# Supplementary material for: Integrative single-cell RNA-seq and ATAC-seq analysis reveals the key role of inflammatory cell activation in pulmonary arterial hypertension
Source: Front Immunol. 2026 Apr 15;17:1796116. doi: 10.3389/fimmu.2026.1796116 (PMC13124965; doi:10.3389/fimmu.2026.1796116)
Supplement: Supplementary file 2 [file Table1.xls]

Cell_id	Sample	UMI	Gene_Number	MT_percent	Cluster	tSNE_1	tSNE_2	UMAP_1	UMAP_2
AAACCCAAGAGCAAGA-1	D15	22095	4517	3.89228332201856	9	24.2501933611976	-15.5982615082478	-11.5168852518688	-5.64429500560093
AAACCCAAGCTTGTTG-1	D15	3086	1075	0.194426441996111	0	17.7751060352416	1.72289993550185	1.09660115731851	7.98028060932827
AAACCCACATATTCGG-1	D15	9531	2733	3.43090966320428	2	1.38518913376048	15.8293002031919	1.4168726493229	-13.1814787671976
AAACCCAGTGGAACAC-1	D15	8653	1466	0.54316422050156	11	31.5377896299354	18.2493544435138	-1.88199111925467	3.32192918797207
AAACCCAGTGTGTACT-1	D15	14719	3294	1.67130919220056	2	-5.8193683192155	5.0756589683731	0.527585326563275	-10.7661669538431
AAACCCAGTGTTCCTC-1	D15	4150	1305	0.120481927710843	3	5.01337578539762	-4.05350455921927	-1.36001739012107	10.1833741380758
AAACCCAGTTATTCCT-1	D15	7621	2283	2.02073218737698	10	-11.669767018534	24.5775271219932	8.40426686299936	-6.43229129771519
AAACCCAGTTCGGGTC-1	D15	13596	3144	1.16946160635481	2	-13.8334760931945	1.44368575474687	-0.147271708715999	-8.65809753398227
AAACCCATCCCTTGGT-1	D15	13894	3364	1.56182524830862	1	-24.6863555617188	-4.09107699489073	-5.70642420755728	-4.44823959330845
AAACGAAAGAAATCCA-1	D15	14847	3291	3.3878898093891	10	-4.98980887442223	23.7480544418395	8.17657044423715	-5.19864442805576
AAACGAAAGAAGCGGG-1	D15	5961	1518	2.80154336520718	5	8.39879193300913	23.4721104800188	10.7363353062977	-3.79747679690647
AAACGAAAGAGTACCG-1	D15	8759	2556	3.25379609544469	2	-2.20711380393504	13.5024659376924	0.606934993397153	-12.6876423643045
AAACGAAAGGATATGT-1	D15	8055	2266	2.61949099937927	4	-2.00109014163594	-23.6456984825699	8.63212922109262	6.92532941837979
AAACGAACAATTTCCT-1	D15	4579	1274	0.305743612142389	0	14.8162090669784	-9.6428786001938	-1.46975121008261	8.77638217945767
AAACGAACACTTTATC-1	D15	3401	1072	0.117612466921494	0	13.3360145415409	2.17272562371765	0.672037212978757	8.83195468922329
AAACGAAGTCCAACGC-1	D15	3458	1111	0.404858299595142	3	13.5317089753561	-13.3882363369982	-2.57389590250357	8.64924976368618
AAACGAAGTCCTGGGT-1	D15	4082	1153	1.10240078392945	0	27.1791668846808	-9.56959408893596	-1.64540979372367	7.28166124363613
AAACGAATCGGAAACG-1	D15	10036	2079	3.19848545237146	15	-10.5128244040504	-11.3520834859424	1.96379092229501	-6.40864398936558
AAACGAATCTCACTCG-1	D15	4172	1467	4.81783317353787	5	20.4400502693142	28.3288905154213	11.0883450795521	-0.7195493863039
AAACGCTAGGGTATAT-1	D15	25694	5250	3.42103214758309	14	-39.0544664833982	-5.72912272161174	-2.43530675875052	-5.68067768077183
AAACGCTCAGCTACTA-1	D15	14133	2729	2.03778390999788	15	-13.2511135887626	-14.8515241197009	2.87105849279062	-6.49247196177769
AAACGCTCATTGAGGG-1	D15	4739	1243	0.105507491031863	0	17.6897928604393	11.8510150526188	-0.555638940204227	5.7261492921896
AAAGAACAGAATTGCA-1	D15	2845	1074	0.281195079086116	3	4.34674634102286	-9.36205594254728	-2.09550139414176	10.0562159730978
AAAGAACAGATACATG-1	D15	3656	1160	0.683807439824945	0	20.714760078168	2.91346722130305	-0.302341194022739	6.67874643345547
AAAGAACAGGCACTCC-1	D15	20748	4699	4.7763639868903	14	-36.0491951875485	7.30169175236465	-2.74754759775504	-4.14393690089512
AAAGAACAGTTCATGC-1	D15	4342	1215	0.414555504375864	0	21.4165264648472	4.0650629571183	0.548506884704983	6.35467645664883
AAAGAACCATGCCGCA-1	D15	4651	1617	4.06364222747796	4	-1.92175513511795	-33.810688953347	9.95968678487436	6.04497835179043
AAAGAACGTGACTCTA-1	D15	16517	4385	3.94744808379246	9	20.0559428260353	-22.0467700435902	-11.6388697336803	-4.5079119489603
AAAGAACGTGGATCAG-1	D15	7551	2120	0.542974440471461	6	-16.5658603768036	-1.14430599745872	-0.166584179867351	-7.79170635203647
AAAGAACTCACGACTA-1	D15	3062	1005	0.457217504898759	0	15.9098650791326	-1.02219580268524	-0.506134898532474	8.69660160084439
AAAGAACTCATCGCCT-1	D15	3865	1247	0.879689521345407	0	20.6690549291665	-8.30114402424708	-0.672033579219425	7.77826473255825
AAAGGATAGGTACAGC-1	D15	13070	2990	2.78500382555471	2	-5.56070951786308	14.5564477540943	-0.335496963132465	-12.4328406141214
AAAGGATTCAACTCTT-1	D15	5364	2202	2.68456375838926	7	-17.2708086346969	-25.6188891005328	-10.7191347788463	0.138615825671675
AAAGGATTCGAACCTA-1	D15	13568	3665	2.89652122641509	1	-26.7073725121136	2.40098698939108	-5.15649983393058	-3.37349274615574
AAAGGGCAGTTTGTCG-1	D15	3830	1261	1.85378590078329	4	8.08272560645332	-37.4298461012251	9.37963822377816	3.42626735706997
AAAGGGCCAATCGAAA-1	D15	22467	4912	4.70467797213691	14	-35.9000310936564	7.26816916139931	-2.78603431688651	-3.99527194957065
AAAGGGCCACAGTGAG-1	D15	18849	3996	2.63143933365165	1	-20.6624970007884	8.9894151571669	-4.85690447794303	-2.13730552653599
AAAGGGCCACCTGAAT-1	D15	3105	1028	0.128824476650564	3	7.55059092545479	-0.989338964657637	-0.748712987769687	9.55781814594937
AAAGGGCCACGATTCA-1	D15	13282	3549	3.68920343321789	1	-25.4113104786367	9.37171629022044	-4.01314064966544	-2.51764514903354
AAAGGGCCATAGGTTC-1	D15	12267	3094	3.36675633814299	2	-1.85194221866606	16.2284757284298	0.614215164314664	-13.0593731687479
AAAGGGCCATCGTCCT-1	D15	4456	1150	0.179533213644524	0	13.6256373179607	2.60353215643642	0.319686977993405	8.2623870088644
AAAGGTAAGAACCGCA-1	D15	3248	1672	3.60221674876847	7	-22.0749048332229	-23.8911182792865	-10.5580124567638	1.48675987263394
AAAGGTAAGATCGACG-1	D15	13903	4270	2.91304035100338	25	-15.4683106398498	35.5393137199008	-17.1831602762829	2.15444871922207
AAAGGTAAGCCACCGT-1	D15	17276	4157	3.46144940958555	1	-26.9941936866472	7.33884333183576	-4.04590699182852	-2.96255734423923
AAAGGTAAGCGCAATG-1	D15	11757	2581	3.35970060389555	15	-12.3707066400038	-10.3467787848873	1.61216488374368	-6.17013528804111
AAAGGTAAGGATTTCC-1	D15	3969	1057	0.403124212648022	0	16.4113809314805	2.67790896702249	0.454542188774502	7.18287107487393
AAAGGTACAAAGGCAC-1	D15	5948	1585	0.504371217215871	3	5.13895433191529	-11.7101222687701	-1.9097612808834	9.9402138902731
AAAGGTACATTGAAGA-1	D15	19538	4194	4.68829972361552	1	-21.6488063609614	17.6321296462587	-3.20482060419425	-0.624348072808264
AAAGGTATCACATCAG-1	D15	3363	1405	4.014272970562	8	5.31580889926812	34.5400468815417	8.78279641164437	-1.14044764498997
AAAGGTATCGTGGCGT-1	D15	12950	3247	3.76061776061776	2	1.35401470730493	16.7385034419635	1.41782918466226	-13.3196594999247
AAAGTCCTCAAATGAG-1	D15	3858	1165	0.129600829445308	3	8.35016665512298	-6.05170105933889	-1.55222770677909	8.26202842732144
AAAGTCCTCAGGGATG-1	D15	20748	5084	3.01233853865433	16	11.3838517056353	-26.3434604432463	-11.9228548716198	1.05978855629635
AAAGTGAAGCACTGGA-1	D15	4161	1376	1.97068012496996	12	-5.01916771499619	-3.42635345392	3.43784072888986	-9.56169441203403
AAAGTGAAGCTCTTCC-1	D15	9862	2359	4.62380855810181	5	7.19114002829461	29.6153231406453	9.8375201512684	-1.97968199710178
AAAGTGAAGTGCCGAA-1	D15	5770	1837	3.67417677642981	10	-10.0625923326862	30.0138713436087	9.6931224156727	-6.18788269023227
AAAGTGACAAATGGCG-1	D15	9291	2498	3.84242815628027	12	-0.934710697813419	-0.702905206338333	3.19500806821481	-11.3125975416117
AAAGTGACACATGACT-1	D15	10804	2921	2.38800444279896	12	-3.03939921220242	2.5745212360802	1.99581852449075	-11.6395724103861
AAAGTGACACTAGTAC-1	D15	16081	3928	3.32068901187737	1	-27.2876970567356	6.0981442816276	-4.23583313928946	-3.1335234926157
AAAGTGACACTTGAGT-1	D15	4246	1719	2.89684408855393	12	-2.3752237150384	-1.74942660856331	3.5948751260151	-10.7277224348001
AAAGTGAGTGAGTCAG-1	D15	8626	2339	2.01715743102249	6	-13.1465878569656	-4.50278509454725	0.637815742622769	-7.13036611537266
AAAGTGAGTTGGACTT-1	D15	11134	2521	1.67055864918268	2	-15.1161972286214	6.18446613285133	-0.694480867255771	-9.18478324870395
AAAGTGATCACACCGG-1	D15	4039	1397	4.13468680366427	4	-2.94212590871273	-27.3586688223575	9.44516137136117	7.45737430592251
AAATGGAAGCAAGTGC-1	D15	3635	1111	0.522696011004127	0	11.6703864865383	-1.76514343829984	-1.21186050878867	8.30727169056606
AAATGGAAGCTAGAAT-1	D15	6832	2055	4.46428571428571	8	-0.20575276594932	36.6496725530589	7.82541420949594	-1.22502270201969
AAATGGACACATGACT-1	D15	5174	1266	0.463857750289911	0	27.3663788965736	-1.30176656721375	-1.48673066603049	6.40790006657314
AAATGGACATGACCCG-1	D15	17738	4227	4.05908219641448	1	-23.7735542982991	11.6928239019246	-3.62143728243216	-1.64615586261082
AAATGGATCGGAGTAG-1	D15	10371	2724	3.72191688361778	6	-25.2205045732223	-15.2271467863115	1.03456219924585	-3.76223853091526
AACAAAGCACAGACGA-1	D15	4616	1291	0.173310225303293	11	26.9224621464832	12.3347287295731	-0.64868888365134	3.61838266392422
AACAAAGCAGCCCAGT-1	D15	5493	1608	0.382304751501912	3	11.4778648647698	-7.00463040202945	-1.71278962599143	10.4489886476584
AACAAAGCATGAGATA-1	D15	11770	2847	3.49192863211555	2	0.29643725655945	16.6965028890443	1.08874478829995	-13.3754914091043
AACAAAGGTCAAAGAT-1	D15	23210	4477	3.85178802240414	1	-29.6080531328859	9.91768939061503	-3.64999339090689	-2.90796998004246
AACAAAGGTCTCACAA-1	D15	2491	1060	0.160578081091931	3	2.47750883531376	2.17349596393697	0.0350617494989993	10.706483574111
AACAAAGGTTACACAC-1	D15	4820	1768	4.85477178423237	4	-5.60377988210166	-27.5358697807947	8.80385735524789	8.5144622041769
AACAAAGTCAAACCTG-1	D15	14310	3363	3.22152341020266	2	-1.90925428781985	16.4996572789374	0.68726333869592	-12.9140084073954
AACAAAGTCAGGTGTT-1	D15	10618	2912	4.10623469579959	2	3.44465650140886	16.9960346016846	1.85461047185556	-13.6416123197489
AACAACCAGGACGCAT-1	D15	3246	1168	4.89833641404806	4	-7.44898203198018	-27.7733168959902	8.72465947164193	8.57229682942105
AACAACCAGTCTGGAG-1	D15	8282	1951	4.23810673750302	5	17.2854994648432	26.2114524052668	11.7728581715931	-1.30612233142185
AACAAGATCCAAGCTA-1	D15	6302	2085	3.95112662646779	5	15.5392207121368	24.728372190261	11.1177420903553	-1.98934629420566
AACACACGTGCCTATA-1	D15	16902	3068	2.81623476511655	15	-10.1101903185785	-11.4532334716447	2.2049517918934	-6.3426139638834
AACACACTCCGAGATT-1	D15	4134	1198	0.19351717464925	3	8.10152313548116	-9.09510559253265	-2.93319794641837	8.70010826130581
AACACACTCTAAGGAA-1	D15	10301	3152	2.90263081254247	1	-28.4650721218563	2.88041231093884	-4.71899125086173	-3.80627491931248
AACACACTCTAGCCAA-1	D15	8344	2063	0.299616490891659	13	-2.24293362466172	-17.8600322072266	-3.98786160456046	10.3931815340109
AACACACTCTGACAGT-1	D15	3419	1075	0.438724773325534	13	-0.993358689725675	-16.738356861691	-3.66012022005423	10.1496178819723
AACAGGGGTTTAGAGA-1	D15	5038	1238	0.17864231838031	11	26.8845179052765	12.7945078174089	-1.30511209474906	3.59270879765225
AACAGGGTCGATGCAT-1	D15	3471	1013	0.0864304235090752	3	4.66885752609933	-12.202293171348	-2.85211488710746	10.250745506484
AACCAACAGTGTCATC-1	D15	6883	1893	4.32950748220253	5	18.7063165445819	25.3558452152023	11.4850373555531	-1.07701614360142
AACCAACCAACGCCCA-1	D15	20221	4515	4.49038128678107	1	-27.8286242811137	17.2432674437656	-2.6540250490795	-1.62001302699375
AACCAACCACTCATAG-1	D15	7459	1791	1.04571658399249	0	19.9399088142171	-11.6178501223626	-1.60840627657279	8.30867740650845
AACCAACGTACAGGTG-1	D15	10110	3428	4.74777448071217	7	-21.602622393747	-28.8609148688368	-11.0991863917004	1.5862681581564
AACCAACGTACGGCAA-1	D15	12699	3427	3.4805890227577	1	-27.2497491579913	8.38936077923506	-3.94498106943473	-2.96207263926792
AACCAACGTATTTCTC-1	D15	7269	2558	3.70064658137295	8	-0.247540514273171	35.3168703973609	7.61505320562021	-1.61359372596073
AACCAACGTGGATACG-1	D15	14820	4142	1.78137651821862	25	-15.4099087723054	35.5607763029549	-17.2025236796032	2.17353984852505
AACCAACGTTCACCGG-1	D15	3483	1106	0.344530577088717	3	-2.06384969754669	-12.8859795090946	-3.07473656641349	10.3997294618673
AACCAACGTTCTTAGG-1	D15	4840	1479	0.516528925619835	0	19.051360202337	-0.276557431937471	-0.0325943167696831	6.78238412876797
AACCAACTCGAGAATA-1	D15	2874	1034	0.556715379262352	13	-3.85495690769083	-18.7579779227866	-4.3052062700878	10.7345902635641
AACCAACTCGCGGACT-1	D15	5254	1463	0.418728587742672	3	11.2984274734637	-13.031343309246	-2.63983795153006	9.4325530244894
AACCACAAGCTAGAGC-1	D15	3891	1096	0.15420200462606	3	5.87494392600055	-8.4823853082001	-2.45311543451651	9.51169559498501
AACCACAAGGATGAGA-1	D15	6308	1602	2.96448953709575	5	9.54790286977204	23.3086654007236	10.9890313435902	-3.76721981028843
AACCACAAGTATGCAA-1	D15	8439	2604	0.5806375162934	9	30.3545268295404	-19.6960290585325	-11.4850163172375	-7.9563572690897
AACCACAAGTTAGTGA-1	D15	22413	5394	4.08691384464373	17	-19.906899909463	-18.016846907124	-8.81760642038688	-1.62373462180424
AACCACACAAACAGGC-1	D15	13164	3526	2.41567912488605	9	21.6601379844072	-25.8384833370653	-11.5140995691906	-4.82901742915439
AACCACATCGCTAATG-1	D15	4505	1301	0.244173140954495	3	-0.949085512475867	-10.9475552859167	-1.91528198229178	11.0144030763693
AACCACATCGTAGCCG-1	D15	5367	2047	2.55263648220607	4	5.07185776127295	-37.7328629801885	9.86075928701059	4.15799400349331
AACCACATCTCCGAAA-1	D15	3175	1412	2.23622047244094	10	-12.3911341105852	27.0170294557025	8.90327313436166	-6.92702320079136
AACCATGAGAGAACCC-1	D15	19556	4471	4.66864389445694	1	-34.7848286486076	9.73568188334304	-2.18423101412162	-1.93328192691135
AACCATGCAATAGGGC-1	D15	4039	1648	4.40703144342659	4	-5.36370537814708	-30.6134022323077	8.89875271810189	7.8238112642355
AACCATGCACCCTAAA-1	D15	3246	1038	0.184842883548983	0	10.0425649267642	0.148113378790489	-0.802008600104892	8.00548145313931
AACCATGCAGGCACTC-1	D15	16739	3094	3.6621064579724	5	12.8061136338193	20.8934248881169	10.5221467305531	-2.81334307650852
AACCATGGTAGGATAT-1	D15	3213	1046	0.248988484282602	0	9.71518853768263	4.46016291737479	0.777719526420987	8.76329395313931
AACCATGGTCGCATCG-1	D15	19129	4727	3.70641434471222	17	-17.4197912255763	-17.6505140762141	-12.0543312739025	1.94541904469204
AACCATGGTCTTTCTA-1	D15	16153	3692	3.35541385501145	1	-21.6378484384352	0.167924313477908	-5.02134177194937	-1.74184182147312
AACCATGGTTCGATTG-1	D15	7183	1844	3.5082834470277	5	12.3286634389866	25.3084989462893	11.7154565144886	-2.92633989314365
AACCATGTCCGCTAGG-1	D15	3534	1778	4.35766836445954	7	-23.4355443613781	-27.0742585234759	-10.1250776957165	1.73698017140103
AACCATGTCCGTGACG-1	D15	3740	1143	0.454545454545455	0	14.3249235218585	-1.35111456603713	0.230867489110387	8.5532452776022
AACCATGTCTCGCAGG-1	D15	11131	2982	4.43805587997485	1	-18.2725745339077	19.3006404319536	-2.44098398195609	-0.901947228711126
AACCATGTCTGTACAG-1	D15	5516	2179	4.06091370558376	20	22.1794295440803	-33.3344417367319	-6.03569647775992	-9.34072521189976
AACCCAAAGAGAGCAA-1	D15	3501	1152	0.457012282205084	0	13.7168551111459	-7.05235345564777	-0.735866756309116	7.10394165058804
AACCCAACAGACGGAT-1	D15	6257	1978	3.48409781045229	12	-0.822299735845402	-2.51524836944567	3.63377740872995	-11.0356543348246
AACCCAAGTCGTCATA-1	D15	14067	3079	2.97149356650316	2	-4.56698604257137	16.6450980369583	-0.113040135372722	-12.8425810621195
AACCCAATCCATGAGT-1	D15	5705	1922	1.17440841367222	12	-6.00162264022355	-7.60526926516096	3.42477491391794	-9.16356494883823
AACCTGAAGAATAGTC-1	D15	3153	1113	0.792895654931811	0	21.4009063501985	-0.364674328979071	0.52144330633775	7.50725242634487
AACCTGAAGAGTCCGA-1	D15	11119	3075	4.64969871391312	1	-18.2995891295759	19.9909408629238	-1.96659562097892	-1.18617942790317
AACCTGACAGTGGTGA-1	D15	19223	4551	2.88196431358269	14	-35.4135169758447	-7.99292235502405	-3.21605870233878	-6.34213951091099
AACCTGACATGTGGCC-1	D15	3337	1360	0.629307761462391	13	-7.74217667752062	-14.3352055047984	-5.01042553888663	10.992824287612
AACCTGAGTAACGTTC-1	D15	4448	1182	0.382194244604317	0	21.9417003561467	-2.81071794843386	0.477851479183591	7.54844829579067
AACCTGAGTACCTAAC-1	D15	5323	2109	1.70956227691152	10	-12.0286434080083	25.1298745661973	8.4705882359852	-6.94105461100864
AACCTGAGTCGCATCG-1	D15	5265	1225	0.721747388414055	0	29.741898520379	-0.612145927965268	-1.64173957811698	6.39050075550747
AACCTGATCGTGACTA-1	D15	6683	1676	1.1072871464911	5	1.97854877990686	22.3488690730747	9.13415291799203	-4.31160190562534
AACCTGATCTGTCGTC-1	D15	4126	1222	0.145419292292778	0	18.5296876559534	8.31599239105941	0.856180517803586	6.06659004231167
AACCTTTAGACCACGA-1	D15	3473	1062	0.115174200978981	0	17.3206439953648	9.78671801815718	-0.0922127078662751	6.9247953607626
AACCTTTTCTCGCTTG-1	D15	2483	1083	0.241643173580346	3	2.35133307836524	2.26627274332306	0.00183843715087197	10.8058983995504
AACGAAAGTAGACTGG-1	D15	2660	1045	1.16541353383459	4	8.81989213977335	-38.0856983648863	9.28373196614877	3.37544962902737
AACGAAAGTAGAGTTA-1	D15	7232	2635	2.55807522123894	20	20.7407835370608	-32.216676233853	-6.29471632944449	-9.20328548411655
AACGAAAGTGCGAACA-1	D15	5569	1579	3.93248339019573	4	0.121558945785956	-30.0042335294096	9.47433045400277	6.07426855107022
AACGAAATCAATCAGC-1	D15	13491	3406	1.84567489437403	2	-0.618587266449773	8.43626883849336	0.355676471125043	-10.8442824171
AACGAAATCCTATTGT-1	D15	5697	1910	2.86115499385642	5	8.2450238246005	24.6001158497402	10.6467824269642	-3.57117155055332
AACGGGAAGCCGAACA-1	D15	13940	3656	3.17790530846485	1	-25.238583233887	3.58286947341959	-4.8918294619213	-3.19185879687595
AACGGGAAGGCCTTGC-1	D15	10227	2571	0.371565463967928	6	-16.817501771081	-0.203991952121004	-0.390882075894916	-7.82051065425205
AACGGGAAGTGATCGG-1	D15	8531	2237	1.21908334310163	10	-8.48513124156358	32.3476742530532	9.05413773549691	-6.68138578395176
AACGGGACACTGGAAG-1	D15	5248	1603	3.08689024390244	6	-23.9402432034072	-13.5804390919336	0.992089121471799	-4.12718322734165
AACGGGACAGCGTATT-1	D15	13656	2962	2.62888107791447	2	-8.05672223721476	15.7274464391827	-0.70576188074454	-11.8757956312113
AACGGGACATTGTCGA-1	D15	3525	1426	2.24113475177305	4	6.00909773611265	-37.3597051335943	9.72849514974252	3.90861627598477
AACGGGAGTACAGTCT-1	D15	4070	1010	0.761670761670762	0	30.7815945153072	8.10404783902156	-0.660509259570682	4.50801345844937
AACGGGAGTGCCTATA-1	D15	8157	2387	4.36434963834743	9	25.857828169896	-18.9107006191649	-10.9005255411754	-7.04612234095859
AACGGGATCCTGTAGA-1	D15	4824	1854	2.42537313432836	10	-8.3191239444087	26.5498355328273	8.65221074117318	-5.9294264600687
AACGGGATCGACATTG-1	D15	2843	1027	0.24621878297573	13	-5.03585487781643	-17.2152481039575	-4.72731015192374	10.7422282411642
AACGGGATCGCAGTCG-1	D15	9906	1857	1.36281041792853	15	-13.8035949486014	-14.4880118089822	2.50085452092782	-6.76032379130649
AACGGGATCGGTAACT-1	D15	3741	1086	0.133654103180968	3	3.97990345815953	-6.17811781269197	-1.48349520670279	10.1294753267355
AACGTCAAGGACTAAT-1	D15	2772	1149	3.8961038961039	4	0.0824833196503234	-21.3720557415576	9.15235569966928	7.96377727528286
AACGTCAAGGTCGTGA-1	D15	4107	1226	0.560019478938398	0	24.8729791167204	-0.472805017364664	0.356634496580517	6.44126102467251
AACGTCACAGCTGTGC-1	D15	2239	1027	1.16123269316659	2	-12.3105992827067	2.1165375265474	-0.139142991174304	-8.80433872203159
AACGTCACATACACCA-1	D15	11106	2863	3.76373131640555	8	-0.862110169589376	35.6854864775989	7.56111910833017	-1.60643520812321
AACGTCACATGATAGA-1	D15	3488	1049	0.51605504587156	3	8.26299595449989	-4.2915798601934	-1.68484625326499	8.80734989186001
AACGTCAGTCTGCCTT-1	D15	3458	1023	0.722961249277039	0	28.6264147198536	-0.0217498904366026	-0.104223297108257	6.13204023380947
AACGTCAGTGAGCCAA-1	D15	2902	1059	0.206753962784287	13	-2.38013192559967	-15.6173890515919	-3.57677790628775	10.9095294191427
AACGTCAGTTGCTGAT-1	D15	8627	2657	2.8167381476759	2	-3.78631466488595	9.50886895911439	0.905111341606534	-11.722770004075
AACGTCATCGAACGCC-1	D15	3075	1133	0.260162601626016	13	-5.20216484801727	-17.5254211842492	-4.69514891611441	10.7660739137716
AACGTCATCGACGACC-1	D15	4755	1623	2.33438485804416	4	6.93128067898636	-36.9224725505457	9.6463351537098	3.825651378829
AACTTCTAGGACGGAG-1	D15	3671	1223	4.87605557068919	4	-7.31406142493772	-28.1953045464524	8.87126591695443	8.55430290241909
AACTTCTCAACGTTAC-1	D15	3714	1169	0.296176628971459	0	18.469983042003	-0.106035767264603	0.275291084181225	7.04224369068814
AACTTCTCAAGATCCT-1	D15	4084	1154	0.342801175318315	0	16.1961957648441	-10.8564625338554	-1.5695249746929	7.36423275013638
AACTTCTCACACGCCA-1	D15	15260	3783	4.79030144167759	1	-24.544374096024	18.5385348995041	-2.66454741464957	-0.49874791364002
AACTTCTCACTATCCC-1	D15	3990	1360	0.726817042606516	0	17.5977225794099	-2.08785456933763	-0.154936985243404	8.43829223652554
AACTTCTCAGATTCGT-1	D15	17281	4139	3.4083675713211	1	-21.0173645556561	12.7008582807056	-4.18137833582267	-1.27541747550297
AACTTCTGTGCCGTTG-1	D15	3983	1068	0.100426813959327	0	11.6421235331078	-3.45824500199228	-0.796684057582462	9.48849842091274
AAGAACACAAGCGATG-1	D15	4566	1440	0.547525186158563	0	20.7084959730437	8.12828313211685	0.514030902515805	6.14070865650845
AAGAACACAGTCTACA-1	D15	27489	5579	3.77969369566008	14	-36.8050163291475	-8.1338906080832	-2.93222686754569	-6.40404441813755
AAGAACACAGTTAAAG-1	D15	5830	1659	2.59005145797599	5	6.89827905232202	23.7853952866218	10.3609681416859	-3.91437223414707
AAGAACATCACTCCGT-1	D15	4160	1466	3.72596153846154	4	2.72743478557842	-32.3072565386857	9.69994023336068	5.82707330723477
AAGAACATCCATAAGC-1	D15	5087	1701	4.5409868291724	4	-4.05319877431895	-30.6783228906041	9.12210610402719	7.49487039585781
AAGACAAAGCGAGTAC-1	D15	7534	2195	2.82718343509424	2	-1.3080319862739	14.1130211264041	0.684052674900449	-12.8467533872538
AAGACAAAGTCGAATA-1	D15	12089	3382	4.4420547605261	1	-20.4576948866589	15.6435547780596	-3.46327039705619	-1.02657797793674
AAGACAACACAAGTGG-1	D15	9277	2778	3.21224533793252	1	-30.9996293292831	7.74287569395504	-3.97302147852286	-3.73847511271763
AAGACAAGTGGCAACA-1	D15	5763	1860	2.8110359187923	10	-7.90605719826561	27.7058649600397	8.97831109059945	-5.65738656977939
AAGACAATCCGCTAGG-1	D15	14605	3884	3.21122903115371	1	-30.2033437481897	2.63061981124982	-4.19465682016715	-3.79207303981113
AAGACAATCGAGTACT-1	D15	3298	1172	3.45664038811401	4	4.91723874154919	-30.9577781183743	9.96040585530893	5.48689338703823
AAGACTCAGCAGATAT-1	D15	5971	2027	1.84223748115894	12	-4.90583258545585	0.59574450885661	2.36217024816171	-10.2189848707132
AAGACTCAGCGTATAA-1	D15	4316	1321	0.532900834105653	0	17.2539669784093	-11.1056852000291	-1.61919567095145	8.90767070790005
AAGACTCAGCTGACAG-1	D15	7842	2828	2.25707727620505	9	27.6052565281065	-19.6823195956765	-11.2975840281139	-7.49331548671055
AAGACTCAGGTTAGTA-1	D15	13090	3170	4.27807486631016	8	-3.38305688617079	38.8865966212094	6.57875254644052	-1.10970201949405
AAGACTCCACAATGTC-1	D15	4092	1286	0.537634408602151	0	18.3143836516239	-11.0765318735913	-1.51257273661002	7.92745992680264
AAGACTCCATTCCTAT-1	D15	4443	1286	0.0450146297546703	0	17.4354894623755	-1.57702987187245	-0.28408259259566	7.90047809620571
AAGACTCGTCCTATAG-1	D15	20953	4313	3.24058607359328	1	-13.2704478449329	16.6659239512734	-5.70977208124503	-2.09542372683811
AAGACTCGTCGCATGC-1	D15	3393	1525	1.94518125552608	4	7.83142563640753	-34.0917014491209	9.53558400167123	3.53967759152127
AAGACTCGTTGCAACT-1	D15	2967	1004	0.168520390967307	3	5.94299623781689	-7.11520756887946	-2.01330492006644	9.80028888722134
AAGACTCTCCCTCATG-1	D15	14292	3759	1.7632241813602	1	-28.0121810251869	-2.52135639302418	-5.77772614466056	-4.37792184809971
AAGATAGAGAAAGCGA-1	D15	5491	1452	3.09597523219814	5	8.04228055915569	25.5303995929215	10.4698214818348	-3.24556949595737
AAGATAGAGACGAAGA-1	D15	8577	2992	3.76588550775329	23	19.7589184676589	-37.4963342877454	-5.30834147440299	-14.8482344434671
AAGATAGAGAGTCCGA-1	D15	3789	1183	0.316706254948535	0	14.9658637901849	0.397615861171825	0.235172494183934	7.93766662617398
AAGATAGCATAGGTTC-1	D15	3014	1051	0.497677504976775	0	15.4590078575434	4.98417013623806	1.10287061227456	8.06182357807827
AAGATAGGTACTGACT-1	D15	18472	4087	2.39281074058034	1	-28.0380120077878	-1.4655496344422	-5.40773770319327	-4.01077630976963
AAGATAGTCGTTGCCT-1	D15	6450	1784	3.3953488372093	5	11.9893374952089	25.897114073027	11.4912667561878	-2.94128516177463
AAGCATCAGGCCACCT-1	D15	6614	1889	1.46658602963411	12	-6.80893013673409	-5.77043755534738	3.56639388097421	-8.95876338938999
AAGCATCAGGGAGATA-1	D15	3447	1061	0.319118073687264	0	16.564119837996	0.229786928007234	-0.0155148218761323	7.76735326786709
AAGCATCCATACCACA-1	D15	11270	2747	1.86335403726708	6	-12.1165047223045	-3.07074334898807	0.379224656950391	-8.45804717997837
AAGCATCGTCTCAGAT-1	D15	4520	1253	0.265486725663717	3	11.0843919458034	-14.0918521121659	-3.05971929537162	9.04215976734829
AAGCATCTCCCAAGTA-1	D15	9519	2335	2.40571488601744	10	-4.84459223890082	26.1048724787307	9.06939747823373	-4.3075273321085
AAGCATCTCGACACCG-1	D15	6915	2081	4.03470715835141	8	4.96625825008064	33.489067270901	9.07273438466684	-1.62535741786289
AAGCCATAGAGGGCGA-1	D15	10393	2835	3.60819782545944	2	1.93177160593537	14.3595794331717	1.59084525598184	-12.8975737379007
AAGCCATAGATCCAAA-1	D15	9127	2501	1.10660677111866	2	-16.3184055638853	2.545140266268	-0.109395966995799	-8.96130969981479
AAGCCATGTACAACGG-1	D15	8158	2041	4.17994606521206	5	16.1544895785641	25.4300397107588	11.2024617482533	-1.83669081191349
AAGCCATTCACTTGTT-1	D15	21719	4403	2.60601316819375	1	-27.6392837935839	0.404968957821981	-5.31840226160392	-3.79994538287449
AAGCCATTCTAGCATG-1	D15	6256	1858	2.33375959079284	10	-13.7369311223441	26.7649502350204	8.9013400365223	-7.07639244059849
AAGCGAGAGCTCCCTT-1	D15	10569	3017	3.37780300879932	1	-16.5828117512887	15.2184142833528	-4.9241404245983	-2.01435807208347
AAGCGAGCAGCCGTTG-1	D15	8250	2845	4.4969696969697	7	-20.4318271714505	-21.4192660514792	-10.264094800819	1.18512532253933
AAGCGAGCAGGAATCG-1	D15	3142	1099	0.190961171228517	3	5.69599843625525	3.60892594993989	0.148221782277978	9.8902003480978
AAGCGAGGTACGTGAG-1	D15	3405	1031	0.205580029368576	0	12.6436218809551	-1.49004420939889	0.0125230875422122	8.54149124165249
AAGCGAGGTCGTGTTA-1	D15	13294	2982	2.85843237550775	2	-7.65830727808633	15.0958193403979	-0.528321773875797	-12.3134777830057
AAGCGAGGTTAATCGC-1	D15	22786	5151	3.12033704906522	7	-14.3573449525951	-30.4421634252289	-10.3053869913708	-0.358467219870565
AAGCGAGTCAGTGATC-1	D15	3498	1223	1.48656375071469	8	-4.74022271013788	34.8114599340784	6.78413346303598	-2.48122933368015
AAGCGAGTCGGTCACG-1	D15	4463	1442	4.7949809545149	4	-5.7406323622098	-26.949213191871	8.9919448186268	8.35494014759731
AAGCGTTAGGGTTAGC-1	D15	3577	1241	4.9203242941012	4	-7.55252195411269	-29.4472659440236	8.67772915853158	8.15849658985806
AAGCGTTCAAACCGGA-1	D15	6409	1659	4.19722265564051	5	17.7331031956323	26.5104331299443	11.7834143926014	-1.51546743373203
AAGCGTTGTACTGAGG-1	D15	20053	3849	2.33880217423827	1	-22.7727140379906	-0.939308992989131	-5.40073821054801	-4.25579383830356
AAGCGTTTCTTAGTTC-1	D15	12378	3083	1.74503150751333	2	-13.3788122846372	8.73991067801706	-1.11181995378836	-10.1039555356913
AAGGAATTCACTAGCA-1	D15	7010	1746	4.66476462196862	5	19.5020428945449	28.000933926102	11.1378131200184	-0.740363149445532
AAGGAATTCATTTCCA-1	D15	15410	4155	3.78974691758598	25	-16.8523792824151	35.0440788119998	-17.3273119639049	2.29762479801846
AAGGAATTCGTTGTTT-1	D15	8163	1878	3.92012740414063	4	-0.0663997656331675	-30.1505703986752	9.31011727346078	6.00135633488369
AAGGAATTCTTACACT-1	D15	11323	3336	1.77514792899408	1	-27.9703622873602	-2.38983281995421	-5.66551253305777	-4.33595016459751
AAGGTAAAGATCCCGC-1	D15	5413	1236	0.351006835396268	0	26.566277830526	-0.104833857442758	-0.564156801570499	6.29953691502285
AAGGTAACAACGCATT-1	D15	3628	1129	0.330760749724366	3	5.25353008487101	-10.5470821284239	-2.19370886789664	9.86421272297573
AAGGTAACACTATCCC-1	D15	2990	1085	0.234113712374582	0	9.30945839339714	-4.454642802738	-0.570658178199374	9.07180759449673
AAGGTAACAGTCGAGA-1	D15	3595	1372	4.45062586926286	5	19.5576614095695	28.4048771056113	11.0033202458729	-0.818133859436987
AAGGTAACATGGATCT-1	D15	13372	4039	2.43045169009871	25	-15.5122113214441	35.52357234122	-17.1581721018444	2.12893220921231
AAGGTAAGTCACCCTT-1	D15	3224	1164	0.248138957816377	0	17.5699037471751	-2.60017604624939	-1.08324536787375	8.4167182161398
AAGGTAAGTGCCCGTA-1	D15	24000	4670	4.85833333333333	1	-16.2006917536774	18.1853671831701	-3.48073288904532	-0.44870170811939
AAGGTAAGTGGCTGCT-1	D15	4469	1426	0.313269187737749	3	4.08546818058179	-8.13636528941106	-2.42674490915641	10.4127661897726
AAGGTAATCTTCCGTG-1	D15	3352	1003	0.119331742243437	0	13.6927725921007	2.55668310144694	0.32051169766084	7.91367885609341
AAGTACCAGCAAACAT-1	D15	3508	1300	2.10946408209806	4	6.74296710825452	-37.8144080270166	9.71560528768197	3.74947688122463
AAGTACCAGCACCTGC-1	D15	14395	3459	2.71622091003821	2	-5.18714445923311	19.8910962819977	0.990573673378384	-11.0000326917582
AAGTACCAGCTTACGT-1	D15	3826	1040	0.287506534239415	3	12.4151524000972	-11.133552759541	-2.24808237062796	8.54905101795864
AAGTACCCAAATGGCG-1	D15	3135	1057	4.11483253588517	4	-1.79106802460898	-33.4682040449058	9.99397137654916	6.30189916630459
AAGTACCGTAATTGGA-1	D15	6147	1333	1.30144786074508	5	2.23782576914413	22.0362743677364	9.44193985952035	-4.23192861537266
AAGTACCGTCGAACAG-1	D15	10647	2832	2.44200244200244	2	-3.34819648874748	5.32347431553192	1.35964885247842	-11.0268376157694
AAGTACCTCATGAGAA-1	D15	4023	1080	0.149142431021626	0	13.3170625589893	-9.86460529264211	-2.14160272585257	7.91190120716763
AAGTCGTAGTGCCGAA-1	D15	3875	1082	0.129032258064516	0	12.5866283114126	4.90033613133916	1.02834477914468	7.99348423023892
AAGTCGTCAAATCAGA-1	D15	3056	1064	0.392670157068063	13	-4.24083704789551	-17.8339907346288	-4.4556493471752	10.5611045076437
AAGTCGTCATCGAGCC-1	D15	3502	1013	0.171330668189606	0	13.020277337517	-8.82047442036146	-1.56180927263602	8.95097610493374
AAGTCGTCATGATGCT-1	D15	6317	2023	2.77030235871458	12	-1.95368285633909	-1.49368590688797	3.1472981263508	-10.9144890592508
AAGTCGTCATGCCATA-1	D15	7705	1996	3.88059701492537	5	10.5347060933506	30.2602805100412	10.109910516869	-1.96302798251438
AAGTCGTTCCTTCTGG-1	D15	4337	1041	0.138344477749596	0	15.1202672847117	-9.85621668417892	-1.44449064241751	8.88985416432095
AAGTCGTTCGATGCAT-1	D15	21529	4375	4.45910167680803	1	-19.3584634686793	19.9920671395454	-2.67167231546744	-1.39997866610813
AAGTCGTTCGCGTGCA-1	D15	29672	5541	4.91372337557293	14	-39.0185372559429	-6.69321070578144	-2.47121688829764	-6.00156000117588
AAGTGAACAACCGTAT-1	D15	3746	1165	0.240256273358249	13	-1.72039226425025	-14.9829083964469	-3.39778563486441	10.8129632188864
AAGTGAACAAGGAGTC-1	D15	3689	1263	3.71374356194091	4	2.30295337217049	-30.9602567466119	9.71608021749154	6.14166376133633
AAGTGAACAGTGGCTC-1	D15	7386	1777	3.29000812347685	5	10.8591339925718	24.905304441007	11.2923932362904	-3.11769416789341
AAGTGAACATGTGACT-1	D15	2512	1029	0.278662420382166	3	5.18081649459219	-0.0629710349623233	-0.100151599515521	9.90823242207241
AAGTGAACATTCAGGT-1	D15	2825	1094	0.106194690265487	13	-4.56777927949346	-13.8249576970476	-4.48993727671012	10.7277152254171
AAGTGAAGTTCATCTT-1	D15	8419	2551	0.308825276161064	10	-8.62388606040889	32.3382047194321	8.29613926900521	-6.83626678447056
AAGTGAATCGATCCCT-1	D15	2375	1118	1.05263157894737	1	-26.2163236597047	-5.61292729127458	-5.60159632669791	-5.47356441478061
AAGTGAATCTGCCTCA-1	D15	7124	2166	1.89500280741157	2	-13.9797782310199	8.916457475273	-0.868579180110538	-10.2016089246683
AAGTTCGCACCAATTG-1	D15	3707	1619	1.29484758564877	10	-11.4510543493045	23.9726815900051	8.11218026174203	-6.69947746257114
AAGTTCGGTAGTGCGA-1	D15	3774	1168	0.50344462109168	0	19.6608413724061	-3.23513524973143	-1.13131067262992	7.81227323551846
AATAGAGAGCGCGTTC-1	D15	10104	2749	1.20744259699129	9	30.0972271439066	-18.4308829679891	-11.2617420862804	-8.29735877970981
AATAGAGAGGTGGTTG-1	D15	17912	3807	2.80259044216168	2	0.109588370233709	10.0772275186099	1.00267979396478	-12.6431715772562
AATAGAGCAGTGTGCC-1	D15	3138	1064	4.27023581899299	4	-3.43026711210575	-28.3048188442315	9.32390168203012	7.59339401264858
AATAGAGGTAACAGTA-1	D15	9708	2740	2.42068397198187	6	-26.0069249783469	-13.5231970113183	1.48297944558755	-4.05576398829746
AATAGAGGTATATGGA-1	D15	10642	2378	4.17214809246382	5	16.6662772366024	21.9523556623943	11.0262112904896	-1.91153099993992
AATAGAGGTTAGAGAT-1	D15	5971	2340	3.80170825657344	16	14.9849980994725	-20.2230632385929	-12.9325537394176	2.83820268650723
AATAGAGGTTCTAACG-1	D15	3813	1219	0.4196170993968	4	9.13877352228374	-38.4020458624324	9.11840680135385	3.16531393070889
AATAGAGTCCAAATGC-1	D15	4465	1168	1.97088465845465	5	4.25061012450271	22.3160277052387	9.81724026693002	-4.18835046748447
AATAGAGTCTAGAGCT-1	D15	3402	1173	0.235155790711346	0	12.0918597093317	2.78231742748142	0.4325090934147	8.60215255757046
AATCACGAGGTCTACT-1	D15	3014	1011	0.19907100199071	3	3.98007816430506	1.29038986216758	-0.636882991660678	10.2435490800924
AATCACGCACACCGCA-1	D15	5243	1376	0.495899294297158	0	21.9579604251457	5.87404079226738	0.567837743889249	6.18506738682461
AATCACGCACCAGCCA-1	D15	17776	4167	4.55670567056706	1	-20.7704975907473	16.6787609250855	-3.35141345964774	-0.602198390763281
AATCACGCACTGGAAG-1	D15	10231	2670	1.50522920535627	6	-12.5379742685397	-1.93635355781918	0.665624647270596	-8.0735857770853
AATCACGCATTCCTCG-1	D15	9767	2501	1.44363673594758	2	-10.5743851026988	1.3856278543086	0.654136030804074	-9.29166820506382
AATCACGGTACTGGGA-1	D15	3078	1006	0.487329434697856	3	5.07165135312514	-11.6107012691752	-1.70901510225638	9.5892970277853
AATCACGGTAGATGTA-1	D15	9121	2678	2.48876219712751	12	-4.135687757206	1.21440699458894	2.33978178990976	-10.5658514783792
AATCACGGTCATAGTC-1	D15	4152	1176	0.0963391136801541	3	9.33771738366274	-3.35865751553987	-0.707112998832309	8.37303993244839
AATCACGGTGAGACGT-1	D15	15293	3684	4.74726999280717	1	-21.4891598926607	20.6051334394619	-2.57018277155265	-0.805009393494604
AATCACGGTTGTCCCT-1	D15	10196	3392	2.19693997646136	9	19.262373122067	-25.6899768248153	-11.3219456385265	-4.46474054316807
AATCGACAGATTTGCC-1	D15	9262	2146	4.11358237961563	5	16.6000831604202	21.011251215863	10.5789380360951	-2.04308751086521
AATCGACAGGACTAAT-1	D15	4639	1564	3.36279370553999	4	5.27534325540492	-33.670240441846	9.90461590779916	4.68598625202847
AATCGACAGGTTACAA-1	D15	3983	1033	0.0251067034898318	0	9.70539565025919	2.60655476917086	0.385567783247388	8.86691734333706
AATCGACGTAGAGCTG-1	D15	3487	1239	0.544880986521365	0	11.4159627040264	1.26483824971868	0.155887423883832	8.61690303822231
AATCGACGTGACTAAA-1	D15	9706	2794	1.97815784051102	18	36.7635071158038	-4.47051538501877	-13.7898430536877	-5.65147331218052
AATCGACGTGCGGATA-1	D15	4434	1206	0.38340099233198	0	13.272612975247	-10.8870773800196	-2.03184768663748	8.72642967243862
AATCGACGTGTGGTCC-1	D15	4074	1076	0.0245459008345606	0	11.400164597297	-0.150818800872593	-0.857410879005039	7.34794828434658
AATCGACTCGATCCAA-1	D15	3827	1385	4.62503266266005	4	-5.83122191819493	-31.1417752636851	8.93810322774545	7.71695253391934
AATCGTGAGACAACAT-1	D15	12177	3035	3.2520325203252	2	-3.07632429200724	13.2082394503866	0.527839629780209	-12.416189460557
AATCGTGAGACCATTC-1	D15	3507	1139	0.513259195893926	0	20.3513435545723	-2.25414446001385	0.159099913071549	7.81808683415127
AATCGTGAGCCTAGGA-1	D15	12591	3353	2.46207608609324	7	-15.1084490078221	-19.8220519750928	-10.2065701197277	-0.491369335453985
AATCGTGCAACAAGTA-1	D15	6224	1259	0.337403598971722	0	27.527019936865	1.20550145882553	-0.121527732480609	5.33430454273892
AATCGTGCAACCCGCA-1	D15	5150	2009	2.85436893203884	12	-0.984343092033811	-0.990492794286127	3.31972435010568	-11.1783373639994
AATCGTGCAATGGGTG-1	D15	13408	3530	1.18585918854415	1	-29.2141217144047	-4.70769385521768	-5.88827034937247	-4.62152078608799
AATCGTGGTCCGGACT-1	D15	3248	1122	0.21551724137931	13	-6.01515564532843	-14.4424645898358	-4.1255392740856	11.3845832063742
AATCGTGTCGACACTA-1	D15	6313	2366	3.08886424837637	7	-27.4685212120975	-21.9303846149989	-12.5733971308361	-0.482111244004248
AATGAAGAGCCGTTAT-1	D15	3622	1432	2.29155162893429	12	-3.40698947437949	-4.98137285633386	3.84900024427072	-9.95137432078647
AATGAAGAGGGTTAGC-1	D15	8191	2043	4.56598705896716	5	19.113698796455	23.8361443895741	11.2995124150623	-1.26188090304661
AATGAAGAGGTCCCTG-1	D15	3508	1482	2.53705815279361	10	-13.566195020118	28.0469653716627	9.24369576467172	-7.1778075979166
AATGAAGAGTCGCGAA-1	D15	4308	1088	0.719591457753018	0	28.7713949198974	0.176006518087371	-0.0521801273713944	5.85314819355679
AATGAAGCAGTCGCTG-1	D15	3379	1321	0.236756436815626	13	-8.04824837203006	-17.7923287579699	-5.17112490640982	11.330486030776
AATGAAGGTACGTTCA-1	D15	18776	4183	0.0585854282062207	1	-29.4010702998251	-6.25918794601458	-6.11806818949088	-4.81172969798374
AATGAAGGTTGTATGC-1	D15	3959	1053	0.07577671129073	3	3.55521890933985	-5.2561039040661	-0.789761156905734	10.1478459550924
AATGACCAGCTCCCTT-1	D15	3421	1305	0.760011692487577	13	-3.97916670050102	-15.1478775163156	-4.63959357248648	10.8194548799582
AATGACCAGGCTCCCA-1	D15	32036	5826	3.85503808215757	1	-35.0581409360019	7.08535672429307	-3.07438776003226	-3.95959165553379
AATGACCAGGGCATGT-1	D15	3125	1017	0.128	13	-1.88941732612981	-14.150188899628	-3.57078668581351	10.8325183107443
AATGACCAGTAAGCAT-1	D15	4366	1196	0.183234081539166	0	16.0400051268412	3.62121452501217	0.498896657358563	7.26785013218594
AATGACCCAGAGATGC-1	D15	3229	1271	4.80024775472282	4	-7.12980910303086	-29.9179917520187	8.78950646413461	8.05284330387783
AATGACCCAGGATTCT-1	D15	13940	3747	3.99569583931133	1	-27.0791606426226	15.3191508313631	-2.76674077020987	-2.00673034648227
AATGACCCATTACTCT-1	D15	5213	1700	2.85823901784002	5	7.27699925269963	26.1512096692531	9.95292618764535	-3.23516300181675
AATGACCGTAGGTACG-1	D15	4203	1233	0.66619081608375	0	28.4270320743205	-3.45714229029562	-0.00577207760914543	6.97892210026455
AATGACCGTCGCTGCA-1	D15	8794	3065	4.35524221059813	1	-27.1513819438649	16.0351915561615	-2.61598321901663	-1.72857573489475
AATGACCGTTGAATCC-1	D15	3159	1071	0.221589110477999	3	7.96059133117751	-3.19974325522171	-0.553386778701389	9.34096405049038
AATGCCAAGACTTCGT-1	D15	15839	3874	3.53557674095587	1	-25.2010796490979	5.11334994497752	-4.59971758829459	-2.87130239466953
AATGCCAAGCGTTAGG-1	D15	3674	1044	0.190528034839412	0	14.5325351522	-12.0593752738441	-2.18465635286673	7.75672456761074
AATGCCACAAGATGTA-1	D15	4063	1386	4.06103864139798	4	-2.70681271833109	-27.7641723288712	9.3472104359974	7.68744489689541
AATGCCACAAGCTGTT-1	D15	4195	1001	0.214541120381406	0	23.5771275774212	11.6510493471215	0.327344058882153	4.35984727879238
AATGCCACACTAAACC-1	D15	3085	1046	0.129659643435981	3	4.80395293206837	-4.74632561796346	-0.921588034499728	9.5719163133688
AATGCCAGTTACTCAG-1	D15	13111	2634	1.91442300358478	15	-11.40561269152	-9.72073099972435	1.37746611131326	-6.61187866191196
AATGCCAGTTTACTTC-1	D15	6625	1551	3.13962264150943	5	10.6717224684847	25.6035810653603	11.0969672490467	-3.12298133830356
AATGCCAGTTTCGTTT-1	D15	17382	3743	2.32999654815326	1	-24.777182674536	4.20926098588683	-4.689791650642	-2.92868473986912
AATGCCATCATCGACA-1	D15	4807	1190	0.0208029956313709	0	19.8623741185212	7.24693046885606	0.542544065843976	6.0910927965231
AATGCCATCCCTCAAC-1	D15	5779	1467	0.207648382073023	0	25.0083485438948	5.59023550144628	0.540639488827145	5.75986167927456
AATGGAAAGAGCATTA-1	D15	11944	2832	2.51172136637642	2	0.73763700794604	9.99395565512052	1.22698572171823	-12.7103960798197
AATGGAAAGCAATAAC-1	D15	9581	2575	1.57603590439411	2	-10.565404862718	0.565006770623361	0.548729448448575	-8.9778187559061
AATGGAAAGGAACGCT-1	D15	3627	1303	4.32864626413013	4	-4.7742517812967	-26.7239081968721	9.13407090200082	8.35984298725796
AATGGAAAGGATTTGA-1	D15	4243	1622	4.52510016497761	9	22.8458080328584	-22.1742366630591	-12.1798166941296	-5.57070997218418
AATGGAACAATAACCC-1	D15	5797	2075	2.622045885803	9	27.8355641801449	-18.704569159392	-11.2019953440319	-7.53271463374424
AATGGAACAGGTTCGC-1	D15	14512	3779	4.73401323042999	1	-35.2361211522108	9.56138128563452	-2.27308556543692	-1.75067117671299
AATGGAAGTATCGTTG-1	D15	5250	2017	0.0571428571428571	18	35.8409117225963	-7.01930502720169	-13.4085697840343	-5.76824739436436
AATGGAAGTCGGAACA-1	D15	18945	4178	3.47321192926894	1	-27.7100296028829	5.7745006212611	-4.21032282816275	-3.006957082551
AATGGAAGTTTGACAC-1	D15	8517	2616	2.18386755899965	2	-7.55142901284779	8.80285925689071	-0.0512502427588341	-10.9930451200418
AATGGAATCAAGCCGC-1	D15	2820	1070	0.531914893617021	3	0.138464296629492	-11.5896778872677	-2.0813727091442	11.1411502077169
AATGGCTAGCATATGA-1	D15	21038	4073	3.86918908641506	1	-22.9617947641182	8.86696570195341	-4.57393357263907	-1.8755375430994
AATGGCTAGTAGGATT-1	D15	26530	5015	3.52808141726348	1	-18.6858146081696	10.283082733798	-4.88479420648917	-3.27834227542209
AATGGCTAGTCAACAA-1	D15	7425	2189	2.73400673400673	12	-2.59504109137707	-3.33048428290457	3.31441858304635	-10.397541312974
AATGGCTAGTCCTACA-1	D15	4820	1678	4.12863070539419	4	-1.2043646423244	-27.6114066553633	9.40613415731088	7.4527871324606
AATGGCTAGTTAACAG-1	D15	4642	1434	2.8005170185265	5	8.12988851754871	24.1043960405389	10.7791238118519	-3.79664543132114
AATGGCTCAAACCATC-1	D15	4657	1527	0.193257461885334	3	2.52755071426974	0.942738993861752	-0.409104080070102	10.5908457948751
AATGGCTCATCCTTCG-1	D15	3402	1481	1.23456790123457	10	-12.845607978449	23.8484423681618	8.10725262654916	-6.87750461558628
AATGGCTCATCTATCT-1	D15	14038	3597	3.19133779740704	1	-29.4744812972175	4.8238205743188	-4.37056824671134	-3.9296500966959
AATGGCTCATCTGTTT-1	D15	8881	2837	3.04019817588109	2	0.487753854968581	11.2416859177184	1.3999619771351	-12.2181637571268
AATGGCTGTACAGGTG-1	D15	5309	1350	0.0565078169146732	0	16.0101812394553	-3.07240249699235	-0.0301981653462289	8.27739212055874
AATGGCTGTGTATTGC-1	D15	3646	1444	4.47065277015908	4	-5.94400757745617	-29.6396366269751	8.96169236196176	7.96063587208462
AATGGCTGTTTACGTG-1	D15	11533	3016	2.34110812451227	2	-0.35458008765527	9.93593977503497	0.959138183723843	-12.3790581510477
AATGGCTGTTTACTGG-1	D15	7178	2061	1.25383115073837	12	-6.9765904899881	-5.66372860799654	3.41595986379281	-9.06334236125278
AATGGCTTCTTCGTAT-1	D15	3887	1141	0.257267815796244	0	15.1317331942952	1.60376737819801	-0.173052177895152	9.20675537129116
AATTCCTAGCAACCAG-1	D15	3704	1151	0.161987041036717	0	15.3237028956031	-0.525233565921072	0.386705099474347	7.81369850178433
AATTCCTAGTCGAGGT-1	D15	4588	1704	3.16041848299913	12	-1.02534725852652	-2.52883272265148	3.55667784703866	-11.0060398862772
AATTCCTGTACGGTTT-1	D15	14512	3630	3.96912899669239	26	4.78621931674419	11.1398643766534	2.10713031781808	-12.6704848096781
AATTCCTTCAACGAGG-1	D15	21357	3961	2.64550264550265	14	-32.6708340134964	-10.8042500961058	3.46991136563913	-5.23684051493931
AATTTCCAGACTTAAG-1	D15	3192	1043	2.44360902255639	5	7.62465945188113	24.2059401447107	10.4760127354969	-3.80663421611118
AATTTCCAGCACACAG-1	D15	3842	1640	2.26444560124935	10	-13.3190899352004	27.322691001553	8.94686844838754	-7.04976060847568
AATTTCCCAAACTAGA-1	D15	2461	1325	2.4380333197887	16	12.9926131192767	-20.6196177639053	-13.0419306467663	2.9673123075552
AATTTCCCAATTAGGA-1	D15	4920	1870	1.80894308943089	2	-7.47649698421264	1.26402664753189	1.25556722177163	-9.95897033671665
AATTTCCCACTCTAGA-1	D15	2758	1325	1.48658448150834	10	-13.2180860163734	25.2459276126224	8.38461163533822	-7.19173315028477
AATTTCCCATGACAAA-1	D15	8433	2312	3.13055852009961	8	-3.06262304872323	36.4052124589585	6.61842206014291	-1.58033063868809
AATTTCCGTAGTTCCA-1	D15	11965	3226	3.07563727538654	2	-4.92179200062995	14.580905839388	0.0110835571397903	-12.5254967496805
AATTTCCGTTTCTATC-1	D15	5248	1759	3.04878048780488	5	9.32594547328284	24.8851031119306	11.0245299626698	-3.44806006411838
AATTTCCTCGGTATGT-1	D15	2865	1059	0.488656195462478	0	9.66684966877375	-7.01361194560748	-1.70200643049582	8.08392116566372
ACAAAGAAGGGTAATT-1	D15	4302	1307	0.255695025569503	0	17.5808293363869	4.18471014564212	0.320277749430096	6.76158687611294
ACAAAGACATGCAGGA-1	D15	2782	1066	0.0359453630481668	3	2.50747311444345	3.04969395170744	0.191310143898881	10.6476437761374
ACAAAGAGTTCTCCAC-1	D15	10669	1773	0.440528634361234	11	30.5278593551666	24.9292009934654	-3.31075045572623	2.79569980641079
ACAACCAAGTGAACAT-1	D15	5816	1334	0.206327372764787	11	26.8771621367758	14.1573488630477	-1.44118198858603	3.75118658085537
ACAACCACAGTACTAC-1	D15	3156	1043	0.0950570342205323	0	14.4137374665213	8.83910619379999	1.58381500733987	7.49359104176235
ACAACCAGTCAGCTTA-1	D15	7751	2933	2.39969036253387	7	-16.0343064884924	-29.1117701443958	-11.1097302149425	-0.129543914001463
ACAACCAGTCGTCATA-1	D15	18764	4212	4.31677680665103	1	-24.7324718442825	15.7338943957587	-3.32455679880484	-1.22767463187504
ACAACCAGTGGCTTAT-1	D15	11185	2709	2.20831470719714	19	10.3590531967152	17.5328978660631	10.7655291844715	-2.14382698993015
ACAACCATCGATTTCT-1	D15	4237	1174	0.30682086381874	0	22.1728175181279	6.79890340021657	0.44602918518678	5.30847951908779
ACAACCATCGGCCCAA-1	D15	4493	1220	0.267082127754284	0	21.8326577054981	-2.98436925789055	-0.794029803145969	6.53911802311611
ACAAGCTAGAATTTGG-1	D15	3633	1221	0.467932837875034	13	-4.00627004414467	-14.5941429040051	-4.43357321726187	10.5276572420187
ACAAGCTAGCTTAGTC-1	D15	4408	1616	3.6524500907441	4	2.42432137554349	-30.1093055568826	10.0143475819935	6.0232832147665
ACAAGCTCACCGAATT-1	D15	3879	1410	0.309358081979892	3	7.16631391587849	-7.09095507099584	-2.2951907824169	9.25652000446987
ACAAGCTGTGAGGCAT-1	D15	10301	2644	3.53363751092127	2	1.37212732581568	14.7291633667335	1.42991331113473	-12.9381907270365
ACAAGCTGTGTCATTG-1	D15	8457	1784	4.11493437389145	5	17.7670207751679	25.9484913299087	11.8186774541248	-1.36536541442203
ACAAGCTGTTACGATC-1	D15	3954	1494	3.84420839656045	4	-2.19114653417452	-24.9020152459128	9.41776040090219	7.54157087345791
ACAAGCTGTTCTCGTC-1	D15	17039	3980	3.08703562415635	26	4.82646788525369	10.9293777424464	2.44067481053964	-12.1243794248514
ACAAGCTTCCCGAGGT-1	D15	13747	3286	2.54601003855387	2	-2.72849970439379	10.2088385886741	0.431447534691251	-11.5460169599466
ACAAGCTTCGACATCA-1	D15	3789	1249	0.448667194510425	0	14.5679918522507	3.54889674455866	-0.00201542781695106	7.77581426640225
ACACAGTAGAGTCTTC-1	D15	18785	4136	4.08836837902582	1	-20.5671632985257	12.3732032147538	-4.2099652002941	-1.46029940108585
ACACAGTGTCTGGTTA-1	D15	4109	2038	4.18593331710879	7	-23.424722738653	-26.9526555079305	-10.1184143732677	1.83186707039547
ACACAGTGTCTGTCAA-1	D15	12915	3150	2.87262872628726	2	-6.25130683073985	15.425891543795	-0.50141641603812	-12.4016211316996
ACACAGTGTGAGAACC-1	D15	2939	1105	0.476352500850629	3	6.90599994296428	-11.0100818266734	-2.93895742403372	9.62989112873745
ACACAGTTCATCGACA-1	D15	3421	1189	0.467699503069278	3	3.75545457837015	-15.6287689496929	-3.34988686548575	10.1832825853415
ACACAGTTCTAATTCC-1	D15	6692	1798	1.32994620442319	5	2.03772082910494	22.3904186618364	9.15692952169076	-4.35487773875522
ACACCAAAGCCGATTT-1	D15	4243	1288	0.306386990337026	0	24.8048657507475	10.7787352671727	-0.361292154658878	4.68179580708218
ACACCAAAGTCACGAG-1	D15	7203	2209	1.63820630292934	8	-5.46700945513727	35.2478178779109	6.71405318273202	-2.34104946116733
ACACCAAAGTCTAGAA-1	D15	3456	1078	0.173611111111111	0	17.1049280669987	6.12075917772969	1.37296584142343	7.25538703938198
ACACCAACATGGGAAC-1	D15	3385	1188	3.33825701624815	4	3.19275533637393	-33.8041596980141	9.77221539510385	5.03713438053799
ACACCAAGTCCACTTC-1	D15	5801	1702	3.08567488364075	5	8.42872845757653	25.6633770844809	11.1428914357533	-3.57627585391331
ACACCAAGTCTGGTTA-1	D15	7932	1952	4.86636409480585	5	18.7979679330704	21.2477308989215	10.5037827779163	-1.31673136214542
ACACCAAGTGGGATTG-1	D15	3915	1221	0.459770114942529	3	8.38819529434804	-6.53730231967591	-2.0177261541973	9.36133167286587
ACACCAATCCACAAGT-1	D15	3708	1155	0.188781014023732	0	14.686646994485	6.03121073510854	0.907717554699338	7.52706262608242
ACACCAATCTAGTGAC-1	D15	13398	3550	3.56769667114495	1	-29.3543739331659	11.5909003065148	-3.11968729006156	-2.65022924403477
ACACGCGAGAATTTGG-1	D15	3506	1367	1.54021677124929	10	-10.8690360299116	24.4550897360388	8.23419144643441	-6.53611829737949
ACACGCGAGGTAATCA-1	D15	17525	3971	4.96433666191156	1	-22.4113649004737	20.5712042113342	-2.50695011125907	-0.270833252470968
ACACGCGGTAATCAGA-1	D15	21308	4251	3.28045804392716	14	-34.7377245151946	-13.1204231053336	4.94674065602914	-4.91745880107212
ACACGCGTCTAGCCTC-1	D15	3095	1040	0.904684975767367	0	21.2743465879043	-8.84058816443163	-0.589085132945621	8.21168300648403
ACACGCGTCTCGTGGG-1	D15	4387	1391	0.54707089126966	0	21.2769678336731	6.19319985276635	0.845055906902707	5.79989597340298
ACACTGAAGCTCGCAC-1	D15	4397	1036	0.181942233340914	0	12.9835391057617	-11.3451969057163	-2.22819921480521	8.51537773152065
ACACTGAAGTAGTCAA-1	D15	12804	2743	2.25710715401437	2	-9.70576626657976	6.94711814163621	0.220241232644475	-9.6383993909769
ACACTGACAGAGTGAC-1	D15	6000	2071	1.23333333333333	12	-6.68239088568404	-7.1278762360146	3.62042596830026	-8.82362869242954
ACACTGAGTACGTACT-1	D15	14337	2899	4.84062216642254	5	18.8616524129906	21.5857390035624	10.7222600270619	-1.23573616008091
ACACTGAGTGATAGTA-1	D15	11486	2792	1.48006268500784	6	-12.4494471596007	-0.802726701541925	0.441307960878766	-8.33028438548374
ACACTGATCTGCGATA-1	D15	11676	2796	2.92908530318602	2	-5.46887409590692	7.61965335864809	0.884330778252042	-11.0679428861551
ACACTGATCTGCTTTA-1	D15	3604	1100	0.277469478357381	0	15.3838946842711	-12.0346864670214	-2.25282737718924	8.20279571552944
ACAGAAAAGGGCAGGA-1	D15	3907	1049	0.307141028922447	0	22.0797759164509	6.06311514907909	0.457994430195248	5.9501597597189
ACAGAAACATACCAGT-1	D15	3673	1133	0.245031309556221	13	-5.25112430234826	-16.9716296172663	-4.79269883142813	10.7059457017965
ACAGAAACATCGCCTT-1	D15	6451	1666	0.883583940474345	7	-18.0156993378934	-24.0171543818682	-11.364906759132	-0.137450693648336
ACAGAAAGTATGCTTG-1	D15	4553	1214	0.19767186470459	0	18.4242236424418	-1.97227841374376	-0.473994047511661	7.93741819401455
ACAGAAAGTTGTCCCT-1	D15	11189	2683	2.2253999463759	12	-6.00812754719523	0.317336091184969	2.05577471746103	-10.0453102872782
ACAGAAAGTTTCGGCG-1	D15	12386	3065	3.26982076538027	2	-0.371393267126824	12.5375759822031	1.28249362004892	-11.8743622587137
ACAGAAATCTGCCTGT-1	D15	4386	1416	2.69037847697218	19	8.03478899970303	15.0908307994954	8.11459401143686	-0.433734504979132
ACAGCCGAGACCATAA-1	D15	3753	1124	0.373034905409006	3	2.92545465395545	-6.2417642999816	-1.27588805662497	10.5807187273092
ACAGCCGCATTGACTG-1	D15	4617	1504	4.6133853151397	4	-5.93261394965509	-30.4853553561166	9.0391631413807	7.8419825746603
ACAGGGACAACCTAAC-1	D15	5100	1321	0.313725490196078	0	14.8135607195061	-11.641768646479	-1.57460424410208	7.10667774220181
ACAGGGACAAGAGGTC-1	D15	22770	5093	3.71541501976285	18	-6.03973044156384	-10.2018477791392	-13.5140032480846	-5.62801149348545
ACAGGGACAGTCAGTT-1	D15	3543	1316	0.592718035563082	0	8.89664275592388	3.56695585285616	0.324612109791196	8.89895030995083
ACAGGGAGTATGTCTG-1	D15	6714	2065	1.53410783437593	12	-6.18407052705382	-5.0411362950411	3.46532443059579	-9.23258140544224
ACAGGGATCATTTGCT-1	D15	6889	1691	3.48381477718101	5	13.3116550413227	25.0159765117262	11.7171683598866	-2.74716570834446
ACAGGGATCCTCTTTC-1	D15	3138	1053	0.286806883365201	3	4.53548195249338	-2.38347848318896	-0.786289245952213	10.3683869554586
ACAGGGATCTGTAAGC-1	D15	9962	2352	2.2987351937362	2	-10.4545172557604	10.4434852804462	-0.474729390014255	-10.7439987943583
ACATCCCAGCTCGGCT-1	D15	4895	1407	0.367722165474974	0	18.0377532069206	-0.190863948914169	-0.317962438930118	7.33002349873257
ACATCCCCAACTCCAA-1	D15	3461	1061	0.0866801502455938	13	-1.68764096097292	-15.1175605590772	-3.64145490633353	10.8396317674704
ACATCCCCACCCTATC-1	D15	5266	1332	0.246866691986327	0	15.1557392457043	-10.3493568265572	-1.26569756971701	7.92901775379849
ACATCCCCATCGATCA-1	D15	20845	4604	4.84048932597745	1	-19.7583091510824	21.0720617865625	-1.97974130617484	-1.21647289256382
ACATCGAAGAACAAGG-1	D15	2806	1023	4.45473984319316	17	-11.0048956815036	-22.4183153110874	-8.26719328867301	-0.715215234559057
ACATCGAAGAGAGCAA-1	D15	2468	1028	0.486223662884927	0	7.46687268495065	-0.899360437926619	-0.485729248393619	9.74708244343472
ACATCGAAGCACCGTC-1	D15	6480	1528	0.185185185185185	3	9.37747112162474	-10.1403974809651	-2.26149079309806	9.0708062364645
ACATCGAGTACACGCC-1	D15	5295	1681	2.68177525967894	4	5.67674355520569	-36.3684623663042	9.69203427327768	4.23526451130581
ACATCGAGTACGACTT-1	D15	5193	1815	0.98209127671866	12	-7.07343543173559	-5.66873667683257	3.38840892804757	-9.04610946635532
ACATCGAGTTCTAACG-1	D15	3317	1182	0.150738619234248	3	3.78107181781012	2.22212925240117	0.333918302189267	10.1526238634176
ACATCGATCCTTCACG-1	D15	19675	4328	2.49047013977128	1	-27.9069256172113	-0.299176885382002	-5.02555701242789	-4.15588882426548
ACATCGATCTCATGGA-1	D15	5719	1967	1.48627382409512	2	-13.2170374763777	4.15228806903764	-0.216957510579669	-9.29406860331821
ACATGCAAGCCGTTAT-1	D15	3630	1264	0.303030303030303	3	4.4572354752783	0.435719817860981	-0.161129013765895	10.1156108095236
ACATGCACAATCTCTT-1	D15	3516	1209	0.142207053469852	13	-6.08904904899704	-16.7888696204804	-4.88367363916739	10.8658473207541
ACATGCAGTCATCACA-1	D15	2998	1087	0.400266844563042	3	7.7508568886183	0.0471934919365131	-1.20226094232901	9.29332515736294
ACATGCAGTCTATGAC-1	D15	17906	5001	1.07785099966492	7	-12.8854096429252	-28.3358492160624	-11.1421122263561	-0.46822121600437
ACATGCAGTCTTGGTA-1	D15	4143	1408	3.11368573497466	4	2.68553078508646	-36.6033337144708	9.85159161580697	5.0459530069418
ACATGCAGTGGTCCGT-1	D15	19585	3186	2.2772529997447	6	-20.5949589662991	-12.5107134870565	0.28125086320535	-4.75449874858188
ACATGCAGTTGTAAAG-1	D15	4654	1076	0.214868929952729	0	20.8675827557086	7.07405940707761	0.370485245119488	5.71316740055752
ACATGCATCTACGCGG-1	D15	13368	3465	2.14691801316577	9	32.1984587066068	-16.1389229687987	-10.4009566019665	-8.25880268077183
ACATGCATCTCCGAGG-1	D15	23940	4263	3.08688387635756	17	-20.3583226195309	-0.904586643779073	-6.94738194452628	-3.235965518754
ACATGCATCTGTAACG-1	D15	4197	1099	0.238265427686443	0	20.6259522437227	5.69828244539495	0.61080750716821	6.28606817265225
ACATTTCCAAAGGCTG-1	D15	24130	5301	4.51719850808123	17	-17.4321226371952	-17.6500353737258	-12.0887894343029	1.89115032692623
ACATTTCCAGCGGATA-1	D15	2562	1026	0.078064012490242	0	9.99422992964006	9.10438259477336	1.70406392110482	7.90752908726406
ACATTTCCAGCTCTGG-1	D15	9660	2978	4.86542443064182	18	35.8023668468774	-2.39267636263877	-14.5443615625988	-6.08354452113437
ACATTTCCAGGTCCCA-1	D15	4619	1054	0.0865988309157826	0	18.1231871507714	1.72312703614661	0.363763510118878	7.27311346073818
ACATTTCCATGCCGCA-1	D15	15643	3753	4.19356900850221	1	-20.1439320701557	14.4663019034594	-3.88697096811637	-0.948699741166113
ACATTTCGTATTTCCT-1	D15	6349	2131	2.80359111671129	10	-8.2364734658468	27.2123903375308	8.91389515889779	-5.87467077235508
ACATTTCGTGATCGTT-1	D15	5907	1451	1.20196377179617	5	1.67283700854901	23.0164233503728	9.13297036183969	-4.30887392024326
ACATTTCTCCTGGGAC-1	D15	4489	1365	0.467810202717754	3	13.3890495684911	-5.52299575637943	-0.759306759704196	9.48191806812954
ACATTTCTCGAACTCA-1	D15	16501	3848	3.93915520271499	1	-25.7360242850606	13.6274015733091	-3.48699280725821	-1.84219387034702
ACCAAACAGCTCGGCT-1	D15	4210	1081	0.237529691211401	0	22.43495601826	3.64592193700321	-0.741141409743869	6.24714729328823
ACCAAACAGGGTGAAA-1	D15	21893	5312	3.5353766043941	7	-16.6578668914627	-30.3268281428732	-10.3088202189098	0.152637408573153
ACCAAACAGTATGACA-1	D15	3008	1136	0.0997340425531915	13	-3.77646410956973	-18.3475315910153	-4.08948037134513	10.9793889238424
ACCAAACCAAATCAAG-1	D15	5650	1621	4.53097345132743	5	19.7144557394165	27.4687226961334	11.3422646809925	-0.82113024453449
ACCAAACGTGAACGGT-1	D15	7865	2228	2.51748251748252	6	-25.1827888235591	-13.0093507856	1.2221921969761	-4.28146102885532
ACCAAACGTGTGTACT-1	D15	26472	5349	2.00211544273194	16	11.9559218698552	-22.5039371096191	-12.9194588373791	1.75427124043179
ACCAAACGTTCCGCAG-1	D15	3384	1205	0.265957446808511	13	-4.31359629031499	-18.087732261473	-4.58902785288199	10.7159363939352
ACCAACAAGAACTGAT-1	D15	6209	1732	0.177162183926558	13	-4.51563938600426	-16.5900875438884	-4.45816227899893	11.2565467073507
ACCAACAAGTAACCTC-1	D15	3138	1030	0.254939451880178	0	10.214225310988	3.81769594447313	0.80499616159097	8.60019943257046
ACCAACACAATCGCGC-1	D15	6274	1783	3.9528211667198	5	16.1860018170936	25.4225298390598	11.4876122762074	-1.84051778773594
ACCAACACAATTGCCA-1	D15	7002	2217	2.34218794630106	10	-7.61548063191608	26.0382133856701	8.50919964803354	-5.68860939006138
ACCAACAGTCTGTCAA-1	D15	10571	3421	0.491911834263551	25	-16.8863955408431	35.0294881197701	-17.2382826517712	2.20909640331936
ACCAACATCAAGCCCG-1	D15	19620	4231	2.24770642201835	1	-24.8416530297328	3.92325217215054	-4.78457877146109	-3.10735919932651
ACCAACATCCCAGGCA-1	D15	11805	2763	2.64294790343075	2	-2.73423915619455	7.37361743226835	0.51894622934953	-11.3754027173929
ACCAACATCTGAGAAA-1	D15	6992	1840	4.79118993135011	5	20.2722791590227	28.0980064937712	11.1645894338001	-0.710543243687628
ACCACAAAGAACCCGA-1	D15	2826	1070	0.247699929228592	3	3.20773985723107	3.63306890446275	0.292622848283208	10.6158635332174
ACCACAAAGACACACG-1	D15	3865	1180	0.465717981888745	3	11.1024100873915	-13.9718761762327	-2.92945620523795	9.42834922810269
ACCACAAAGAGTCCGA-1	D15	8566	2249	0.408592108335279	6	-17.0320071019304	-0.642511613824308	-0.263479710687244	-7.5655725286417
ACCACAAAGTACTGTC-1	D15	3067	1254	4.82556243886534	4	-7.51524572039596	-29.869629741066	8.68626549733773	8.28498241444302
ACCACAAGTCAGGAGT-1	D15	3765	1382	1.08897742363878	8	-2.94068652597568	29.7684057998236	7.17028286946908	-3.02114155749607
ACCACAAGTCGCCTAG-1	D15	4516	1603	4.05225863596103	4	-1.60585017233352	-31.7089712906567	9.68950894368783	6.61866447468472
ACCACAAGTGCGACAA-1	D15	4133	1371	0.19356399709654	13	-4.22221229995449	-16.0925241467545	-4.05193993555411	11.0386855318136
ACCACAAGTTGGGTTT-1	D15	6487	1680	3.16016648681979	5	10.628616223795	24.5186881593072	11.2185550023426	-3.30650308589268
ACCACAATCGTCTAAG-1	D15	5694	1360	0.280997541271514	26	8.84535963468276	-20.1523519795287	9.22177937520639	3.32247921963406
ACCACAATCTCATGGA-1	D15	4384	1134	0.114051094890511	0	18.2897904450576	2.23917152441172	0.414074390064633	7.29660961170864
ACCATTTAGACGCAGT-1	D15	6598	1946	1.04577144589269	12	-10.9490736489664	-1.40802912844637	1.31928732885019	-8.42541339854526
ACCATTTAGAGTCTGG-1	D15	4283	1159	3.43217371001634	5	12.4525524714222	26.5223995446167	11.4965873051991	-2.63684943179416
ACCATTTAGGCTCTAT-1	D15	3865	1077	0.0776196636481242	0	17.0893788057993	2.33528243118844	1.13395348085061	8.43892166157437
ACCATTTCAACCAACT-1	D15	4461	1367	0.381080475229769	3	4.1372478886542	-12.0243493038129	-2.21471616731986	10.2611252977438
ACCATTTCAAGCTACT-1	D15	9085	2738	2.71876719867914	2	-2.92343173619283	6.28136205192202	1.14879277242318	-11.5080244825296
ACCATTTGTACTGGGA-1	D15	4687	1302	0.448047791764455	0	20.3742017458647	-2.56582970969393	-0.53309217201575	7.43873617191982
ACCATTTGTCAACCAT-1	D15	8064	2687	1.38888888888889	12	-5.86981282579709	-7.23623040866905	3.78153303159372	-9.13153102855015
ACCATTTGTCAGGTGA-1	D15	3495	1036	0.171673819742489	3	4.22909827078358	-10.3560825094799	-2.31561514841422	10.1012503816671
ACCATTTGTCTGATCA-1	D15	18872	4200	2.90377278507842	1	-24.238913772075	-0.841782635387028	-4.65724942194327	-3.89044049243259
ACCATTTTCAGACAAA-1	D15	3701	1340	0.4863550391786	13	-2.83481718780072	-15.9704654799795	-4.43670413004264	10.3395650102682
ACCATTTTCGTAATGC-1	D15	3474	1434	0.892343120322395	7	-28.5041393974594	-21.3873369096744	-12.9621700953136	-0.920124559205053
ACCATTTTCTTACCAT-1	D15	3388	1131	0.472255017709563	3	7.02446656797604	-15.0359096874425	-2.75225040422782	9.48508140583706
ACCCAAAAGTTTAGGA-1	D15	3084	1480	1.84824902723735	10	-11.5261506228231	25.9971939460819	8.7210536290516	-6.95461442927646
ACCCAAACAGTCGCTG-1	D15	6652	1291	0.255562236921227	5	0.424853650532553	22.0606677385387	8.65729573262826	-4.32801273326206
ACCCAAAGTTTAGAGA-1	D15	5716	2141	1.24212736179146	10	-9.1716031507979	32.2708701795178	9.04805901540414	-7.03257730464268
ACCCAAATCATTGGTG-1	D15	17143	3934	3.79163506970775	9	20.0971900476288	-24.3742123301823	-11.6526303003918	-4.47887828807163
ACCCAAATCGCCAGAC-1	D15	2739	1031	0.401606425702811	13	-3.07702559555201	-18.3120304616814	-4.11831519113883	10.5378586961813
ACCCAAATCGCCGAAC-1	D15	4636	1397	3.68852459016393	5	14.1884583641133	24.6412971598766	11.7738414098133	-2.51761558512974
ACCCAAATCTGTAAGC-1	D15	2489	1366	2.20972278023303	7	-19.5350810883385	-27.6840500496861	-11.0032000254284	0.798599810797693
ACCCTCAAGCGGTAGT-1	D15	2846	1097	0.527055516514406	0	11.8024072195568	-5.93161847434501	-1.31575951086386	9.2428900911398
ACCCTCAAGCTTCATG-1	D15	20308	4432	3.43214496750049	1	-25.4359642802013	7.81900399182896	-3.97164675699576	-2.62484124163914
ACCCTCAAGTTGTCGT-1	D15	3637	1055	0.247456695078361	0	7.68516472414391	0.967459213063983	-0.266956002582156	9.16850730915737
ACCCTCACAGCTTCCT-1	D15	13702	3174	1.52532477010655	6	-12.4311250495853	0.0863147186632567	0.249490513335622	-8.63681915263462
ACCCTCACATGTGACT-1	D15	11851	3271	3.11366129440554	8	-5.53474954053665	37.2926628731305	6.31412556661264	-1.5917218015604
ACCCTCAGTAACCCGC-1	D15	39705	5898	4.36972673466818	1	-22.8261736813152	11.7751783957955	-3.92235848413809	-1.38313236693668
ACCCTCAGTCAATGGG-1	D15	6208	1984	0.112757731958763	12	-8.67946934461784	-5.88942268277897	2.77633741391794	-8.52062061290073
ACCCTCAGTGAATTAG-1	D15	4147	1246	0.361707258258982	0	13.6687474510384	12.5948106905386	-0.73110881553992	5.45148345967007
ACCCTCAGTTTGACAC-1	D15	4019	1063	0.124409056979348	3	6.25956886020967	-6.80623686467183	-1.71787569033011	9.57375404377651
ACCCTCATCCGGTAAT-1	D15	7676	1912	2.72277227722772	5	6.91815294255191	23.4018423626597	10.4698443700184	-3.84154823283481
ACCCTTGAGTTGTACC-1	D15	16383	3884	4.37038393456632	1	-34.8571372267321	8.37276282156833	-2.82300755487784	-3.14929273585605
ACCCTTGCACACACGC-1	D15	14909	3671	4.23905023811121	1	-20.5714095967997	11.3352485522439	-4.21549984918936	-0.782359449666021
ACCCTTGCACCGTACG-1	D15	3500	1044	0.0285714285714286	0	16.0122611825143	7.78831562242848	1.32408240331308	7.34356185932827
ACCCTTGCATCATTGG-1	D15	15090	4004	3.33996023856859	1	-27.1752164502648	6.5664227641057	-4.11124083505973	-3.2129388139658
ACCCTTGGTGGATCGA-1	D15	13696	3663	4.1544976635514	1	-20.0174797368772	17.9815958811126	-3.26218339907035	0.00819736485552987
ACCCTTGGTTAGAGAT-1	D15	3383	1143	0.354714750221697	0	22.800060911471	6.21155549595547	-0.647842974532687	5.81018564243984
ACCCTTGTCCATTTCA-1	D15	27288	4887	3.44840222808561	1	-26.4792455199332	6.29339419406923	-4.41180417047843	-3.09576871852207
ACCCTTGTCCCGATCT-1	D15	12790	2976	2.40813135261923	2	-8.00543657626197	6.7932580204356	0.310797287951863	-10.6853783414774
ACCCTTGTCGCTTGAA-1	D15	20303	4496	3.70881150568881	1	-17.9685633289113	11.2411649444801	-3.91671511637076	-2.26290991763401
ACCGTTCAGATACCAA-1	D15	2719	1072	0.441338727473336	13	-6.36562050186912	-14.1717967278523	-4.66810748087271	11.3532321168966
ACCGTTCAGCACTAAA-1	D15	4072	1403	3.95383104125737	4	-0.713978084594794	-28.5287159917751	9.67817643178598	6.88982698460293
ACCGTTCAGCTTTGTG-1	D15	6485	1725	4.68774094063223	5	20.0886462041728	27.9817621467159	11.100217371117	-0.677024154465673
ACCGTTCCAATGTCAC-1	D15	5027	1296	0.159140640541078	3	4.21423013113243	-7.13701020650514	-1.77588495718344	10.460465164382
ACCGTTCCACCATATG-1	D15	8815	2924	2.4390243902439	9	30.7069243908142	-17.0807326914688	-10.8808741282116	-8.0051739499979
ACCGTTCCAGGTTCGC-1	D15	7401	2154	1.20254019727064	12	-6.44724362796694	-6.88900083862663	3.62417033208505	-9.0108940885477
ACCGTTCGTAGACAAT-1	D15	8994	2701	3.95819435179008	1	-19.0258606889293	17.8965788481869	-2.64483067499503	-1.95502307872104
ACCGTTCGTAGGGTAC-1	D15	4994	1544	3.18382058470164	5	10.3523168733399	24.9092130807372	11.0396828938831	-3.13667371730137
ACCGTTCGTCCCTCAT-1	D15	10542	3111	4.76190476190476	23	-40.9522790542386	1.69152729480805	-8.84988734232291	5.39983150501919
ACCGTTCGTTTCGACA-1	D15	3845	1246	2.3927178153446	19	7.78628735538858	14.5765940911683	7.72413781179086	-0.293245135348318
ACCGTTCTCACTGCTC-1	D15	24534	4682	1.86272112170865	9	22.6172714365923	-20.9295001457796	-11.6382021616588	-6.06734111766147
ACCGTTCTCCAATCCC-1	D15	26647	5690	3.55387097984764	7	-15.9851846101412	-31.8597170849361	-10.4128117273937	0.309596986968042
ACCGTTCTCCATCGTC-1	D15	14453	3452	3.75700546599322	1	-21.4278462202125	11.6309584445495	-4.42215296732291	-1.44590619067478
ACCTACCCAGCCATTA-1	D15	8295	3099	3.36347197106691	7	-12.5549816846417	-26.549350253877	-10.1480154703747	0.240294279057505
ACCTACCCAGGCTTGC-1	D15	7770	2603	4.28571428571429	9	24.8017745275647	-20.8024484588275	-11.5439696024547	-6.35921409587192
ACCTACCTCGAAGCAG-1	D15	4271	1463	2.92671505502224	4	6.18097069640963	-34.1456609812954	9.56110623372689	4.51917144795132
ACCTGAAAGCTGTTAC-1	D15	5099	1205	0.431457148460482	0	22.3348461653375	5.8398110433803	0.179059251080907	6.09258291264248
ACCTGAAAGTAAACAC-1	D15	9307	2319	1.3215859030837	6	-14.5207257902742	-1.03574135760311	0.0370861970444085	-7.84440544108677
ACCTGAAAGTGGTTGG-1	D15	3540	1026	0.310734463276836	0	19.6712006996293	-3.35933943431148	-0.810604185927951	7.59263298054409
ACCTGAACACCATTCC-1	D15	11793	3762	2.43364707877554	16	13.1816531182535	-25.1884141993883	-12.676351995338	1.49176833172512
ACCTGAACAGTAGAAT-1	D15	2978	1179	3.92881128274009	4	-2.48325053304823	-32.5975224545422	9.68737271321908	6.84849617024136
ACCTGAACAGTTGCGC-1	D15	4060	1115	0.344827586206897	0	17.9662275135708	8.93058628650959	0.936182110439694	5.97993061085415
ACCTGTCAGCTAGAAT-1	D15	3340	1355	2.63473053892216	4	4.98250424018535	-37.2841109965685	9.86727288259164	4.28244468708706
ACCTGTCAGGTTCACT-1	D15	23924	4316	3.06804882126735	1	-18.2363328814975	15.7624200325849	-3.68175742136344	-2.11795118312168
ACCTGTCAGTTCCAGT-1	D15	3751	1433	4.34550786456945	4	-5.64278178374585	-28.6823375901953	8.82481816304818	8.17365142842007
ACCTGTCCAGGTGGAT-1	D15	13965	3725	1.52524167561762	1	-29.0744100717371	-4.30904472781361	-5.73468205438956	-4.71175888041782
ACCTGTCCATCCCACT-1	D15	3317	1235	0.120590895387398	13	-6.34816818952374	-13.2531966943438	-4.89943930612906	11.128168792922
ACCTGTCCATCTAACG-1	D15	4499	1129	0.133362969548789	3	8.66239869854052	-4.07164154628218	-0.5201475928913	9.70551273365689
ACCTGTCCATGGACAG-1	D15	7687	1698	3.47339664368414	5	12.5578594933736	25.4435782611292	11.6052699376454	-2.93813016871738
ACCTGTCGTCACTAGT-1	D15	15004	3322	2.01279658757665	2	-11.9956779492544	7.40784407613455	-0.512463302482211	-10.1368038938456
ACCTGTCGTTCCAGGC-1	D15	2904	1449	2.30716253443526	7	-19.3366876197227	-28.7957744242747	-11.0185675333629	0.762986750800135
ACCTGTCGTTGTTGTG-1	D15	3305	1502	1.6338880484115	12	-5.76636039420148	-3.2639739082729	3.38422205937997	-9.30744197825718
ACCTGTCTCAGATGCT-1	D15	12687	3339	4.15385828012927	1	-24.4909261404882	15.2440302846045	-3.34353897081717	-1.22462954978275
ACCTGTCTCGACATCA-1	D15	4263	1397	4.55078583157401	4	-6.29584240119282	-28.7587740299295	8.99858143819467	8.28471252461148
ACCTGTCTCTCAGGCG-1	D15	3548	1066	0.225479143179256	0	13.6599744748465	-2.4913727424269	0.343258290420926	9.3058030321188
ACCTGTCTCTCATTAC-1	D15	3713	1258	0.269323996768112	3	1.55598753818803	-2.86081520337867	-3.73312422739371	10.7464463426657
ACCTGTCTCTTCCGTG-1	D15	12888	3177	2.08721291123526	2	-5.87840258539523	3.59707446314477	0.579488902222073	-10.5926468656473
ACGATCAAGATAGTCA-1	D15	18003	4149	3.48275287452091	1	-25.4527990005456	5.58805634610531	-4.35703560816153	-3.14951971034336
ACGATCAAGCGGATCA-1	D15	6888	1623	0.290360046457607	3	6.82047837475723	-10.9055113799306	-2.76188513742789	9.50040409107876
ACGATCAGTGAGCTCC-1	D15	3369	1202	4.45235975066785	4	-5.86495065182169	-28.8223705992228	8.74359467519418	8.11597034474087
ACGATCAGTGCATGTT-1	D15	8852	2789	2.60957975598735	9	25.0660510978048	-23.0863086848964	-11.6502613733898	-6.08203056315708
ACGATCATCCAACACA-1	D15	11893	2902	2.19456823341461	12	-6.05800780372246	0.386523978589509	2.06463101400033	-10.0056059644632
ACGATCATCCGAAGGA-1	D15	2977	1023	0.403090359422237	0	12.5299949734744	-7.67853531721357	-1.40830025183066	9.08480617542935
ACGATCATCCGTAGTA-1	D15	3180	1115	0.880503144654088	0	18.2204870442152	-12.4241351021758	-1.94524070726737	8.16793701191616
ACGATGTAGCAATAGT-1	D15	2873	1095	0.730943264879916	3	6.0939259089439	-5.74755987685139	-2.39220449434622	9.88951751728726
ACGATGTAGGAAGTGA-1	D15	9250	2512	0.378378378378378	6	-16.5378870271096	-1.67547993075818	-0.342945964206302	-7.51344898204136
ACGATGTAGGCTTTCA-1	D15	4788	1343	0.271512113617377	3	10.3327803054055	-8.74855009996256	-2.0637204359661	8.13110038777065
ACGATGTCAAACCGGA-1	D15	11306	2766	4.53741376260393	4	-1.10646759189299	-29.8864761817321	8.97277596486703	6.99671098728848
ACGATGTCATCCGTTC-1	D15	7511	2330	1.45120489948076	9	29.1602905209509	-17.7697093286709	-11.2447695444713	-8.35756614665317
ACGATGTGTGGGCTCT-1	D15	18775	4236	3.90945406125166	14	-33.628114496614	-6.14172830431182	-3.53148791300162	-4.25148609141636
ACGATGTGTTCCTTGC-1	D15	7724	2295	1.02278612118074	1	-25.4125541983192	-4.21735255242444	-5.75330159174308	-4.89705493907261
ACGATGTTCAAACCCA-1	D15	3090	1067	0.129449838187702	0	8.89482445660849	3.62520986173311	0.840561299454129	9.13137218495083
ACGATGTTCGGTTCAA-1	D15	4006	1544	1.82226660009985	12	-2.8766919370163	-0.711607417337893	3.45052268994943	-10.6297753141336
ACGCACGAGCCTTTCC-1	D15	6171	2135	4.06741208880246	4	-2.43452045458562	-24.9375179243185	9.537756471764	7.2161566927023
ACGCACGAGGAACGCT-1	D15	4099	1048	0.195169553549646	3	7.25892589555229	-10.5403889901685	-3.03686139093741	9.54505226154995
ACGCACGGTCATACCA-1	D15	3397	1226	0.176626435089785	3	4.82244193789406	0.836990344282526	-0.473977715838992	9.88286659260464
ACGCACGGTCGATTCA-1	D15	13121	3004	2.81990701928207	26	7.47233784121568	-19.1533804324027	8.62502530110971	6.29867813130093
ACGCACGGTTCCGCAG-1	D15	10949	2707	1.69878527719426	2	-13.6809684183527	7.00744544516604	-0.767643124927127	-9.87907817820835
ACGCACGGTTTGCAGT-1	D15	2807	1208	0.534378339864624	13	-7.28710311550465	-14.5361472713073	-5.21871802317008	11.4048669054098
ACGCACGTCACGTAGT-1	D15	4717	2219	1.97159211363155	16	14.1661915122042	-22.5897983340834	-13.1591286371838	2.35192439099026
ACGGAAGAGTAAACGT-1	D15	9721	3030	4.49542228165827	1	-20.4664696880751	15.8097257500019	-3.36767289148673	-0.935377805035589
ACGGAAGCAACCGATT-1	D15	3816	1148	0.419287211740042	0	13.2897571388638	-11.8021058560965	-2.0354251574169	8.25276252766323
ACGGAAGCAACGTATC-1	D15	3656	1469	0.62910284463895	12	-7.64300972249606	-6.79622426978965	3.44738104833261	-8.56441238383579
ACGGAAGCAGTCGGTC-1	D15	3380	1002	0.414201183431953	0	21.0138097783847	-6.41015981019221	-0.120523185599887	8.38065120716763
ACGGAAGGTACTTGTG-1	D15	7653	1641	0.169868025610872	0	23.325738819707	2.39864661741451	-0.695339174140537	6.42725870152188
ACGGAAGGTGATCATC-1	D15	5836	1291	0.599725839616175	0	29.559848069669	7.03327582407243	0.173974244724667	5.3092963411398
ACGGAAGGTTGTAGCT-1	D15	7426	2325	3.52814435766227	6	-25.7182874306043	-15.3519434962001	1.15309312833444	-3.58221557597446
ACGGAAGTCGCTGTCT-1	D15	7244	2703	1.73937051352844	7	-17.7008222244463	-21.9963441314746	-10.259492368568	-0.240755020182608
ACGGAAGTCTTCTAAC-1	D15	3518	1390	1.79079022171688	12	-5.48786738979783	-3.16704906828789	3.17853572858468	-9.46550205210972
ACGGGTCAGCTGCGAA-1	D15	3233	1137	4.20661923909681	4	-1.71091259187884	-27.1660043452519	9.23526146901742	7.49282238026333
ACGGGTCAGGGAACAA-1	D15	4277	1184	0.140285246668225	0	15.7521173533641	2.98342974214347	0.973030178676999	8.08306381245327
ACGGGTCAGGGACACT-1	D15	3956	1166	0.606673407482305	0	28.1113272443502	-2.03885825464818	-0.158909456003749	6.47708723087979
ACGGGTCCAAGGAGTC-1	D15	3706	1160	0.485698866702644	3	6.72296244334269	-11.8621144771995	-2.61824581133231	9.62750217457485
ACGGGTCCACAGTCGC-1	D15	9533	2363	1.59446134480227	12	-6.64904755296569	-1.37129627942478	2.45989683164254	-9.80808761576938
ACGGGTCCATCTCGTC-1	D15	18321	4223	3.23126466895912	1	-26.8610288991944	6.21224288230814	-4.42195889459952	-3.08435872058201
ACGGGTCTCAAGCCTA-1	D15	2790	1037	0.0716845878136201	0	9.99767050765386	8.98633798053032	1.71839836133615	7.88339778919888
ACGGGTCTCATTGGTG-1	D15	4308	1539	2.01949860724234	10	-13.1097378351852	26.2205227164049	8.82031300557748	-6.98101642588901
ACGGGTCTCCAGTACA-1	D15	3095	1023	0.355411954765751	3	1.99740359687196	-8.06572452648946	-1.57382771478995	10.7786700441427
ACGGTCGGTGCACATT-1	D15	6208	1310	0.209407216494845	0	21.3541662073097	7.76856984792215	0.996224253307736	5.5458252145834
ACGGTCGGTGTAACGG-1	D15	2909	1163	2.71570986593331	4	5.88301691220657	-34.2125953743825	9.68980744374887	4.5437934114523
ACGGTCGTCGTAGGGA-1	D15	3061	1185	2.71153217902646	12	-1.94028029842006	-1.34496751273556	3.47291353238717	-10.927682189744
ACGGTTAAGTCGAAGC-1	D15	4826	1150	0.14504765851637	0	19.0665064444799	7.6678357042773	0.294459878336346	6.1945855333395
ACGGTTAAGTGGCGAT-1	D15	3174	1043	0.315059861373661	0	17.1374654809825	5.7207584343825	1.35850015176431	7.15837356587124
ACGGTTACAACTAGAA-1	D15	3618	1210	0.33167495854063	3	4.24185417302181	-2.88805894429167	-0.620211453307712	10.0993582918234
ACGGTTACAGAGTTGG-1	D15	3666	1220	0.572831423895254	3	6.96236251983595	-13.0817208912426	-2.71981284128531	9.66487285633755
ACGGTTATCATCACAG-1	D15	3343	1150	0.149566257852229	3	4.47820147102469	-2.44201771387457	-0.335393698085391	10.0659081651754
ACGGTTATCGCTGATA-1	D15	5936	1793	4.59905660377358	5	19.9824715148498	27.6633942353039	11.3807063390125	-0.72828915576267
ACGTAACCAAACACCT-1	D15	9939	2742	1.07656705906027	6	-12.2705254562194	0.147270834661383	0.295897318850911	-8.73463371257114
ACGTAACCACGCGTCA-1	D15	4743	1841	2.9517183217373	12	-2.04953306511194	-2.91344539405899	3.65288188947336	-10.6653225706034
ACGTAACCACGTACTA-1	D15	3916	1188	0.510725229826353	0	21.6371879716786	-3.65515927793115	-0.32725390898093	7.53571722050381
ACGTAACCATCTCAAG-1	D15	7366	2170	1.07249524843877	12	-7.05337087182755	-7.19668927307166	3.58478382123605	-8.84382751445102
ACGTAACGTCTAGGCC-1	D15	4172	1244	0.239693192713327	0	10.0788278350946	-4.95214705925807	-1.14746007429465	8.1704098894186
ACGTAACTCATTTCCA-1	D15	7870	2330	1.44853875476493	10	-8.77275540713657	32.2919353305857	9.34967568410531	-6.80131223658848
ACGTACACACTAGGCC-1	D15	3906	1353	0.537634408602151	13	-6.39129450672827	-17.3899000295105	-4.95808121668204	10.7729527666159
ACGTACACATCGCTCT-1	D15	3348	1271	3.37514934289128	4	2.00415362874991	-35.1057458065077	9.93745568288461	5.21112653752041
ACGTACAGTCCTGAAT-1	D15	3471	1162	0.316911552866609	13	-5.03044359356546	-17.2644608341943	-4.79295060144767	10.7599303438253
ACGTACAGTTGTGGAG-1	D15	21654	5205	3.42200055417013	25	-17.4095618146821	34.8418384496903	-17.3354792307506	2.30554911633206
ACGTACATCTAGACCA-1	D15	2820	1109	0.24822695035461	13	-3.75382432814185	-16.3516621868474	-4.07076260553702	11.0242621614523
ACGTAGTAGGTCTACT-1	D15	6214	2222	4.65078854200193	4	-4.3670366164001	-30.4498655248248	8.76110222829477	7.48009082813931
ACGTAGTCAGAGAATT-1	D15	4977	1584	3.55635925256178	4	5.15398808593103	-32.3433330397327	10.1099934865345	5.03470346470547
ACGTAGTGTCTTCAAG-1	D15	4932	1549	3.97404703974047	5	13.6549235113562	27.8387832632942	11.1470141698231	-2.04104855517673
ACGTAGTGTGTTCGTA-1	D15	3500	1068	0.114285714285714	0	9.36499324589635	-2.34505064473084	-1.15206334101065	8.27466747303677
ACGTAGTGTTATAGCC-1	D15	3473	1116	0.431903253671178	0	22.7353882143136	-3.06492632564833	-0.0804531733880875	7.79708215733242
ACGTAGTTCTTTCTAG-1	D15	9095	2828	1.01154480483782	9	33.104524702217	-15.887336588431	-10.3219008158337	-8.58035018901157
ACGTCCTCAGGGACTA-1	D15	4979	1717	4.84032938341032	4	-7.20036512130662	-30.4746829773937	8.67197087300912	8.13202259083462
ACGTCCTGTCTAGGCC-1	D15	10158	3175	4.17405000984446	9	18.4453261239619	-24.7989695152347	-11.5819220255504	-4.04588439921665
ACGTCCTGTGGCCCAT-1	D15	4568	1225	3.87478108581436	27	30.6355418689237	-10.0621511242416	-1.92663642870291	6.5088641359396
ACGTCCTTCCTACTGC-1	D15	4458	1191	0.112157918349035	0	21.1101797448677	7.98136430616952	1.00980427755014	6.15964338322354
ACGTCCTTCCTTCTAA-1	D15	3272	1021	0.183374083129584	0	11.9080198439254	10.5405325936951	1.3546589900364	7.36325761814785
ACGTCCTTCTTGGTCC-1	D15	3498	1646	1.17209834190966	10	-13.4187326822699	24.8326541885817	8.4369492818226	-7.14686372737217
ACGTTCCAGATTGTGA-1	D15	3232	1057	0.371287128712871	0	10.958433141133	-2.24177045323508	-1.24910482870444	7.64431354542446
ACGTTCCGTAAGTTGA-1	D15	6593	2001	1.12240254815714	2	-4.99119891939021	3.37546907315881	0.628479032646573	-9.69409015635776
ACGTTCCTCTAGCATG-1	D15	4830	1769	3.91304347826087	4	-0.943382330162538	-34.254004404778	10.0334601689686	5.94272968311978
ACGTTCCTCTGTGCTC-1	D15	15628	3608	3.16739186076273	1	-30.1138101827802	5.37363496616146	-4.27475735651358	-3.75729277591038
ACTACGAAGATACCAA-1	D15	2406	1042	0.166251039068994	3	2.03075440030553	1.7787250167574	-0.14079663263663	10.6483180238791
ACTACGAAGCCTCGTG-1	D15	7973	2239	0.777624482628873	6	-13.1075121642382	-0.243590949693001	0.26315413309232	-8.37334850291538
ACTACGAAGGCACCAA-1	D15	3448	1170	2.43619489559165	4	6.10320469293605	-38.0306494989255	9.85196736348764	4.20601007481289
ACTACGACAAAGGCAC-1	D15	4470	1485	3.42281879194631	4	3.06551365080973	-33.2649741095524	9.83229306234018	5.10028097172451
ACTACGACAGCGAGTA-1	D15	3673	1153	0.46283691805064	0	19.7540417382777	0.521274277416685	-0.324965448249423	7.81649896641445
ACTACGAGTCTAACTG-1	D15	4351	1876	1.47092622385658	7	-15.2783843692166	-29.0354750317129	-11.1523441980968	-0.327131389182089
ACTACGAGTGAGTAGC-1	D15	3590	1231	0.250696378830084	0	15.5770522482235	2.05794053676921	-0.248620272744739	7.71867820759487
ACTACGAGTGGACTAG-1	D15	8276	1964	4.59159014016433	5	18.6653178690703	24.7989541636162	11.2235856343617	-1.20225396613407
ACTACGAGTGTCTTGA-1	D15	21115	4718	0.0899834241060857	1	-29.0258239269046	-6.39846407054809	-6.83146187769278	-3.50584032992649
ACTACGAGTTCTTAGG-1	D15	6397	2102	2.62623104580272	9	21.9093231300137	-21.5252497181911	-11.8118462275158	-5.53283193568516
ACTATCTAGCATCGAG-1	D15	18707	4235	3.75260597637248	1	-25.844358554243	10.0669504702087	-3.58847853647574	-2.82774355868625
ACTATCTAGGGTCTTT-1	D15	12420	3271	4.38808373590982	1	-23.797241479496	20.7135664606725	-2.25721880899771	-0.93873038749027
ACTATCTCACGTTGGC-1	D15	4665	1342	0.321543408360129	11	26.3967991820235	15.3756841501744	-2.20451066004142	3.1116358949728
ACTATCTCATTCATCT-1	D15	7302	2313	1.60230073952342	1	-26.3736521983004	-3.63254962510036	-5.83361575113639	-4.72601345042515
ACTATCTTCGTGTTCC-1	D15	12470	3054	1.65196471531676	2	-4.35366452150143	3.13538791654831	1.35846117032663	-10.6586287305765
ACTATCTTCTTACACT-1	D15	11331	3721	1.95922689965581	16	14.2518577979654	-23.5927576294235	-13.1243643473278	1.99362275143337
ACTATGGCAGAGGCAT-1	D15	5091	1122	0.235710076605775	11	27.9333022098393	13.9021099985584	-1.12578961359366	3.66372367878628
ACTATGGCAGGCGATA-1	D15	4048	1309	0.395256916996047	3	-1.29860506580929	-9.65306603774238	-2.33505413042411	11.3654868318625
ACTATGGGTAGCTGAG-1	D15	4263	1101	0.0938306357025569	0	17.8146328609613	0.993447865390483	0.809392898212826	7.62890932102871
ACTATGGGTCCGGCAT-1	D15	7771	2103	2.21335735426586	12	-3.41151094831898	-3.99274508363057	3.63260820401803	-9.96592071513462
ACTATGGGTGGGACAT-1	D15	4590	1603	1.45969498910675	10	-9.07326090186149	23.3739153072288	7.89626982701913	-5.86595037440586
ACTATTCAGCACCGTC-1	D15	15535	3745	3.93949147087222	1	-20.9267976264993	10.8575895182659	-4.39573952661856	-1.19632974128055
ACTATTCCAACTTGGT-1	D15	9093	2521	2.74936764544155	2	-4.89336791863387	5.48884336583111	0.93958780063287	-10.2564328000956
ACTATTCCAGATCCTA-1	D15	7369	1662	0.284977608902158	0	22.4526343372877	6.29135198792131	0.512429504524625	5.64382812519741
ACTATTCCAGGAGACT-1	D15	16343	3790	2.44141222541761	1	-26.6987975607367	-1.73296683831843	-5.52796170221671	-4.33146932582187
ACTATTCGTTAAGAAC-1	D15	5416	2050	1.79098966026588	12	-4.34303899572095	-6.01150464833538	3.9541075517048	-9.68410518626499
ACTATTCTCACCCTTG-1	D15	3375	1214	0.118518518518519	13	-3.37739505692323	-15.7863713257921	-4.46648928629264	10.5360781862326
ACTATTCTCGGCCTTT-1	D15	4981	1373	0.341296928327645	0	22.4906301421779	-2.63546216613874	0.114484793375886	6.66726562519741
ACTCCCACAATCAAGA-1	D15	7212	2066	2.59290072102052	5	5.58368072623275	23.9611812245374	10.0981898595204	-3.85940435389805
ACTCCCACAATTCTTC-1	D15	24248	4586	2.08677004289014	14	-32.9203399978739	-10.7792939818309	3.48352005971566	-5.18285158137607
ACTCCCACAGAGCTAG-1	D15	5230	1336	0.152963671128107	3	8.81407123269633	-0.342347078066583	-0.877772958148563	9.30254051228237
ACTCCCAGTAAGGTCG-1	D15	8524	2572	1.78320037541061	6	-11.5256156067527	-2.22291254454415	0.790440290104306	-8.50164821605015
ACTCCCAGTGATATAG-1	D15	8266	2437	1.64529397532059	12	-6.90242264788239	-3.57092035237583	3.01938274396554	-9.47920825938511
ACTCCCATCGATGGAG-1	D15	3307	1266	4.47535530692471	4	-5.43606413040235	-29.9928380983169	8.74619153035775	7.91976282139492
ACTCTCGCAAGAGTAT-1	D15	3482	1212	4.53762205628949	4	-5.20847018835574	-26.7523017146622	9.04404881490365	8.54859134693814
ACTCTCGCACCAGACC-1	D15	5915	2004	4.41251056635672	4	-3.40499161788062	-33.3107041630662	9.42906525624887	7.0220215036459
ACTCTCGCATAACAGA-1	D15	8787	2349	1.55912142938432	2	-12.3796863770283	3.81509030589734	-0.0808341364751694	-9.26468208293247
ACTCTCGCATAGGTAA-1	D15	3215	1077	0.0622083981337481	3	3.4691650836457	3.86733808807876	0.761506407390988	9.89470932026577
ACTCTCGGTCTTCTAT-1	D15	3686	1042	0.434074877916441	0	17.520858577444	2.22238666288042	1.17016509069101	7.69048330326748
ACTCTCGGTTGTGCCG-1	D15	8348	2686	3.91710589362722	1	-24.9335797827259	10.919545347551	-3.40116712557181	-1.83232441405582
ACTCTCGTCGGTTAGT-1	D15	3823	1004	0.313889615485221	0	20.8084903074714	6.53460093587949	1.0008998800625	6.4000789835043
ACTGATGAGGTCATCT-1	D15	10718	3504	2.96697144989737	16	13.6667993732319	-21.9734630925561	-13.1128143976818	2.40684911747647
ACTGATGCAGGACTTT-1	D15	3584	1160	0.613839285714286	3	5.67864261905866	-15.6786897895804	-2.86585971819266	9.95238182087612
ACTGATGCATGACTTG-1	D15	8139	1939	4.26342302494164	5	18.0350769614364	26.0504191896322	11.7931876469959	-1.34272387484836
ACTGATGGTATCAGGG-1	D15	3321	1264	0.572116832279434	3	0.667822354347075	-13.252998701359	-2.51203391062125	10.2206122591085
ACTGATGGTCGTTATG-1	D15	4399	1447	3.95544441918618	5	16.5895009697052	27.365264109974	11.3447251607288	-1.63838401297855
ACTGATGTCCAAAGGG-1	D15	14998	3332	3.08041072142952	2	-7.00883556436749	15.909434867573	-0.456180722583377	-12.5196993635111
ACTGATGTCCAACACA-1	D15	7917	2905	2.50094732853354	7	-16.5338090782334	-29.7144387382998	-10.8985171030651	0.0218428685255071
ACTGATGTCCTCACCA-1	D15	4926	1187	0.243605359317905	0	23.9835867617433	3.76688697396335	-1.15242847906455	6.02675077458096
ACTGATGTCGATACAC-1	D15	3960	1071	0.353535353535354	0	21.0475066104337	4.61483494170314	0.350840984712994	6.28157636662197
ACTGATGTCTAGTTCT-1	D15	3376	1289	2.10308056872038	10	-10.5486955102906	26.7550010507186	8.73585846913949	-6.89030292491245
ACTGCAAAGGAGCAAA-1	D15	11083	2793	2.11134169448705	9	34.1770938880456	-17.4907456343523	-10.3435530375133	-8.93238761882114
ACTGCAACAGGCCTGT-1	D15	4367	1289	0.0915960613693611	13	-4.14562108444463	-13.5858394109043	-4.44545981394156	10.3176629259176
ACTGCAAGTCGACTGC-1	D15	20011	4128	2.68352406176603	1	-25.5673470666898	0.31672491340211	-5.40597149835929	-3.81652715663242
ACTGCAAGTCTTGGTA-1	D15	3940	1156	1.31979695431472	5	2.29012693747182	23.1793685881611	9.14089253438607	-4.18431928614902
ACTGCAAGTGAACGGT-1	D15	10384	2622	2.12827426810478	2	-7.49563434764382	8.76879287593288	0.14072073144809	-11.1446583555155
ACTGCAAGTTGCGGCT-1	D15	10680	2730	1.55430711610487	2	-13.1164080287478	1.60334006761109	-0.0687522749791978	-8.9811318204813
ACTGCAATCCTCGCAT-1	D15	3737	1129	0.508429221300508	0	17.1567120610653	0.1538936893837	-0.0641215752254365	7.65817996998501
ACTGCAATCTTCTGGC-1	D15	23707	4780	4.98165098915932	1	-24.0846629022523	17.8844218982148	-3.03964659677848	-0.352259425919531
ACTGTCCAGGTCTTTG-1	D15	19235	4637	4.63218092019756	1	-17.4900040842797	19.2922569154372	-2.53562685953482	-1.06186404685306
ACTGTCCAGTAGTCTC-1	D15	17499	3964	4.01737242128122	1	-23.1304469641966	13.0985524053731	-3.82338282572135	-1.38670995692539
ACTGTCCCACTTCTCG-1	D15	20256	4484	3.98400473933649	1	-24.5347585340731	10.1405039973563	-3.84855768190726	-2.12360003451633
ACTGTCCGTCCGGACT-1	D15	4473	1511	2.39213056114465	4	5.98856871152398	-37.5589198251403	9.70756485952035	4.20089838047695
ACTGTCCGTGGGACAT-1	D15	19478	4852	2.77235855837355	7	-17.2383372874663	-24.5150684986279	-10.9246496866833	0.0329191922135373
ACTGTCCTCTCCTGAC-1	D15	4348	1222	0.16099356025759	3	9.32936131257409	-7.54083119409502	-2.32564613329276	8.26415226002407
ACTGTCCTCTTAGCAG-1	D15	4976	1309	0.542604501607717	0	29.0325986359659	3.02278412503394	-0.351404250730121	5.18128273029995
ACTGTGAAGAGAACCC-1	D15	9488	2170	3.58347386172007	5	13.0379870090598	23.5623906994486	11.3522115041126	-2.76447346667576
ACTGTGACACATATGC-1	D15	3511	1816	4.4716604955853	7	-21.5624615206732	-24.7188084641515	-9.88259741770133	1.08254417916012
ACTGTGAGTGTTGACT-1	D15	18819	4238	4.34667091768957	1	-29.3255536394957	13.5648413075232	-2.70728752123221	-2.11898758868503
ACTGTGATCCGCATAA-1	D15	3899	1094	0.153885611695306	0	15.5370831932458	-3.04849407960236	-0.139354289640033	8.57172271748257
ACTGTGATCCTATGGA-1	D15	24655	4878	2.52281484485906	1	-13.2132538021442	16.2366625277148	-5.72586771952018	-2.71435311297703
ACTTAGGCAGCAGACA-1	D15	10832	2471	2.70494830132939	2	-4.92478799094257	6.61245595027647	0.366488157640851	-10.4753239438944
ACTTAGGGTAGACAAT-1	D15	9307	2677	3.0514666380144	12	-2.71109408469283	1.16996932518916	2.64017751706735	-10.9307205961161
ACTTAGGGTCACTCAA-1	D15	3520	1107	0.113636363636364	0	16.7746640825907	1.55244322568117	0.59639659417764	8.08001873036099
ACTTAGGTCAACCGAT-1	D15	2901	1538	1.75801447776629	20	21.0274871058835	-32.3951684078482	-6.06859442697867	-9.41680362681675
ACTTAGGTCCTGGCTT-1	D15	4203	1186	1.02307875327147	0	21.7735413684424	-9.86924104521313	-0.729196698535526	9.29834339161587
ACTTAGGTCGCCGATG-1	D15	6643	1272	1.5053439710974	23	-40.5577501801621	3.33638505824455	-8.7067389200817	5.47205516834927
ACTTAGGTCTACCAGA-1	D15	7296	1918	4.41337719298246	5	18.2648199148499	28.2076784394327	10.9138818074574	-0.83871635655689
ACTTATCAGACATGCG-1	D15	2140	1136	3.27102803738318	16	12.6628373787547	-18.9895757955629	-12.5617899607311	3.18690130253506
ACTTATCGTATCACCA-1	D15	3563	1110	0.252596126859388	0	9.38795729725964	-0.823158318579101	-0.500064761508548	7.96699068089199
ACTTATCGTCACCCTT-1	D15	13097	3425	3.09231121630908	1	-29.1319653782187	3.8350415092144	-4.49557921396598	-3.88682249049473
ACTTATCGTGGGATTG-1	D15	4933	1647	4.1354145550375	4	-2.93257740382019	-32.5456768431523	9.43723538411752	6.9521538927145
ACTTATCTCCCGAAAT-1	D15	14525	3848	3.86230636833047	1	-21.2008230585461	11.5205949367212	-4.57396933542594	-1.62409713725376
ACTTATCTCGCAACAT-1	D15	3379	1087	0.147972773009766	3	-0.774087581442001	-10.9014053599507	-2.21615764604911	11.3978516771383
ACTTCCGAGATTACCC-1	D15	4070	1614	2.50614250614251	10	-10.0583605055362	27.4734330836348	8.84369137776986	-6.3693244741373
ACTTCCGAGCTGGCCT-1	D15	3647	1484	4.93556347683027	4	-7.08783824886259	-27.6292459399459	8.88540699971811	8.42975017567349
ACTTCCGCATATGAAG-1	D15	13932	3406	2.18202698822854	12	-8.48388527931844	-1.50174901347182	1.83857729924814	-9.42928150157261
ACTTCCGCATCAGCAT-1	D15	12156	3409	3.62783810463968	1	-29.2611892648779	12.1605268643048	-3.33562061296805	-2.67676213244724
ACTTCCGGTCAACCAT-1	D15	3282	1355	3.29067641681901	4	2.93038431433677	-33.614854509141	9.64556649221078	5.23831245442105
ACTTCCGTCAGCTGAT-1	D15	9561	2791	1.58979186277586	12	-5.68653373792037	-6.60331341680566	3.82940581334726	-9.09666183451938
ACTTCCGTCGGTGAAG-1	D15	3074	1331	2.66753415744958	10	-12.2137282600184	29.5519474787741	9.54832699788705	-7.01381376246738
ACTTCGCAGATCCAAA-1	D15	13091	3559	4.46108013138798	1	-19.7094085261268	15.5733629262414	-3.78092333780631	-0.560934393208502
ACTTCGCAGGCGTTGA-1	D15	7975	2553	4.02507836990596	22	-21.5214154102095	27.7975659776582	-6.85634753214225	3.25164172192288
ACTTCGCCAAGCACCC-1	D15	3696	1079	0.405844155844156	3	12.110586342655	-13.7947328208607	-2.2753994177471	8.56084129353237
ACTTCGCCACCAGCCA-1	D15	14470	3983	1.20248790601244	20	24.4184165245152	-31.588994471779	-6.40631911264762	-9.09903934459019
ACTTCGCCATGGCTAT-1	D15	2801	1171	2.99892895394502	4	3.8903608399277	-35.214961852097	10.0202060033192	4.7451922609396
ACTTCGCGTCAGTCCG-1	D15	3360	1034	0.208333333333333	3	8.54757434134432	8.43757839262839	1.19687417043344	8.35428020497036
ACTTCGCTCACAACCA-1	D15	6925	1903	3.14801444043321	5	9.73671266226243	23.934887101189	10.9167781163563	-3.49388196925449
ACTTTCAAGAGTATAC-1	D15	14090	3903	3.54151880766501	1	-26.5999580673713	7.79558235045812	-3.8093886088024	-2.83034732798862
ACTTTCACACAGTCAT-1	D15	4298	1189	0.232666356444858	0	15.6155519334446	6.46723442186302	1.61513820184366	7.3600980951376
ACTTTCAGTGACACAG-1	D15	11207	2661	1.62398500936914	2	-10.4097339386881	1.88475189490602	0.603939919601834	-9.77228286723423
ACTTTCAGTTACGGAG-1	D15	3224	1150	3.66004962779156	4	1.64859011004311	-29.2342968098792	9.58552029622689	6.52211830158901
ACTTTCATCGCGGACT-1	D15	3603	1246	3.46933111296142	4	3.41090150578069	-32.229418237651	9.87259343160287	5.51509592076016
ACTTTCATCGCTGTTC-1	D15	18641	4144	3.37428249557427	1	-23.367931812443	4.61570937690771	-4.95146176325186	-2.60032299022007
ACTTTGTAGCAATTCC-1	D15	11606	3606	2.80027571945545	9	20.5262067057728	-25.8612325076406	-11.4613671015392	-4.62176015834141
ACTTTGTAGGGCCCTT-1	D15	4532	1609	4.12621359223301	4	-3.44577800748339	-29.3874351546574	9.34172966970102	7.47462675114346
ACTTTGTAGTTTCTTC-1	D15	6000	1717	3.53333333333333	5	12.7255851591106	24.2605232687256	11.2649855901112	-2.8612325475626
ACTTTGTCAAGCTGTT-1	D15	10130	2899	1.77690029615005	2	-8.87798866843782	4.94902971687392	0.142116448711312	-10.2759249494486
ACTTTGTCACGAGGAT-1	D15	17130	3703	4.12142440163456	1	-16.7021519238581	17.5682088240568	-3.8561050604473	-0.585618047516821
ACTTTGTCATCGGCCA-1	D15	22948	4946	4.86316890360816	14	-38.7074536338705	-5.24325224370855	-2.59350249277457	-5.59358385066318
ACTTTGTCATGGCTAT-1	D15	3175	1191	0.440944881889764	3	5.13264071413947	5.40271016913478	0.738918094765103	8.66887733479214
ACTTTGTGTTGCTAGT-1	D15	8249	1651	0.206085586131652	3	0.540700221077617	-13.0034003414375	-2.75015613542899	10.6333882524557
ACTTTGTTCACGGTCG-1	D15	4288	1915	4.5009328358209	7	-23.4109799321184	-25.4304793541106	-10.1728157709728	1.49613818665219
ACTTTGTTCGTGCTCT-1	D15	3096	1119	0.161498708010336	3	6.72448366849308	-8.87134989613609	-2.61151859270438	9.6068112566061
AGAAATGAGCTTGTTG-1	D15	5984	1788	2.17245989304813	26	8.18061343877629	-19.0048984729033	8.15979054463998	5.69935628910732
AGAAATGAGTTGTAAG-1	D15	3823	1409	3.79283285377975	4	-0.560433732923285	-34.2696454203209	10.070395975243	5.90129587193203
AGAAATGCAGCTCATA-1	D15	3291	1225	0.303859009419629	0	10.3928266372925	-1.07826708462746	-0.921070248950565	7.8486120416708
AGAAATGCATACCGTA-1	D15	12496	3672	4.78553137003841	1	-25.4524821623784	20.5869067587252	-2.22377535806998	-0.61999693373966
AGAAATGTCTCTCTAA-1	D15	9858	2726	3.9967539054575	2	3.38956413047088	16.0075174343631	1.81454911721841	-13.2741835401468
AGAACAAAGACGACGT-1	D15	6360	1633	4.9685534591195	5	20.5152228597548	28.4853253181657	10.8601422597279	-0.575467197697637
AGAACAAAGCCTATTG-1	D15	9433	3002	3.1803243930881	1	-25.7032014796522	4.57228581190422	-4.36461159693106	-3.26547697047519
AGAACAAAGGGTAGCT-1	D15	14036	3076	1.25391849529781	6	-12.8083687036481	-2.54417684756028	0.49098613752023	-7.77760532359409
AGAACAAAGTCAGAGC-1	D15	14876	3804	4.18795375100834	1	-22.9509010960391	11.1728375330293	-3.95856568323477	-1.53152373294163
AGAACAAAGTGGCAGT-1	D15	6483	1875	1.09517198827703	2	-15.6301106288025	4.70860779005121	-0.753637165893161	-8.9218466566019
AGAACAACACACGGAA-1	D15	3206	1309	3.7117903930131	4	-1.56885483447816	-33.0971862660056	9.87367012990609	6.0085618211813
AGAACAACAGTGTATC-1	D15	5856	1534	4.11543715846994	5	17.8097780196975	25.4483679696089	11.7750420857777	-1.47683277587223
AGAACCTAGACATAAC-1	D15	24877	4771	3.92330264903324	1	-22.1274146884725	10.4344401598625	-4.31464287744864	-1.69623330096531
AGAACCTCACTGATTG-1	D15	3073	1051	0.292873413602343	0	12.4724346211071	-0.297179750632662	0.0861320745755794	9.09787914295864
AGAACCTCAGCTGTAT-1	D15	6168	2284	0.632295719844358	16	12.3477002265467	-22.8686627242234	-13.0483278940807	1.76277503510189
AGAACCTCATAATGAG-1	D15	2935	1005	0.545144804088586	0	20.0859360768989	-0.707583064617417	0.533288388382352	7.46676847477627
AGAACCTCATCAACCA-1	D15	8257	2229	1.59864357514836	12	-9.54989632597142	-1.51252976125336	1.60600951207773	-9.31594589213657
AGAACCTGTTCTCAGA-1	D15	6592	2142	2.32099514563107	12	-4.65346288321239	-1.34607465040342	2.94635870946542	-10.119329719346
AGAACCTTCAGCAATC-1	D15	4836	2143	3.16377171215881	9	19.2489496585135	-24.2126899538935	-11.7546238611828	-4.23424604396152
AGAAGCGAGAGCCGAT-1	D15	5250	1209	0.361904761904762	0	25.8553672420079	-2.43210277805239	-0.830729455817783	6.58590003987026
AGAAGCGAGCTTGTTG-1	D15	3583	1123	0.781468043538934	0	17.9823312806206	-12.037468340946	-1.90042767034873	8.19683143635464
AGAAGCGGTAGAGACC-1	D15	5999	2162	2.2670445074179	12	-3.04472821547007	-5.16986032643245	3.93203642858163	-10.0264466092997
AGAAGCGTCAGACATC-1	D15	16785	4242	3.67590110217456	1	-27.4232840988485	7.73395760854598	-3.9935083101879	-2.90921905497837
AGAAGCGTCGACGATT-1	D15	3936	1531	3.55691056910569	5	12.8323447949742	24.4320387392615	11.3748851109852	-2.79765084246921
AGAAGTAAGATGCAGC-1	D15	25758	5050	3.84734839661464	1	-24.034657950509	8.50497264068975	-4.35596224771842	-1.99981620768833
AGAAGTAAGATGTTAG-1	D15	3538	1032	0.141322781232335	0	21.4386967965607	6.60859532444236	1.08261588109628	5.92039796848965
AGAAGTAAGGATTCCT-1	D15	5209	1404	2.87963140717988	5	8.56824981022567	22.2906014356299	10.5985045720448	-3.64936783770847
AGAAGTACAAAGCAAT-1	D15	4119	1428	4.00582665695557	4	-0.352799862986525	-27.8475841070353	9.55883458150521	7.01034566899014
AGAAGTACAAGCAGGT-1	D15	3549	1647	2.81769512538743	1	-25.0995963231941	0.333094617448728	-4.78404614435538	-3.42130830745029
AGAAGTACACGTAGAG-1	D15	4975	2259	4.96482412060302	7	-23.5802053430812	-27.4003128370825	-9.99719473825797	1.76335689564419
AGAAGTACATCTATCT-1	D15	4000	1546	2.525	8	-0.178146708052614	30.678105093135	7.9758897115101	-2.95026615123081
AGAAGTACATGAAGGC-1	D15	9376	2973	3.26365187713311	9	34.0264249669083	-15.6782132584375	-10.0531620691906	-8.57919433574009
AGAAGTACATGTTACG-1	D15	3000	1259	1.8	10	-12.245101927496	25.9237736462132	8.59165814412729	-6.88952949504185
AGAAGTAGTACCTGTA-1	D15	3822	1167	0.261643118785976	17	4.93611152479622	2.23917730973092	-8.10039755808219	-0.596901027958868
AGAAGTAGTGAGTAGC-1	D15	3835	1034	0.391134289439374	3	12.125534355182	-10.576120093446	-1.40656313406333	9.28724357624722
AGAAGTAGTGATTCTG-1	D15	11478	3067	3.66788639135738	2	0.810439829662628	16.9790028782558	1.22887375844613	-13.5817044065409
AGAAGTAGTTGGAGAC-1	D15	4042	1367	4.47798119742702	4	-5.46258056537535	-27.1313259048099	9.08097794545785	8.39967319508267
AGACAAATCCCATTCG-1	D15	4571	1229	0.678188580179392	0	27.6757295689107	4.18472516848927	0.129266786258376	6.1179105951376
AGACAAATCCCGAGGT-1	D15	16536	4089	4.55974842767296	1	-20.9224690196818	17.6957258557836	-3.19059178339347	-0.740409879487036
AGACAAATCTGCTCTG-1	D15	4031	1130	0.496154800297693	0	20.9481291352775	-4.41043225817854	-1.22497424589499	6.78337928791714
AGACACTAGCGAAACC-1	D15	2866	1065	0.558269364968597	3	1.8234439484804	-9.10151950824439	-1.82475099073752	10.7572915269918
AGACACTAGCGGGTTA-1	D15	7717	2559	2.47505507321498	16	12.2752414349959	-19.0892175728263	-12.5202002237926	3.12404105206204
AGACACTAGTTCTCTT-1	D15	3277	1366	3.93652731156546	4	-2.07257261345561	-32.5495871786061	9.52928307546273	6.69649860401821
AGACACTCAATCCTTT-1	D15	13718	3293	1.59644263012101	2	-0.247568035034471	8.5291108582489	0.405761419664777	-11.1799223707132
AGACACTCAGACCAAG-1	D15	3575	1213	0.223776223776224	0	7.78739448074644	5.7779335321038	0.955258398186124	8.16977378864956
AGACACTCAGCTCCTT-1	D15	24519	3753	2.67139769158612	6	-20.6605106155699	-12.54569112926	0.317352517377293	-4.81982591609287
AGACACTGTACAGTCT-1	D15	13666	3101	4.22947460851749	9	25.0735826263636	-20.3936095622258	-11.3861403177868	-6.56599452952671
AGACACTGTTTATGCG-1	D15	3080	1149	0.12987012987013	3	2.70612779820733	1.08303024230368	-0.0256850879083512	10.6680524065084
AGACACTGTTTCGGCG-1	D15	6459	1726	1.08375909583527	15	-13.7872157598857	-14.5947442901441	2.65722182286874	-6.73253562907505
AGACACTTCCATTCGC-1	D15	5192	2055	1.00154083204931	7	-24.7989356117799	-20.4139044522175	-12.0327534388195	-0.798422841828344
AGACAGGAGTGTTGAA-1	D15	3839	1074	0.364678301641052	0	15.1976724470698	-14.5145461647624	-2.28059503542288	7.84738990803433
AGACAGGCATCTTTCA-1	D15	4146	1292	0.602990834539315	0	22.0115431975964	-1.08348718502643	0.55038732184068	7.07329055805874
AGACAGGGTAGTGATA-1	D15	3970	1227	0.100755667506297	0	8.70276158780682	6.38838758737341	0.999990551601804	8.53641197224331
AGACAGGGTGGTACAG-1	D15	3140	1004	0.668789808917198	0	12.4461860210174	-11.5079885485705	-1.82247850405081	8.89117214222622
AGACAGGGTTCAAGTC-1	D15	3240	1460	1.60493827160494	7	-16.1374792708774	-26.4856647257488	-11.1926045130382	-0.335393338006018
AGACAGGGTTGCATAC-1	D15	2168	1036	0.922509225092251	1	-25.242742493816	-3.80774621919626	-5.83108040796622	-4.84963539103794
AGACAGGTCAGGACGA-1	D15	3066	1176	2.0221787345075	4	7.39907925966878	-34.6425016763732	9.46614602101937	3.85397097607327
AGACAGGTCCAAGCTA-1	D15	5068	1208	0.15785319652723	0	13.2116295343322	-8.7671676665232	-1.38855084883078	8.29354068775845
AGACAGGTCGCAACAT-1	D15	3798	1126	0.526592943654555	0	19.0464372879053	-9.02178925097209	-1.86921915518149	7.18147871037197
AGACCATAGAGATCGC-1	D15	2849	1008	0.351000351000351	0	23.5604535262912	-1.47782743030229	0.347345231901562	7.15706464787197
AGACCATAGTCTAACC-1	D15	7950	1896	0.188679245283019	0	11.8218672655204	9.19090092293868	-0.275509805549228	7.86748525639248
AGACCATCAGATGCGA-1	D15	4744	1235	0.21079258010118	3	13.261823855828	-11.5266251834438	-2.25086829172476	8.69615051289273
AGACCATCAGCCCAGT-1	D15	9316	2189	4.06826964362387	5	15.8443613986747	25.9652375020256	11.594812898766	-1.97557833651829
AGACCATGTATCAGCT-1	D15	3980	1423	2.8391959798995	4	5.63881918610239	-35.7112846056569	9.59695866597787	4.43049070378018
AGACCATTCATCGGGC-1	D15	2852	1018	0.245441795231417	13	-4.49811516371212	-14.4865484562468	-4.33269879328116	10.6423623277731
AGACCATTCCGTAGGC-1	D15	6960	2179	3.96551724137931	8	-2.56371981569179	38.2821434742767	6.87994387639657	-1.03384175757694
AGACCATTCGCCAGTG-1	D15	3588	1185	0.36231884057971	0	13.3939753475671	4.39044282345569	0.256563722025311	7.49244758625698
AGACCATTCGCCTCTA-1	D15	3940	1716	1.7005076142132	8	-4.79297611806651	34.2858736323377	7.01497653020517	-2.44963243464756
AGACCCGAGCGGGTTA-1	D15	3818	1148	0.445259298061812	3	11.5051120320882	-11.1142031150153	-2.52131006227835	8.60399219532681
AGACCCGAGGAGAATG-1	D15	3482	1456	3.01550832854681	10	-11.872194573726	29.6962278012535	9.5032801915516	-6.77050950984287
AGACCCGAGTAGGGTC-1	D15	4051	1559	4.24586521846458	4	-2.13073930825909	-32.5312777633324	10.016347437035	6.89721176167202
AGACCCGCACTGTCGG-1	D15	3704	1197	4.94060475161987	4	-7.38014132452124	-27.974103701409	8.82087471974984	8.6435248567648
AGACCCGCAGCTGCCA-1	D15	19565	4641	2.84180935343726	17	-17.4622914522399	-17.6295804525806	-12.0269922922741	1.96344086666775
AGACCCGGTCGAGTGA-1	D15	13355	3297	1.97678771995507	2	-10.913653069702	4.78248860834604	-0.18293359981879	-9.91089942912388
AGACCCGTCAGATGCT-1	D15	16448	3694	3.64178015564202	26	4.84122037778164	10.938518397131	2.36044815076486	-12.1363804624491
AGACCCGTCCTACGGG-1	D15	3651	1553	4.16324294713777	4	-0.758099540982154	-26.1172872512228	9.1849208165516	7.55810043354702
AGACCCGTCTTGGATG-1	D15	2915	1025	0.343053173241852	0	6.89760068776527	5.16210619781575	-0.202136726249301	8.77918312092495
AGACTCACACGATAGG-1	D15	6331	1514	4.47006791975991	8	6.11105664973409	34.2034633078385	8.45080044759408	-0.92882546643543
AGACTCACAGTCAACT-1	D15	10201	2457	2.0684246642486	2	-12.1517448760362	5.14118585661628	-0.0583670447955964	-9.76749256114292
AGACTCAGTCGTATTG-1	D15	11785	2901	4.35299109036911	2	3.4361311221825	14.2184530311982	2.0771715928425	-12.8108122632914
AGACTCATCACCGACG-1	D15	5363	1794	2.51724780906209	5	7.0822903342158	24.4568342723054	10.3754630376209	-3.76793745021152
AGACTCATCTCCTGTG-1	D15	3751	1123	0.346574246867502	0	15.3486394994263	4.87852671480998	1.12227335466043	7.78376314182949
AGAGAATAGCAACCAG-1	D15	13751	2624	4.11606428623373	15	-11.2199333765011	-14.8309031694484	2.61398532880441	-5.89584186534214
AGAGAATAGGTCATCT-1	D15	8008	2694	4.73276723276723	9	20.7583562761214	-23.5368185418134	-12.0701994608532	-4.66956689814853
AGAGAATTCAGCTTCC-1	D15	8271	2537	0.652883569096844	9	34.2481987854609	-17.096733736267	-10.2210173319469	-8.91969421366977
AGAGAATTCCTTCGAC-1	D15	5193	1905	4.04390525707683	10	-11.7367046990532	30.5666378129542	9.83788540853158	-6.44208219508457
AGAGAGCAGTTTCGGT-1	D15	7791	1726	4.51803362854576	5	19.3941253239575	26.5665705650975	11.4158568669666	-0.841235844891546
AGAGAGCCACAAAGCG-1	D15	8434	2483	3.92459094142756	9	25.672254915609	-18.3309774949739	-10.901039571632	-7.28145053843784
AGAGAGCTCTACCACC-1	D15	3475	1031	0.201438848920863	3	2.81204619190016	-9.59172429418831	-2.32759067522391	10.4371792985983
AGAGCAGAGCACTGGA-1	D15	17914	4768	4.09735402478508	9	18.5288093698643	-24.7643004206108	-11.5623554896007	-4.13638952235508
AGAGCAGAGCCATATC-1	D15	3716	1118	0.188374596340151	3	4.37129814398147	-9.90995686741925	-2.4616639326702	10.3009907915182
AGAGCAGCAACTTCTT-1	D15	3017	1135	0.464037122969838	0	9.34407982247499	6.91896801433929	0.747590808998501	8.99790737171841
AGAGCAGGTCAATGGG-1	D15	13914	3578	2.75262325715107	1	-27.5840701411361	0.253471487883194	-5.125582666267	-4.08046606044102
AGAGCAGGTCCTTGTC-1	D15	4733	1633	1.33107965349673	12	-7.05987521906099	-3.92755934720616	3.00373104108468	-9.2887375638895
AGAGCAGGTCGTGATT-1	D15	7044	1687	4.55706984667802	5	18.9870353495345	25.8276691363413	11.6245465566029	-1.16861453513431
AGAGCAGTCCACAAGT-1	D15	19975	4337	4.14518147684606	1	-25.7536546937593	10.4776742549097	-3.63907739626273	-2.42749455432224
AGAGCAGTCGACTCCT-1	D15	6768	1980	3.93026004728132	6	-24.8670592066272	-15.4115074922759	0.968862085472501	-3.68044784526157
AGAGCCCAGTGCCTCG-1	D15	3641	1590	4.80637187585828	4	-6.25318861038621	-31.9651417396193	8.7271628667225	7.734258384902
AGAGCCCCATCGCTAA-1	D15	4691	1499	3.62396077595395	4	5.19321578772472	-31.1960727340034	10.041325121056	5.35624715824795
AGAGCCCGTACAAACA-1	D15	4585	1351	0.305343511450382	3	11.5025602455512	-11.3245899250075	-2.07040354715689	8.85231945057583
AGAGCCCGTCTCTCAC-1	D15	3774	1097	0.238473767885533	0	17.4294148419517	-4.46283884679087	-0.857605190147006	8.25918743153286
AGAGCCCTCTCTTGCG-1	D15	6331	2122	2.60622334544306	10	-6.68782851028588	28.5217056899494	9.02779152883187	-5.4299319074564
AGAGCCCTCTGCACCT-1	D15	4981	1674	3.67396105199759	4	1.45932487536972	-34.5609670634859	9.82702973378793	5.53781053562832
AGATAGAAGAGGGCGA-1	D15	3336	1210	0.449640287769784	3	-1.76541449837101	-12.9888486198872	-3.21196934687003	10.9053542329855
AGATAGAAGCGTTACT-1	D15	3879	1048	0.051559680329982	0	17.9818732071674	9.74768470135534	0.623654155861294	6.43294164677334
AGATAGAAGTTACTCG-1	D15	16960	3042	3.87971698113208	6	-19.600340170774	-12.7011199150837	0.0440012578477027	-4.40309885005283
AGATAGAGTATAGCTC-1	D15	10835	2509	3.50715274573143	19	10.8394128675994	17.5214490898011	10.6828952123036	-1.42992654303837
AGATAGAGTCGACTGC-1	D15	3651	1104	0.191728293618187	13	-3.69945423275109	-13.2855308074635	-4.36923882471427	10.3429362489767
AGATAGAGTGCCGTAC-1	D15	6747	2136	1.6303542315103	12	-3.48319243012916	-0.282446839734371	3.03176501287118	-10.2340128705912
AGATAGAGTTTGCCGG-1	D15	11147	2795	2.89764062079483	2	-4.67180534156576	16.9408444629681	-0.158114598263347	-12.7304327772074
AGATAGATCCACGGAC-1	D15	9971	2653	1.65479891685889	12	-3.10578641604889	-0.681984261744243	3.42713597310678	-10.3778059766703
AGATAGATCCCATTCG-1	D15	2782	1192	3.41480948957585	12	-0.815867084466611	-0.819917848928784	3.42249801648752	-11.3703072355204
AGATCCACAACTGCCG-1	D15	3366	1201	3.17884729649436	4	6.38835922470008	-32.4974955658604	9.73320057881967	4.72793647785855
AGATCCAGTACAGTAA-1	D15	3543	1516	1.60880609652837	10	-10.8303261599116	24.6065838604805	8.24659684194223	-6.59242370585727
AGATCCAGTATTGACC-1	D15	7606	1735	0.105180120957139	3	11.1995950292715	-15.2521186683527	-2.62390205370291	9.60803577442837
AGATCCAGTCGTGGAA-1	D15	3149	1054	0.317561130517625	0	14.0620120413526	0.83752422114232	0.352476118933118	8.54943248768521
AGATCCAGTCTGCAAT-1	D15	6629	2225	1.26715945089757	12	-7.26272891873649	-4.75577951853041	3.24851301206247	-9.02858856181431
AGATCCAGTTCTAAGC-1	D15	14567	3494	4.0502505663486	1	-23.2904695876337	12.5193905813808	-3.89242860781058	-1.59598675231266
AGATCCAGTTTCGACA-1	D15	17921	4186	4.0511132191284	1	-29.0683174671733	12.3460983108816	-3.09835597978934	-2.30327513675022
AGATCCATCACTTGGA-1	D15	12166	3001	0.739766562551373	1	-28.8515601169748	-3.6465000425324	-6.22408387171134	-4.53150728205967
AGATCGTAGCAACCAG-1	D15	3675	1055	0.136054421768707	3	6.65863315430966	-10.7822957309742	-3.45236155496939	9.81311771412564
AGATCGTAGCAATAAC-1	D15	22352	4400	4.71546170365068	1	-21.8300675170868	16.56213615008	-3.49464318262442	-0.351060985129354
AGATCGTAGCTGTTCA-1	D15	3771	1151	0.159108989657916	13	-4.63330281249423	-17.740418524386	-4.56327626215323	10.6434724046774
AGATCGTCATACCAGT-1	D15	4214	1153	0.213573801613669	0	26.4732113998332	11.8102172518609	-0.390660674441898	3.73697063465786
AGATCGTCATCGAAGG-1	D15	16803	4130	0.970064869368565	1	-28.8106156956003	-5.89209860181226	-5.68304678903922	-5.04425838450718
AGATCGTGTCGCACAC-1	D15	4343	1432	3.66106378079668	4	1.45167875270272	-33.3532723653855	9.67742016805307	5.7037350847311
AGATCGTTCGACATCA-1	D15	13372	3441	3.55967693688304	1	-23.5897687566427	7.40098921324709	-4.39668509470328	-2.33638241748142
AGATCGTTCGGCTTCT-1	D15	5894	2010	1.62877502544961	12	-4.88940710312426	-6.30733751031537	3.59395435346261	-9.5285532758646
AGATCGTTCTAGTCAG-1	D15	3815	1042	0.131061598951507	3	0.992642105162309	-11.8048568461103	-1.83612939821585	10.1188637926168
AGATCGTTCTGGTGGC-1	D15	4581	1188	0.371098013534163	5	0.693867273673077	21.9854792510274	8.79686787618295	-4.32821348170566
AGATGAAAGACTACGG-1	D15	7984	1399	0.338176352705411	11	30.1788076799532	24.8698062423135	-3.49247071253165	2.82178065319729
AGATGAAAGAGTCACG-1	D15	2567	1098	2.0646669263732	4	7.03476874412751	-37.5538398035794	9.66421082509652	3.77356669445706
AGATGAAAGCGATCGA-1	D15	4070	1124	0.491400491400491	0	22.1735467245149	-5.72446567826012	-0.0269956226836083	7.60598918934536
AGATGAAAGTACGTCT-1	D15	15151	3681	3.88093195168636	1	-29.9270344579992	9.96566089912977	-3.35393115984305	-2.78246453265476
AGATGAACACTACAGT-1	D15	3273	1052	0.0916590284142988	3	-0.80811920761411	-10.9109361774567	-2.12991520868643	11.3501269533224
AGATGAAGTTCTCGTC-1	D15	10495	2811	2.54406860409719	2	-7.54269769596408	13.9061264361384	-0.508333594668948	-11.9155838773661
AGATGCTAGATGAACT-1	D15	6964	1848	0.215393452039058	13	-2.29736284950364	-17.8538942229762	-4.23863551126822	10.4566981508322
AGATGCTAGTCGGCCT-1	D15	9128	2847	0.0547765118317266	1	-29.3535165903774	-6.182203598514	-5.92618748651847	-4.99912097911167
AGATGCTCAAGATTGA-1	D15	9715	2778	2.42923314462172	12	-6.20548073864731	0.909339840039638	2.02564743055002	-10.1880209730082
AGATGCTCATGACTTG-1	D15	9680	2980	4.15289256198347	1	-26.8119602969459	13.2540665446063	-2.80634686457022	-1.50731471041965
AGATGCTCATTATGCG-1	D15	9911	2881	4.13681767732822	1	-19.0454936678132	17.7073265071928	-2.71671578394278	-1.40050211409855
AGATGCTTCCACAGCG-1	D15	6236	2003	2.00449005772931	12	-4.00249869181755	-3.87425345380644	3.48157599462167	-9.98007324199009
AGATGCTTCCACCTCA-1	D15	3756	1533	2.52928647497338	4	-8.16227572099989	-31.2166564136536	8.26586583150521	7.43845769901943
AGATGCTTCGTGACTA-1	D15	3543	1092	0.282246683601468	3	10.8495675482108	-13.1104622711855	-1.7582970570217	10.0288512422628
AGCATCAAGCACTTTG-1	D15	3929	1303	2.79969457877322	4	4.82190393633524	-37.2664401363987	9.76340439809457	4.36060878773403
AGCATCACAGAGGAAA-1	D15	13399	3446	4.13463691320248	1	-22.7315292247262	12.5159013938447	-3.84366795526847	-1.36546268920231
AGCATCACATGACTCA-1	D15	3984	1258	0.401606425702811	3	5.53272559979009	-15.2183931681175	-2.75271341310843	10.1290776445456
AGCATCAGTAGTTAGA-1	D15	8884	2466	1.68842863574966	12	-7.32743271647468	-2.94652654289526	2.78594782842294	-9.41138675669956
AGCATCAGTCTTCCGT-1	D15	5081	1366	0.275536311749656	0	16.927490458967	-2.66555697358649	-0.929019720424259	8.48777935047817
AGCATCAGTGAGAACC-1	D15	3966	1483	2.92486132123046	4	4.60429924521318	-37.332795653017	9.91277268422738	4.39428112049771
AGCATCAGTGCTAGCC-1	D15	4872	1335	0.164203612479475	3	0.191384210162392	-12.0345426047887	-2.33253285395011	10.649879188735
AGCATCATCATAGGCT-1	D15	4360	1106	0.321100917431193	0	17.660697478211	-4.54740619992728	-0.750806422103488	7.95685789128018
AGCCAATAGATCGCTT-1	D15	18866	3982	4.88179794339023	1	-22.9909024591149	18.5273275866467	-3.0328788469921	-0.242676912348745
AGCCAATAGGGTGAGG-1	D15	5088	1660	3.20361635220126	4	5.34594445324247	-31.2079511826778	10.0148864079823	5.26285907765103
AGCCAATCATGGTACT-1	D15	4670	1330	0.792291220556745	0	23.7572627178455	-10.577328577904	-1.68582484232291	7.48662158985806
AGCCAATGTGGCAGAT-1	D15	4074	1244	0.270004909180167	0	14.2652288657384	6.5768957083957	1.21290328992502	7.00300380726528
AGCCAATGTGTCGATT-1	D15	3560	1530	1.74157303370786	10	-13.5781868852014	25.6460887895571	8.53569748891488	-6.910357265275
AGCCAATGTTAGCGGA-1	D15	4205	1375	0.428061831153389	0	8.65446640579292	0.252965818324412	-0.294568122495258	9.27003738423062
AGCCAATTCCTGATAG-1	D15	11664	3185	4.53532235939643	1	-22.944260838406	15.8360836547111	-3.50170704828604	-0.506556360524176
AGCCAATTCGAAACAA-1	D15	3155	1166	0.760697305863708	3	2.79070636058012	-6.72717217241227	-1.46080049978598	10.3091695024557
AGCCAATTCGCCAACG-1	D15	3714	1038	0.269251480883145	3	3.98365069071288	-7.25307067590739	-1.80713591085776	10.0033509447165
AGCCACGCACATAACC-1	D15	3443	1137	0.522799883822248	3	6.01664208991927	-5.77433612426242	-1.91912803160056	10.1239344789572
AGCCACGCAGGGAGAG-1	D15	5265	1533	4.06457739791073	5	10.6349934869007	31.1939581716351	10.1738896657337	-1.66753795604038
AGCCACGCATACATCG-1	D15	5971	1289	0.234466588511137	0	24.2856958700896	3.61108127455977	-1.30194077001914	5.85359785099697
AGCCACGGTGTCGCTG-1	D15	5336	1636	0.0187406296851574	13	-6.53804379910593	-13.4257673630461	-4.78493735300406	11.0944564058371
AGCCACGGTTTGGGTT-1	D15	3833	1168	1.22619358205061	0	27.1898571493661	-8.16865243329552	-1.5146469782482	6.99613782902432
AGCCACGTCACGGACC-1	D15	4129	1152	0.484378784209252	0	19.8818505848731	-4.63716791185169	-1.14556071268424	6.89196369190884
AGCCACGTCCCTCATG-1	D15	3022	1098	0.165453342157512	13	1.79592628605792	-9.43775283469452	-2.34409281717643	10.8221661760397
AGCCAGCAGCATTTGC-1	D15	3498	1235	1.00057175528874	0	21.9579431711998	-5.87789802415004	-0.0844431977163193	7.38573810597134
AGCCAGCAGTTCCGTA-1	D15	11486	2539	1.90666898833362	2	-12.6647331988598	7.8678825167429	-0.620334477294528	-10.0139839933329
AGCCAGCAGTTTCTTC-1	D15	3941	1800	2.91804110631819	7	-20.2795710314545	-27.1378308567396	-10.7940783213268	1.0640775873251
AGCCAGCCAGTAGTGG-1	D15	9818	2660	1.05927887553473	1	-28.0601518466545	-3.68263161988775	-6.03855607019767	-4.69511249522495
AGCCAGCCATGCCGGT-1	D15	10524	3050	4.22843025465602	7	-26.3027116041391	-22.7421658696781	-11.9759955118786	-0.0435096160583476
AGCCAGCTCCATATGG-1	D15	13016	3313	1.39827904118009	1	-27.8585981160188	-3.6292790928019	-5.91868445383414	-4.58717134455967
AGCCAGCTCCCTTCCC-1	D15	2727	1232	1.7968463513018	10	-11.6590279187785	26.0465283008149	8.63451054586068	-7.11678865412998
AGCGATTAGATGGTAT-1	D15	3119	1299	2.34049374799615	10	-11.575903511846	28.1808439061743	9.16279557241098	-7.04401758174228
AGCGATTAGGGACCAT-1	D15	30285	5198	1.71702162786858	1	-28.5007872458402	-1.84424508423643	-5.75230738626822	-3.97167280177402
AGCGATTAGTCTACCA-1	D15	4407	1286	0.113455865668255	3	4.82646270328324	-9.64001427671784	-1.78258296953543	9.77056190510464
AGCGATTAGTTCGGTT-1	D15	7090	1829	0.535966149506347	3	5.68574645070808	-4.26745117389565	-0.976019949782932	10.0276353075094
AGCGATTGTGTCTTAG-1	D15	18738	4800	4.7977372184865	7	-19.872396408084	-31.4278842647886	-10.249223203529	1.26443204422665
AGCGATTTCTCGCAGG-1	D15	4354	1239	0.275608635737253	0	19.8840955100448	6.64367822180564	1.134462504517	6.31952640553189
AGCGCCACAGCTATTG-1	D15	3481	1018	0.34472852628555	0	15.6304332025529	0.373839799570728	0.276456816922581	7.72069761295986
AGCGCCACATGTCGTA-1	D15	3114	1482	1.50931278098908	10	-8.54866499933457	32.2284864011936	8.25112965596811	-6.52917364100742
AGCGCCATCTCACGAA-1	D15	3033	1069	0.164853280580284	13	-6.64030794266059	-20.0469516995049	-4.11256405817374	11.5677449419088
AGCGCTGCAAACTAAG-1	D15	4174	1114	0.167704839482511	0	21.1333136646274	7.96692984098765	0.860797433983243	5.9002797319479
AGCGCTGCAAAGGAGA-1	D15	2971	1074	0.235610905419051	13	-6.92224288480256	-15.7984534282453	-5.08537003504142	11.3145453645773
AGCGCTGCAAGACTGG-1	D15	8417	2502	4.00380182963051	8	-1.53322529256411	36.6436532783057	7.16899874700204	-1.31444123248386
AGCGCTGCAGGCTATT-1	D15	4798	1105	0.0625260525218841	3	8.40357667634047	-5.30165427856677	-1.41412100302085	8.9666278078146
AGCGCTGCATATACCG-1	D15	4609	1296	0.303753525710566	3	8.50883268033326	-14.3326784632392	-2.81538269029959	9.44529315968228
AGCGCTGCATTCAGCA-1	D15	4445	1668	2.11473565804274	12	-4.58769613185619	-2.12463484615149	3.1738443662037	-9.95015647868442
AGCGCTGGTCGACTGC-1	D15	14063	3471	3.02211476925265	1	-25.1278846059127	3.98289874923028	-4.61131855951651	-3.41687181453037
AGCGCTGGTGGCTACC-1	D15	5333	1346	0.356272267016689	0	23.1977619762768	9.54637223705248	0.63665184272424	5.26718065281582
AGCGCTGTCCATTGGA-1	D15	19150	5172	0.276762402088773	16	14.0471031217432	-24.5229654185282	-13.0333361338268	1.68636176129055
AGCGTATAGCTAGCCC-1	D15	3318	1115	0.0301386377335744	3	5.90887670421162	2.18529001766723	0.492038099895871	9.75176403065396
AGCGTATAGTGGTTAA-1	D15	19323	4177	4.32127516431196	1	-16.4394300003306	16.7923448300596	-3.8411702822338	-0.864278285305975
AGCGTATCAAATGCTC-1	D15	19881	4760	3.84789497510186	18	36.4915702108855	-1.40200893143465	-14.5229429911266	-6.01548793772983
AGCGTATGTACCCAGC-1	D15	25768	5600	4.2805029493946	24	17.5940793471977	-29.1711694080828	-11.467614621986	-3.28068807582187
AGCGTCGGTATCGTAC-1	D15	3599	1253	1.8060572381217	5	3.93171860492148	22.4126804076864	9.60826828969613	-4.21900442103672
AGCGTCGGTCTGTAAC-1	D15	10784	3076	4.69213649851632	1	-19.6144961942812	22.7164093341528	-2.62974426256522	0.0387433911598941
AGCTACAAGCACTGGA-1	D15	20829	5133	4.12885880263095	9	21.2081775183267	-18.0013903293283	-11.2783350657116	-5.23407819728184
AGCTACAAGCGCTGAA-1	D15	4450	1684	2.87640449438202	10	-10.2402308943745	29.0800836753556	9.44864895833627	-6.27513673762607
AGCTACAAGGCCTGCT-1	D15	25196	5696	2.02413081441499	7	-11.9082463623029	-25.0137038853745	-9.59099337564811	-0.539572684567449
AGCTACAAGGTTATAG-1	D15	3691	1131	0.135464643727987	3	10.0064318991672	-10.4716613605793	-1.92832121359214	9.28680297871304
AGCTACACATTCTCCG-1	D15	13682	3558	4.98465136675925	1	-22.6925013424294	21.8691186184959	-2.02878448473319	-0.641861765187261
AGCTACAGTTGCATTG-1	D15	26476	5148	0.43813264843632	1	-28.9568591007302	-6.10565198213569	-5.61862847315177	-4.97493865947056
AGCTACAGTTGGGATG-1	D15	3310	1434	2.9607250755287	2	1.9785192650283	10.736979025849	0.914626746307767	-13.2164595411234
AGCTACATCCTTGAAG-1	D15	7301	2004	3.42418846733324	8	-2.86461619979026	36.8046490274976	6.8091187764515	-1.48511484126377
AGCTACATCTGCGTCT-1	D15	4897	1660	1.63365325709618	10	-10.4570700250744	24.2620086452314	8.12584259999887	-6.34394577006626
AGCTCAAAGTGAGGTC-1	D15	5292	1347	0.850340136054422	0	24.4852727288453	-8.91185213742862	-1.57588932024344	7.4045054628439
AGCTCAAGTATGAAAC-1	D15	3322	1121	0.361228175797712	3	-0.548493444925507	-10.7386220771631	-2.04077050196036	11.2126290514059
AGCTCAAGTGAGTCAG-1	D15	3816	1438	2.4895178197065	4	6.15565401656381	-37.306013956057	9.71176198018686	3.89029023190212
AGCTCAAGTGTGGTCC-1	D15	3753	1605	4.66293631761258	4	-6.24751974376063	-32.355984404943	8.64046528829232	7.66382762928677
AGCTCAAGTTACACTG-1	D15	23319	5333	3.22912646339894	18	36.6110538032018	-5.9719363279081	-13.2005495737682	-5.94394090632725
AGCTCAATCAGACATC-1	D15	11747	2895	2.70707414659062	2	-6.1849544845986	11.5916812632213	0.0472143412192228	-11.819793014329
AGCTCAATCATCACTT-1	D15	3445	1105	0.174165457184325	3	3.09662908133022	-10.1932410069729	-1.70734247671469	10.4921166612692
AGCTCAATCCACGTGG-1	D15	3767	1632	1.96442792673215	10	-11.3775547166042	26.1842811944701	8.66780522359506	-7.05605485896396
AGCTCAATCCCGATCT-1	D15	10639	1688	0.43237146348341	11	30.5178175207548	24.9170912027218	-3.43915435778006	3.08828899403286
AGCTCAATCCCTCGTA-1	D15	3811	1425	4.61821044345316	4	-6.14481143671723	-28.2156818189285	8.78712895406381	8.48669693012905
AGCTTCCAGAAGTCTA-1	D15	24739	4354	3.54500990339141	1	-32.4443232962026	2.72712416828074	-4.98905179010733	-1.55700412253666
AGCTTCCAGATGCGAC-1	D15	3148	1109	0.317662007623888	3	8.76663467174683	-2.63919141262264	-1.92182168470725	9.25755760212612
AGCTTCCAGTACCGGA-1	D15	12122	3206	1.88087774294671	10	-8.20418815712172	32.3538392855946	8.95781376851693	-5.37565401057529
AGCTTCCCAAACACCT-1	D15	12389	3276	3.48696424247316	2	1.29603460906	13.4321783200027	1.32983949674264	-12.6473782346659
AGCTTCCCAGAGTTCT-1	D15	22268	4631	2.95042213041135	9	23.2476373817206	-25.3155059971477	-11.5178551386486	-5.3784706876688
AGCTTCCCAGCCGTCA-1	D15	18722	5092	3.02318128405085	7	-12.6256277449803	-30.7053895663543	-11.3102535914074	-0.849497644703863
AGCTTCCTCAGCGTCG-1	D15	9756	2701	3.8130381303813	2	-0.0936291313875827	16.628382794113	1.07815197003976	-13.3143408582621
AGCTTCCTCCCTCTCC-1	D15	3798	1381	0.105318588730911	3	2.3037933147337	1.14162958228089	-0.374633194078052	10.7663428499289
AGGAAATAGAGAGCCT-1	D15	3059	1158	4.05361229159856	4	-0.712808361941695	-31.5614149048785	9.57810643209115	6.97803947468472
AGGAAATAGCTCGCAC-1	D15	21607	4345	3.81357893275327	1	-21.175979110291	4.9464210257544	-4.71092888819083	-2.42081573466587
AGGAAATAGTCGCTAT-1	D15	5909	1490	3.14774073447284	5	10.5092699437431	24.4028356645247	11.252470522057	-3.5110218809061
AGGAAATAGTCTGTAC-1	D15	11594	2798	1.34552354666207	2	-15.2233290416248	3.14300520953204	-0.246793986428821	-9.00733783702183
AGGAAATCAACCAACT-1	D15	5232	1817	2.10244648318043	12	-3.62860102490318	-3.18700055590327	3.86685636533395	-10.0780127332621
AGGAAATCAATTGCAC-1	D15	5629	2025	1.90087049209451	12	-3.85807506324459	-5.36359551092179	3.89282157910959	-9.73007133464145
AGGAAATCAGCTACAT-1	D15	3152	1236	2.85532994923858	4	4.4476584877151	-36.2881540703434	9.86115887654916	4.52672693272305
AGGAAATGTTAGGGAC-1	D15	11881	2849	1.55710798754314	12	-6.54098156899146	-5.94255369936569	3.32740810407296	-9.2507155225687
AGGAAATTCCGAAATC-1	D15	3360	1109	0.297619047619048	3	3.20878313285482	-8.8357700241194	-2.64465472208365	10.5692431642599
AGGAAATTCCTCATAT-1	D15	5286	1687	2.51608021188044	27	29.1283175870495	-10.2215791615676	-2.54533407198294	7.91476604481411
AGGAATAAGGTCACCC-1	D15	22698	4681	4.26469292448674	1	-20.6455943721861	19.4805302179591	-2.87166950212821	-0.271538435023306
AGGAATAAGTCGAGGT-1	D15	3655	1446	4.59644322845417	5	18.6677412076687	28.3463529212193	10.917506723534	-1.09491518000889
AGGAATACAATGAACA-1	D15	2621	1347	4.54025181228539	2	4.51928547553515	16.1836257714698	2.1861164857258	-13.3402378843241
AGGAATACATCCAATG-1	D15	2682	1085	4.47427293064877	4	-5.47807801341112	-30.0705042820945	8.77074864400521	7.90399381657314
AGGAATACATGTTACG-1	D15	5312	1808	1.4683734939759	10	-9.60163257664283	24.4319597787344	8.24686959279672	-6.12571647624302
AGGAATAGTCGTCGGT-1	D15	8113	2326	2.45285344508813	2	-6.20470390528412	12.9534112552387	0.107879022936976	-11.7632582471781
AGGAATAGTCGTTCAA-1	D15	3415	1352	2.89897510980966	10	-11.0745293729032	29.5880166999975	9.57547524465219	-6.41918685893345
AGGAATAGTTATCTTC-1	D15	8122	2414	1.02191578428958	12	-3.65652657621542	-0.688742890190722	3.46683433545724	-9.72664287547397
AGGAATATCCATTCGC-1	D15	3169	1116	0.315556958030925	0	11.0579407400663	0.505208629218329	-0.445151359904849	7.92904636402798
AGGAATATCTATTTCG-1	D15	12058	3140	3.06020898988224	2	-3.57591050583265	9.44320313152216	0.604048042427457	-11.9127571866922
AGGACGAAGACTTAAG-1	D15	6524	1701	3.67872470876763	5	12.7947351229575	27.4947875103386	11.1405177403797	-2.30643394450474
AGGACGAAGATGCCGA-1	D15	3707	1199	3.39897491232803	4	3.34843697990532	-32.3583536446994	9.87013676656381	5.513874740798
AGGACGAAGCCACAAG-1	D15	12174	3498	3.10497782158699	9	31.112592612323	-20.0613229079253	-11.1766876886974	-7.99225547770786
AGGACGACAAAGGCAC-1	D15	3416	1098	0.966042154566745	0	26.2707039227286	-7.84081011858434	-0.948002905715549	7.44860050221157
AGGACGACACACGTGC-1	D15	6853	2724	3.88151174668029	7	-19.3252416704829	-30.3182883781005	-10.4534163187633	0.814139993388178
AGGACGACACATTCGA-1	D15	13209	2799	4.26981603452192	5	17.7670549726209	24.5949403446942	11.3910193730702	-1.57768037776279
AGGACGAGTAACTTCG-1	D15	10639	2710	1.81408027070213	6	-11.6930989673168	-2.07764360230047	0.794951288830197	-8.64978626231479
AGGACGAGTCCGAAGA-1	D15	5139	1770	4.49503794512551	12	-0.383599922148203	-0.843042100239204	3.30467632306711	-11.5132181928568
AGGACGATCAGCTTCC-1	D15	17706	3969	1.27075567604202	1	-28.876113464956	-3.50553276940784	-6.18945834146842	-4.37987831095981
AGGACGATCATCGACA-1	D15	17802	3663	1.76384675879115	2	-14.2643488318693	4.20409122992076	-0.433446676601016	-9.30393627147007
AGGACTTAGGAACGCT-1	D15	12043	3748	2.75678817570373	7	-14.5697317125444	-30.8566497726521	-10.4978098581921	-0.26489052037525
AGGACTTAGTAGCTCT-1	D15	3430	1110	0.466472303206997	0	11.5714954909448	-15.4946726690432	-1.96361276613578	9.39534732838345
AGGACTTCAGTCGCAC-1	D15	4136	1231	0.386847195357834	0	7.04805341562044	5.42892893548328	-0.037229866851413	8.31758472462368
AGGACTTCATTGCTTT-1	D15	24732	5672	3.32767265081676	14	-37.2706374847238	-8.01059395712179	-3.02420374857291	-6.37432315806675
AGGACTTGTCGTAATC-1	D15	2559	1002	0.31262211801485	3	11.2856361459381	-4.69225938446461	-0.608681113589847	9.65187618275356
AGGACTTTCACCGGTG-1	D15	8484	2430	1.41442715700141	12	-8.19067699503013	-1.56037162835859	2.16874840749399	-9.27179935435581
AGGAGGTCAAATTGGA-1	D15	3866	1338	3.6989136057941	4	2.91739396346848	-33.1666789436108	9.81743577016488	5.1578685953207
AGGAGGTCAATGGGTG-1	D15	3552	1117	3.80067567567568	4	0.622969616714731	-31.9290615600583	9.84514954579965	6.2294337465353
AGGAGGTCACGGTGCT-1	D15	12657	2276	3.57904716757525	5	13.4752867351653	21.6086058648701	10.9678902913441	-2.72502282122898
AGGAGGTCACGTACTA-1	D15	4329	1108	0.462000462000462	0	26.7117132427505	1.27121557546368	-0.119083644021594	5.68311330815029
AGGAGGTCAGTTGTCA-1	D15	2930	1011	0.102389078498294	13	-6.28342159007901	-15.0874366921958	-4.95226428018912	11.0979783250875
AGGAGGTGTCAGGCAA-1	D15	3074	1218	4.52179570592063	4	-7.02397138151843	-30.4983237933323	8.87082627309457	7.9434287263937
AGGAGGTGTCGTCAGC-1	D15	13046	3953	4.10087383105933	20	20.6407649550745	-32.4167245314661	-5.99081370340689	-9.5498402402811
AGGAGGTGTTTGGAAA-1	D15	3460	1116	0.46242774566474	0	16.690620731882	-2.40213324332608	0.290632947217381	8.50262901325894
AGGAGGTTCGCAAGAG-1	D15	3524	1705	2.55391600454029	7	-18.4533868213317	-25.090235025134	-11.18089720713	0.582017095286371
AGGATAAAGATCGCTT-1	D15	4962	1384	2.4385328496574	5	7.04701109496361	22.3825401229302	10.701047449242	-4.04486444453525
AGGATAAAGCCATATC-1	D15	3262	1163	0.153280196198651	0	8.31258142650024	7.8532330472884	1.01661977065698	8.61079666157437
AGGATAACAAATGATG-1	D15	4033	1200	0.322340689313166	3	7.23353260978949	2.27721148411927	0.110093722920573	9.25499984760952
AGGATAACAACAGCTT-1	D15	6500	1679	4.04615384615385	5	16.1517108968155	26.7485568353197	11.4954495717396	-1.78692355613041
AGGATAACACCAATTG-1	D15	4000	1253	0.425	3	13.221560892939	-13.4373433717108	-3.05049488054618	8.86091205616665
AGGATAACACCTCTAC-1	D15	5134	1399	0.253213868328789	0	25.1274922385381	5.56507123730361	0.0721042210792067	6.07940837879849
AGGATAACATTCTTCA-1	D15	3507	1242	0.313658397490733	3	3.6371223850553	3.64783700434655	0.0142832127024295	10.2657153322287
AGGATAAGTAGCGTCC-1	D15	3894	1209	4.21160760143811	4	-4.06591700151695	-30.233363309724	9.56157544149057	7.16708728810024
AGGATAAGTATAGGGC-1	D15	5977	1212	0.602308850593943	0	28.8708659983811	0.619219225437347	0.183383292387879	5.57957956333828
AGGATAATCCACACAA-1	D15	5172	2248	1.74013921113689	7	-15.5192302064464	-28.6339979511371	-11.2682709406505	0.214755298096659
AGGATCTCATCCCGTT-1	D15	15016	3753	3.92248268513586	1	-29.0658540979449	13.3684183705487	-2.92894813524588	-2.4119224832468
AGGATCTGTACATTGC-1	D15	2962	1131	4.08507765023633	18	34.822515367047	-7.78221140966144	-13.2191271494518	-5.9845588491373
AGGATCTGTCATCTAG-1	D15	4314	1425	2.43393602225313	4	6.41538296115064	-37.6312832835202	9.69804242147104	3.83392235775662
AGGATCTGTTGTGTAC-1	D15	12455	2579	3.53271778402248	5	12.8708140765033	20.8967703876401	10.5029073048939	-2.73775079707432
AGGATCTGTTTGGGAG-1	D15	3648	1059	0.164473684210526	13	-0.993355024473191	-16.5063907020458	-3.90566822992667	10.1133200838156
AGGATCTTCCATCCGT-1	D15	5518	1818	2.02972091337441	10	-12.2388587844492	25.4820849209339	8.52492955220834	-6.85092761973667
AGGATCTTCCCGTGTT-1	D15	19376	4084	4.43848059454996	1	-20.6374611970587	20.8278514949388	-2.5127155493389	-1.39239588240909
AGGATCTTCTATCGGA-1	D15	3518	1014	0.568504832291075	0	23.2691404815882	-10.7260193627809	-1.52119621740683	7.86730691929531
AGGCATTAGGGATCGT-1	D15	3281	1239	0.914355379457482	3	9.92827319473803	-5.27977076337347	-1.20209297644004	9.06066104908657
AGGCATTAGTCATGGG-1	D15	3488	1072	0.200688073394495	3	4.05488003196663	-8.40328886293861	-2.37830826746329	10.3918473436422
AGGCATTCAATAGGGC-1	D15	2925	1115	0.923076923076923	0	17.0557273776612	-13.9284061941314	-2.37937447534903	8.18457386036587
AGGCATTCATACAGAA-1	D15	3717	1136	0.134517083669626	13	-1.99280870807858	-13.8857958341001	-3.97203680979117	11.2891394807882
AGGCATTGTGACTCGC-1	D15	18586	3997	3.24975788227698	1	-28.273520228776	4.57769008037341	-4.65332076059684	-3.47631147364902
AGGCATTTCACGACTA-1	D15	4108	1412	3.31061343719572	4	3.29170928495824	-35.1041703605237	9.80838253987924	4.86589881916714
AGGCCACAGGTTCTTG-1	D15	19114	3994	3.37972166998012	1	-22.035915622468	9.60007183478507	-4.66025540338858	-2.09979179362583
AGGCCACAGTATGACA-1	D15	3436	1105	0.261932479627474	13	-3.22914099850704	-17.1976813613108	-4.25472876535758	10.6380240633078
AGGCCACAGTGGACTG-1	D15	5723	1666	4.07129128079679	4	-0.403392166211305	-27.4872430131851	9.54294636739389	7.02865716953945
AGGCCACGTCGCACGT-1	D15	16112	3497	2.65019860973188	2	-3.3898193347704	10.8229542662359	0.150023489128506	-11.8826477811747
AGGCCACGTGATTAGA-1	D15	2372	1310	4.38448566610455	7	-23.9725942660036	-26.142315795551	-9.84256026254996	1.8757298900671
AGGCCACGTGTTACAC-1	D15	2825	1071	0.353982300884956	3	1.50659300033849	-11.8453915559748	-2.99033686624869	10.585109443862
AGGCCACTCAACCTTT-1	D15	4478	1447	3.3273782938812	4	5.9577467593432	-31.5076324151376	9.62228158010141	5.15306016941738
AGGCCACTCCATACAG-1	D15	4642	1349	0.2585092632486	0	13.5749363067865	4.54321343441778	0.448918401132977	7.30199310322476
AGGCCACTCGATTGAC-1	D15	3931	1133	0.0254388196387688	0	14.9172569235855	9.94333670805126	1.72458615792886	6.68060133000088
AGGCTGCAGACACACG-1	D15	22705	4504	3.77449900902885	1	-25.3338756206509	7.64865072019549	-3.86002323137625	-2.60826375941562
AGGCTGCAGAGCCGTA-1	D15	3546	1105	0.141003948110547	0	9.24404796828059	6.60973631095194	0.945328145157254	8.42247554798794
AGGCTGCCAAAGCGTG-1	D15	15060	3824	4.33598937583001	1	-23.5254422660042	21.2887176161951	-2.35449287401541	-1.40210035304355
AGGCTGCCATGAGAAT-1	D15	21582	5049	4.15160782133259	9	22.172031254965	-25.195147571565	-11.9195904444347	-5.08579566935825
AGGCTGCGTACTCGTA-1	D15	13910	3582	3.65204888569375	1	-29.3144911094072	12.1024800252175	-3.11070296274527	-2.67714503268528
AGGCTGCGTATTCCGA-1	D15	17206	3998	4.46355922352668	1	-23.2586108890622	21.2934443922517	-2.51812169062003	-1.32772472361851
AGGCTGCGTGGCTACC-1	D15	8759	3101	4.54389770521749	7	-20.2360762651591	-30.3275731073438	-9.82483145700797	0.741499932009699
AGGGAGTAGGCTTCCG-1	D15	19434	4100	2.49562622208501	2	-5.9452331896961	20.5019914614791	0.603161721359647	-9.72821166972446
AGGGAGTAGGCTTTCA-1	D15	3632	1090	0.385462555066079	0	15.1562489453675	-0.213198937877723	-0.591452927459323	8.26447555561733
AGGGAGTAGTGGCGAT-1	D15	2918	1081	0.548320767649075	3	7.87978884637347	8.0132079055871	1.27183726323739	9.18889972706509
AGGGAGTCAGACACCC-1	D15	6478	1721	0.308737264587836	3	5.52987319784034	-8.60854726800985	-2.28136918054923	10.0657212450094
AGGGAGTGTAGCGTCC-1	D15	3147	1258	0.699078487448364	0	14.4072581226949	11.0354830567381	0.58211299670831	6.79519102116299
AGGGAGTGTTAGCGGA-1	D15	4557	1583	0.768049155145929	10	-10.551469033591	22.8430079198038	7.85860207570688	-6.36090019206333
AGGGAGTGTTCGGCGT-1	D15	2634	1024	0.64540622627183	0	9.41954772741006	0.928463164357374	0.307338028084195	8.45324489613247
AGGGAGTGTTCTGAGT-1	D15	6008	1733	1.9474034620506	5	2.52898912989847	23.8005061070312	9.20246556295053	-3.99798229197788
AGGGAGTTCATGAGGG-1	D15	17642	3148	0.0226731663076749	15	-13.9877572957295	-14.1396089362072	2.47779753698007	-6.73874786357212
AGGGAGTTCCCTGGTT-1	D15	6449	1661	2.93068692820592	5	8.40738739401984	23.7196672631646	10.8676362325062	-3.78195550898838
AGGGAGTTCTGCCTGT-1	D15	6301	2043	1.49182669417553	12	-6.87323187871049	-6.0559525874824	3.4707262803425	-9.07501056651401
AGGGCCTAGCTGAAAT-1	D15	10298	2297	3.37929695086425	5	10.1686006893624	23.9809476038818	10.9474206258167	-3.42276123027134
AGGGCCTAGTAGAATC-1	D15	19267	4771	3.64353557896922	9	20.1635072159911	-22.5316016131854	-11.7093424509655	-4.65998485545444
AGGGCCTGTCGTCATA-1	D15	5671	1771	0.511373655439958	12	-8.31641351085532	-6.26034802962346	3.06029203427926	-8.53154876689243
AGGGCCTGTTTCAGAC-1	D15	28397	4922	2.89819347114132	1	-28.4691715680672	2.68485160617509	-4.83070466028556	-3.55867770175266
AGGGCCTTCAATCAGC-1	D15	16628	3828	2.74837623286024	2	-5.09675678480192	5.7802613970548	0.46320515764848	-10.1619780347757
AGGGCCTTCTATACGG-1	D15	3854	1276	2.93201868188895	4	4.93434076827695	-34.9914936962639	9.73011830342904	4.62369701405239
AGGGCCTTCTTGATTC-1	D15	11827	3360	2.02925509427581	1	-28.9968116028452	-0.853234056846515	-5.44448039041861	-4.08220890025425
AGGGCTCAGTACAGCG-1	D15	3192	1094	0.031328320802005	3	7.63231061183429	7.11884678671443	1.12869694722787	9.18707153340054
AGGGCTCCACAAACGG-1	D15	3456	1033	0.260416666666667	3	9.38118561557366	-2.49350419862797	-1.79427716242179	7.88359710713101
AGGGCTCGTACGATTC-1	D15	19285	5119	4.34016074669432	16	12.0444605498651	-26.668192206663	-12.0328898142467	1.40224120159817
AGGGCTCGTACTCGCG-1	D15	17584	4076	4.90787079162875	1	-22.4329185134825	21.4361233734254	-2.14957615839347	-0.511592774193762
AGGGCTCGTTAAACAG-1	D15	3008	1080	0.598404255319149	0	13.8025785422207	-10.5484900121517	-1.8522238443981	8.7928464128561
AGGGCTCTCGCCAGTG-1	D15	4137	1585	1.28112158569011	2	-10.7567040758213	4.99651377774769	-0.596270353664005	-9.84006908397007
AGGGCTCTCTACGCGG-1	D15	4891	1391	4.3549376405643	4	-4.90767482467848	-26.1446690652683	9.15817311299936	8.41893836994839
AGGGTCCCATGACTAC-1	D15	3569	1077	0.252171476604091	0	18.0135043066021	-4.61599815616446	-0.921582610477054	7.46391460438442
AGGGTCCCATGCGGTC-1	D15	3276	1014	0.244200244200244	0	19.2358229814462	5.63810990892159	0.499370603691495	7.37541648884487
AGGGTCCGTACCTAAC-1	D15	4086	1077	0.220264317180617	0	18.6013841352095	6.70640622863482	1.29119744790689	6.58191988011074
AGGGTCCGTCAAGTTC-1	D15	7139	1566	0.210113461269085	3	0.975395441212001	-11.5163373843818	-1.91043815122946	10.1004397584982
AGGGTCCGTGATTGGG-1	D15	9882	2629	1.94292653309047	2	-12.1858806065372	5.79439827901734	-0.173752979506099	-9.8447792814188
AGGGTCCGTTGCTCCT-1	D15	4263	1113	0.281491907107671	0	16.129677356721	-5.51504078500815	-1.02075454698905	8.18312713642788
AGGGTCCTCGCGATCG-1	D15	11165	2691	3.11688311688312	2	0.478027648909682	12.9036206591019	1.21215417874948	-12.6449711606913
AGGGTGAAGCCTAGGA-1	D15	4445	1187	0.179977502812148	0	18.8295734333787	-5.41449757117666	-1.79302880274161	7.39696952839565
AGGGTGAAGCGGGTTA-1	D15	12209	2890	3.37455975100336	8	-4.54044353842122	37.5429312163791	6.32857802404062	-1.53924789885807
AGGGTGAAGGCAGGGA-1	D15	3848	1557	1.53326403326403	10	-12.3515429221549	24.4183780825009	8.22858479512826	-7.08607652644443
AGGGTGACAGCCGGTT-1	D15	3727	1152	0.268312315535283	0	13.8045785176526	3.56237010577207	0.00820512218371651	7.81564971943569
AGGGTGACATCGATGT-1	D15	10205	2752	2.26359627633513	12	-4.73907755597835	-2.05796767750577	3.17191770566598	-10.0576956556253
AGGGTGAGTGCGACAA-1	D15	20415	3259	0.318393338231692	14	-37.3188093461336	-10.9202415978719	3.7986743737568	-4.51109006861973
AGGGTGATCTACTTCA-1	D15	3332	1096	0.240096038415366	0	15.8848126341707	2.83862341163639	0.860999195705807	7.97354290028286
AGGGTTTAGGCCCGTT-1	D15	6107	2259	3.58604879646308	1	-34.6396452709439	9.34801033342345	-2.82466074930533	-2.86502364138889
AGGGTTTCAGAACTTC-1	D15	4230	1178	0.212765957446809	0	10.6109780102583	4.93134627840195	1.16194918645517	8.15111038227749
AGGGTTTTCGCGAAGA-1	D15	16148	3998	4.78077780530097	1	-25.1291286512544	20.0364776651683	-2.74043509470328	-0.523446349900244
AGGTAGGAGGGAGTGG-1	D15	4854	1164	0.206015657189946	0	23.5317648351658	3.1628064423052	-0.850657255519473	6.30044719715786
AGGTAGGGTTCTATCT-1	D15	9024	2406	3.01418439716312	2	-5.60724307207785	17.6007878603384	0.345231114756024	-12.7270672605448
AGGTAGGGTTGCGTAT-1	D15	17258	3229	2.2134662185653	8	-5.45378866683125	36.1820202736008	6.40574124349252	-2.08802679042148
AGGTAGGTCGTTGTAG-1	D15	3402	1360	2.76308054085832	10	-13.914605208691	28.2893047521179	9.36526825917855	-7.04794147471714
AGGTCATGTAAGAACT-1	D15	9864	3087	4.66342254663423	1	-22.4989876746622	20.8659862714505	-2.40808817850455	-0.393488614361761
AGGTCATGTCTTCATT-1	D15	3709	1077	0.134807225667296	3	11.086193437203	-7.07681291007919	-1.80312118040427	9.87974140186978
AGGTCATGTCTTCCGT-1	D15	3871	1171	0.335830534745544	0	16.4237573059843	2.53524483609902	0.157682201694405	7.49516365071011
AGGTCATGTCTTGGTA-1	D15	4420	1266	0.158371040723982	0	13.7093337192064	7.94463079503493	1.57325461400644	7.37121984501553
AGGTCATGTGGGCTTC-1	D15	4088	1100	0.415851272015656	0	18.4313827665282	4.75468907770342	1.27090826524392	7.06773445149136
AGGTCATTCCTCCACA-1	D15	26551	5283	3.60815035215246	1	-18.6931407743608	10.316994002417	-4.90764567362174	-2.79287221888828
AGGTCTAAGCAAGTGC-1	D15	4116	1492	2.2108843537415	5	4.08008134850464	22.8888260738912	9.90138772023812	-4.1050012395792
AGGTCTAAGTTAGTAG-1	D15	3614	1096	0.221361372440509	0	16.0127136947741	-1.98419674320545	-0.0241639699231026	8.36704608936978
AGGTCTACACAACGTT-1	D15	18608	4096	3.40713671539123	1	-23.2616321303084	4.50239291625742	-5.05114361749991	-2.44360115985203
AGGTCTACAGTATTCG-1	D15	3520	1121	0.113636363636364	3	5.64512862974469	3.12481110593887	0.287474631201184	9.64404079456997
AGGTCTAGTGTCTAAC-1	D15	5714	1628	4.20021001050053	5	17.8513144105707	28.4640491845603	10.7427707005848	-0.981134800713537
AGGTCTAGTTGCTCCT-1	D15	4256	1177	0.117481203007519	0	12.5525740983715	-6.01403272137703	-0.780785114635074	8.9681040956564
AGGTCTATCCTGGGAC-1	D15	3770	1169	0.26525198938992	0	20.1901447284238	11.7281973780163	0.214290886055386	5.43831226368618
AGGTCTATCTGGCCTT-1	D15	18439	4227	4.88638212484408	1	-18.570140265974	10.6824280621544	-2.91136142717704	-0.595030395787237
AGGTCTATCTTCCCGA-1	D15	17398	4178	4.08092884239568	1	-26.6358915589781	10.6079524954872	-3.34079644190177	-2.2999840066843
AGGTGTTAGAAACCCG-1	D15	3349	1177	4.50880859958196	4	-5.37249059829143	-26.8712098573387	8.98949101461068	8.60781356831265
AGGTGTTCACCGTCGA-1	D15	6074	1498	3.63845900559763	5	13.0146019517178	26.8760812343301	11.4085564900746	-2.53853395442295
AGGTGTTCACGGTGAA-1	D15	4035	1308	0.619578686493185	0	16.2796480571601	1.01489554063397	-0.197697640527332	8.28087017079067
AGGTGTTCAGTTAGGG-1	D15	6628	1979	2.09716354858177	12	-4.02555322558785	-2.36137218814169	3.37238839162484	-10.1445839689188
AGGTGTTGTAGAGCTG-1	D15	6612	2030	3.79612825166364	8	-3.51617264493802	38.841597263248	6.53216555608407	-1.13633742789554
AGGTGTTGTAGCACGA-1	D15	3105	1145	0.225442834138486	0	8.16549031716529	3.411689270897	0.21569861365453	9.276006431777
AGGTGTTGTATGCGGA-1	D15	3992	1195	0.100200400801603	3	2.94541470019652	4.69312170877566	8.31107094777719	5.34827730198574
AGGTGTTGTTTAAGGA-1	D15	15633	4043	3.63333973005821	9	21.9742583141321	-24.9162186261074	-11.802183599342	-5.02719190577793
AGGTGTTTCCCGTGTT-1	D15	4793	1634	2.31587732109326	10	-9.24448746270795	27.7195607682852	8.89621499074594	-6.06552246074009
AGGTGTTTCCCTAGGG-1	D15	5540	1998	0.75812274368231	2	-7.6050224194574	3.10655406588068	0.36228233469621	-9.60985591868686
AGGTGTTTCCGCACTT-1	D15	4790	1737	1.60751565762004	12	-3.25534457297097	-0.440607128391991	3.38121297849313	-10.4907677457743
AGGTGTTTCTGTGCAA-1	D15	3678	1366	3.53452963567156	4	-0.151104379472243	-35.2576434397384	10.1964860249867	5.2873761369772
AGGTTACAGAGTACCG-1	D15	3616	1274	4.20353982300885	4	-3.87313238837624	-32.7347151225217	9.61248829854623	6.92467185993862
AGGTTACAGCAGCGAT-1	D15	3921	1588	2.44835501147666	10	-8.18621494247915	27.0721839020447	8.87018540395395	-5.8564169691019
AGGTTACAGTCCGCGT-1	D15	17081	3742	3.86394239213161	1	-31.1765606920642	9.62054947284522	-3.00826546655997	-2.90245941142368
AGGTTACAGTGAGCCA-1	D15	3254	1116	0.368776889981561	13	-1.9091317476047	-16.2766012365461	-3.70423862444266	10.4685017778463
AGGTTACCAGTCGTTA-1	D15	3733	1183	4.68791856415751	4	-6.96992061874911	-27.7918408716998	8.7006564427723	8.65915653248501
AGGTTACGTGCACAAG-1	D15	3166	1118	0.126342387871131	13	-6.42598102011458	-13.8701803694542	-4.90411564813956	11.0069892122335
AGGTTACGTGGGCTTC-1	D15	15729	3828	4.34229766673024	1	-26.3258405257092	17.3083835070912	-2.60828873621329	-1.26677337149906
AGGTTACGTGTTCAGT-1	D15	9349	2686	4.11808749598888	2	2.60894493062664	16.8280249417789	1.52797666085855	-13.3892433927469
AGGTTACTCTCCGAGG-1	D15	4856	1361	4.40691927512356	5	18.7091207324645	28.3737144971343	11.0977912236561	-0.654855220120428
AGGTTACTCTCCGCAT-1	D15	4400	1144	0.545454545454546	0	29.4528391337006	-1.80323890413517	-1.05478057371482	6.17186138172817
AGGTTGTAGTCACTAC-1	D15	4056	1031	0.0739644970414201	0	14.5573818927752	6.748814817944	1.33903100980417	6.892696590621
AGGTTGTCAAGGAGTC-1	D15	4699	1439	4.38391147052564	4	-4.83148500027966	-28.832469722819	9.3615508366932	7.90330574055386
AGGTTGTCACAGCATT-1	D15	19024	4263	4.99894869638352	1	-25.4859067724466	20.4871982776143	-2.21989938722953	-0.632023660939215
AGGTTGTGTCTGCCTT-1	D15	11412	3688	3.35611636873467	7	-16.5269076635281	-29.7230288297838	-10.4415297220837	-0.0539450929574947
AGGTTGTGTTCCACGG-1	D15	3156	1003	0.190114068441065	3	5.68569340367968	-12.465065535119	-2.36012551294669	10.0721261217184
AGTAACCAGGTATCTC-1	D15	6179	1786	1.32707557857258	2	-15.4219739693979	5.47868503693417	-0.97451052175864	-9.25750186900425
AGTAACCCACGCCAGT-1	D15	17920	4093	3.02455357142857	1	-23.964334804183	3.56643391912526	-5.24970623957022	-2.89456155757236
AGTAACCCATACAGAA-1	D15	3263	1147	0.398406374501992	3	3.66716640233937	-1.67879736306734	-0.512104303706729	10.1546418382711
AGTAACCGTGCTTCAA-1	D15	2690	1115	1.00371747211896	3	3.54356558302242	-12.5274646693597	-1.87070545660361	10.1883370592184
AGTAACCGTTAAGGGC-1	D15	5363	1837	3.35633041208279	8	-0.748904521359433	35.5407827172148	7.53486063970224	-1.64648297290134
AGTACCACATGAGTAA-1	D15	8104	2334	1.60414610069102	10	-10.2705370090397	23.2319755340612	7.97489502919809	-6.17148998240757
AGTACCAGTACGAAAT-1	D15	6617	1510	3.26431917787517	5	10.3645740100875	24.0451039098166	11.2713303853382	-3.05433085421848
AGTACCAGTCGCCACA-1	D15	3123	1181	0.704450848543067	0	16.9295541711258	-11.8586325713723	-1.42806741701468	8.36789295216274
AGTACCATCAAGCCAT-1	D15	3702	1212	0.702323068611561	0	20.8523067099259	-9.91445904960723	-1.11360344396933	8.3537709428854
AGTACTGAGAGCCGAT-1	D15	3505	1249	2.05420827389444	27	29.5327931837261	-9.32215244326672	-1.73483201967581	6.39662000675869
AGTACTGAGAGTCCGA-1	D15	2969	1069	0.0673627484001347	3	7.8836754931707	7.61584041459635	1.09895351422921	9.10762664814663
AGTACTGCATCCTAAG-1	D15	3327	1269	4.6287947099489	4	-6.49426025149059	-29.3504452456357	8.92844727529184	8.00805208225918
AGTACTGGTAGTTACC-1	D15	5222	1150	0.248946763692072	11	28.9901653861833	11.2105390588273	-0.247337342370593	3.90260645886135
AGTACTGGTCAAACGG-1	D15	3083	1093	0.389231268245216	0	10.2029283697082	4.5007912533308	0.952222852837002	8.56968853016567
AGTACTGGTCGCGTTG-1	D15	3704	1340	4.23866090712743	4	-4.57444347229792	-30.9935805531301	9.52802613271371	7.28254482289028
AGTACTGGTCTTTCAT-1	D15	3500	1198	0.257142857142857	3	6.30747947328577	0.47585712660402	0.100330415051139	9.92878887196255
AGTACTGGTGACTGTT-1	D15	9029	2946	2.42551777605493	14	-35.6753543310978	-8.05155826040948	-3.25913640962943	-6.26476362208652
AGTACTGTCCATGCAA-1	D15	8065	1884	2.83942963422195	5	8.19133050653934	22.0533467472263	10.787171869408	-3.86017230014133
AGTACTGTCTGCGATA-1	D15	21512	5009	3.35161770174786	17	-20.2274686478282	-16.8259672916697	-8.50335165964469	-1.97897747020054
AGTAGCTAGAGCCCAA-1	D15	3407	1305	3.96243029057822	4	-1.04176859609023	-28.8224881300802	9.76424649251596	6.79959556599331
AGTAGCTAGTGTACAA-1	D15	5962	1831	4.98154981549815	5	20.559966697342	28.2437966137783	11.0078978825916	-0.800311772625921
AGTAGCTCAAATTAGG-1	D15	5667	1576	4.34092112228692	5	18.5718848734735	27.3337069248486	11.34631398214	-0.985464601319311
AGTAGCTCAATCTCGA-1	D15	10023	2594	4.96857228374738	4	-7.16636849815571	-31.0408467803207	8.77831128133432	7.68851825733853
AGTAGCTCAGAACTCT-1	D15	5985	1692	2.13868003341688	5	3.77444156897348	22.9336181549951	9.61335614217416	-4.0705397413187
AGTAGCTCATATCGGT-1	D15	3519	1054	0.852514919011083	0	19.2874555514855	-8.99857191408837	-1.63218304621085	7.35082361241055
AGTAGCTCATGGCCAC-1	D15	4611	1203	0.238559965300369	0	14.2805868891201	6.4225627805151	1.21815290940896	7.35320112248135
AGTAGCTGTGGATCAG-1	D15	31912	5697	4.61581850087741	9	22.0611627077064	-17.2245958627938	-10.687868566383	-7.07195165614414
AGTAGCTGTTCCCACT-1	D15	8729	2622	2.24538893344026	2	-8.47282411113475	9.86172553277866	0.0182138857056262	-11.0126889036112
AGTAGCTTCCGAGAAG-1	D15	8974	1432	0.222866057499443	11	29.7341102241888	17.0130746813736	-1.76675877081259	3.13100454350186
AGTAGCTTCCTTATGT-1	D15	7718	2275	1.4641098730241	12	-5.86167746815609	-6.07019808963418	3.44763615621225	-9.36946418742466
AGTAGCTTCTTCCCGA-1	D15	3960	1575	2.04545454545455	10	-12.1975382618169	25.6690033589075	8.47873166097299	-6.85386636714268
AGTAGTCCAATCTAGC-1	D15	14111	3242	3.37325490751896	12	-2.3039231376913	2.14551756715135	2.24917748464242	-11.1377995298319
AGTAGTCCAGCGTTGC-1	D15	6989	1766	0.186006581771355	5	0.436762608233593	22.0487551732806	8.65505269063607	-4.33716276149082
AGTAGTCTCCCACAGG-1	D15	6553	1838	3.87608728826492	8	8.85851554060379	31.6396129057744	9.42822793019906	-1.98363759974766
AGTCAACAGACGAAGA-1	D15	14788	4321	3.7259940492291	14	-38.5145705897424	-7.02176493629881	-2.65139219271048	-6.27471235255527
AGTCAACAGCACGTCC-1	D15	11743	3620	3.25300178829941	9	21.2285688926388	-25.4088188464274	-11.7301220606457	-4.850871352952
AGTCAACAGCCAGACA-1	D15	4869	1172	0.225919079893202	0	19.5592248632223	-5.33085189902123	-1.57250771032675	6.89968702336025
AGTCAACAGGGCCTCT-1	D15	11798	3165	1.9918630276318	1	-27.9680649824505	-0.0225564518988521	-5.23227354990348	-4.27061393718052
AGTCAACGTCGATGCC-1	D15	9331	2661	1.88618583217233	9	33.1825322559356	-17.5129354298278	-10.5023646067272	-8.75267532328892
AGTCAACGTGAGATAT-1	D15	7332	1734	0.340971085651937	0	23.85099581338	5.35123864992483	-0.45964178549155	6.05660316487026
AGTCAACGTTAGGCCC-1	D15	12612	2978	2.46590548683793	2	-9.63586363757795	13.1333302904074	-0.878824205268466	-11.6357825086527
AGTCAACTCCATCGTC-1	D15	7181	1240	0.25066146776215	11	31.1516357775962	16.5184168116594	-1.41535469995841	3.13052508373928
AGTCAACTCCGATAAC-1	D15	3125	1162	0.416	3	2.524615758571	-7.45714605465344	-1.61420211302146	10.4344575120993
AGTCAACTCCGCAGTG-1	D15	5667	2050	4.99382389271219	4	-20.0619659110634	-20.4169615551585	8.60987713826791	7.76011392613125
AGTCAACTCGTCACCT-1	D15	7112	1666	0.224971878515186	3	8.96597878855708	-10.9493311005272	-2.20000478731497	9.3362042619772
AGTCAACTCTCATTAC-1	D15	3207	1483	2.08917991892735	12	-3.11955708315697	-3.02894393675762	3.59598663343087	-10.2550461576395
AGTCACAAGAGTCAGC-1	D15	4884	1163	0.225225225225225	11	26.9549470220015	14.9116097618296	-1.28390726553305	3.27581069012356
AGTCACAAGCACACAG-1	D15	25372	4985	3.33832571338483	1	-13.3482526522936	16.492413855722	-5.57797381388053	-2.10251572589207
AGTCACAAGTCCTGCG-1	D15	12868	3046	2.41684799502642	2	-8.12681880700996	12.6057375808929	-0.545527727473819	-11.2852356717997
AGTCACACACTGAGTT-1	D15	3194	1085	0.187852222917971	3	3.8297789405897	-2.24611776114076	-0.884144337047183	10.6177842332907
AGTCACAGTCTGCCTT-1	D15	8963	2319	4.49626241213879	5	19.3317843907149	26.6618142638834	11.5011306096424	-1.05063667754459
AGTCACAGTGCCGTAC-1	D15	3363	1101	0.356824264049955	3	4.68458010773503	-11.3345245045113	-2.59857627855643	10.3082129671164
AGTCACATCTTTCTAG-1	D15	4553	1475	2.7234790248188	8	3.14213160156434	27.3774456086827	8.99360421193734	-2.98204997042942
AGTCATGAGACACACG-1	D15	3889	1156	0.128567755206994	3	10.3090648275239	-6.56661184276232	-1.4134279202114	8.89691230793667
AGTCATGAGTATGTAG-1	D15	9961	2808	4.86898905732356	4	-8.68121023690852	-30.9434767393915	8.12933495534555	7.90607950230313
AGTCATGCATGAGATA-1	D15	20505	4487	3.61862960253597	1	-18.6773430740215	10.3971286302402	-4.72179314600333	-2.66165593127537
AGTCATGGTCGTATTG-1	D15	6245	1600	3.58686949559648	5	13.3661884436017	25.9206742921836	11.7042203236927	-2.55415537814426
AGTCATGGTTGGGAAC-1	D15	3668	1050	0.299890948745911	3	1.7204650819162	-14.1523054880909	-2.84482428537711	9.86742565174771
AGTCATGGTTTGATCG-1	D15	3593	1370	3.39549123295296	4	3.11725632290869	-34.6480079869081	9.79280331624643	5.02558729191494
AGTCATGGTTTGGAAA-1	D15	5294	1778	1.1522478277295	12	-7.35431027009123	-5.1896347157925	3.36210945142404	-9.09762599925327
AGTCATGTCAAAGGTA-1	D15	3073	1171	0.292873413602343	0	8.96716778223975	8.95102203116517	1.58892944348947	7.24975797672939
AGTCATGTCCGTGGGT-1	D15	3416	1022	0.263466042154567	0	18.1516700701586	4.3487347926352	0.83405288947717	7.3050238802023
AGTGACTAGACGACTG-1	D15	2850	1060	0.56140350877193	0	8.47988616662439	-3.58866314934786	-1.1306559752117	8.97958347340298
AGTGACTAGCTCCATA-1	D15	18293	4348	3.38380801399442	1	-28.1614997186925	5.59821985437468	-4.28165623651847	-3.37477567652988
AGTGACTAGTAAACAC-1	D15	3700	1137	0.162162162162162	0	9.79324699144676	7.98153484268517	0.0583232835491063	8.51332637806606
AGTGACTAGTAAATGC-1	D15	3696	1286	2.21861471861472	10	-12.0684736035185	27.8181123854757	9.12734177602426	-7.09987333277988
AGTGACTCATCCGTTC-1	D15	4054	1393	3.72471632955106	4	0.429749176740227	-32.9891229719065	9.96043160451547	5.95780584355068
AGTGACTCATCGCTGG-1	D15	2939	1388	3.33446750595441	2	1.27351122655207	15.3115275744028	1.98297789586679	-13.4962265775614
AGTGACTTCATAAGGA-1	D15	17724	4118	4.34439178515008	1	-23.928433876815	15.521340195337	-3.39350101457938	-1.00219252566623
AGTGACTTCATTGCTT-1	D15	4924	1340	0.304630381803412	0	14.5748701231424	0.999919415019802	0.844996957909024	7.77484151859951
AGTGACTTCCGTGCGA-1	D15	3514	1209	0.341491178144565	0	17.8182625171528	7.49162428869249	0.988780944477475	6.9489013864584
AGTGACTTCCTGTACC-1	D15	4376	1679	2.19378427787934	12	-4.24837510128513	-2.30054943355701	3.40208747876779	-10.0363886640482
AGTGATCAGACTCAAA-1	D15	3754	1102	0.213106020245072	0	15.9934130298362	1.24306605226114	-0.570198089946353	8.54894134541226
AGTGATCAGTTCTACG-1	D15	15571	3751	4.53406974503885	1	-23.8839882916025	20.5442297989758	-2.25404903398856	-0.716144113343237
AGTGATCTCAAGCCTA-1	D15	15987	3686	3.06499030462251	1	-27.4454912847197	2.66390785985671	-4.9002089213024	-3.55664113024998
AGTGATCTCGACATTG-1	D15	7653	2736	4.11603292826343	9	19.256709252391	-24.6100446012972	-11.8234152506481	-4.26103570918369
AGTGATCTCTCCATAT-1	D15	3352	1070	0.686157517899761	0	22.3192672010127	-1.26075825399177	0.266163556705868	7.4810583307333
AGTGCCGAGCAGATAT-1	D15	18111	4587	3.68284468002871	1	-25.5370245693993	8.20491683242315	-4.1789331148754	-2.63753083209324
AGTGCCGCAACCCTCT-1	D15	5423	2079	3.6142356629172	9	30.4544870237928	-15.8325417320914	-10.4409060190807	-7.65882661799717
AGTGCCGCAAGCGATG-1	D15	5363	1830	3.54279321275406	8	-2.56211295000171	36.9960213355459	6.73021033300058	-1.37987866858768
AGTGCCGCACTTGAAC-1	D15	11633	2892	1.263646522823	2	-14.2775693331819	0.900258110176567	-0.146202729214275	-8.50755336741733
AGTGCCGCAGATCACT-1	D15	7922	2283	0.694269123958596	6	-16.4666029316404	-0.599697231803841	-0.199977577794635	-7.88980224589634
AGTGCCGGTACATACC-1	D15	4494	1216	0.0890075656430797	0	13.4380368445667	9.71605408216991	1.61456921590463	6.95086214085293
AGTGCCGGTTCCGCGA-1	D15	13474	3120	2.46400474988867	2	-6.22068265868438	9.79667031219941	0.11940160660044	-11.2820008085184
AGTGCCGTCACCTTGC-1	D15	5400	1651	2.38888888888889	4	6.82635568918458	-37.8742853468415	9.83563378347055	3.74926754971218
AGTGCCGTCCTAAGTG-1	D15	3152	1009	0.222081218274112	0	19.2572039065172	5.6317259340865	1.22805812848703	6.66558620472622
AGTGTTGAGATGTTGA-1	D15	17583	4017	4.53847466302679	1	-26.3757382207456	17.5536418911919	-2.47741410242423	-1.0646324441843
AGTGTTGAGGTTATAG-1	D15	14624	3852	4.10968271334792	14	-33.9811124618514	-6.89333873471271	-3.37603137003287	-5.72690418223667
AGTGTTGGTTACGTAC-1	D15	4122	1476	4.05143134400776	4	-2.9410928441839	-32.5866892026171	9.7031731892933	6.57087919254971
AGTGTTGGTTGGTAGG-1	D15	2957	1031	4.29489347311464	4	1.01875599507174	-22.9575036794969	9.13932946218148	8.36102172871304
AGTGTTGTCGGAGATG-1	D15	12642	3373	4.69071349470021	1	-19.9392570461856	22.7100414485332	-2.62607404695853	0.096301203120472
AGTGTTGTCTCGGTAA-1	D15	4120	1095	0.242718446601942	0	18.2666156306017	-7.29470211312556	-1.44013342367514	7.2673713876791
AGTGTTGTCTGTAACG-1	D15	14122	3119	1.91899164424303	2	-1.0394204391271	9.08640837189402	0.370221941601193	-11.4008934781961
AGTTAGCAGGATAATC-1	D15	16637	3848	3.97307206828154	1	-22.0412990871468	10.6220774926677	-4.46857258783683	-1.54197504977512
AGTTAGCAGGTGGTTG-1	D15	3918	1488	2.24604389994895	12	-3.62106715208467	-2.04608536271334	3.64576008809701	-10.264466552537
AGTTAGCCACCGTCTT-1	D15	9605	2684	2.34252993232691	26	8.21803134551037	-19.0610275791084	8.15392735494271	5.60856601734829
AGTTAGCCAGAGTTGG-1	D15	4227	1576	2.41305890702626	10	-10.8845940442608	27.836587508673	9.14443066609994	-6.54940011958408
AGTTAGCCAGCCTATA-1	D15	16373	4051	4.17150186282294	1	-22.2043495678615	12.6598056647917	-3.94198510156974	-1.34273090819645
AGTTAGCCAGTGCCTG-1	D15	10248	2133	3.17135050741608	5	9.63546298185113	22.6915748917545	10.7975917149891	-3.5689847753458
AGTTAGCGTCATCGCG-1	D15	7954	1826	4.13628363087755	15	-10.9609968753252	-14.0420074516506	2.48192837728158	-5.90670612315464
AGTTAGCTCATATGGC-1	D15	3988	1144	0.175526579739218	0	10.2809122469556	-3.68744502078652	-0.693512470592105	8.55349704762173
AGTTCCCCAGTGGGTA-1	D15	3994	1513	3.15473209814722	8	-2.27754477684074	36.8036341797723	6.92001631749765	-1.41522207717228
AGTTCCCCAGTTGGTT-1	D15	9460	3230	2.75898520084567	20	22.9694951646333	-32.3492966581572	-6.21460625635489	-9.25741031626987
AGTTCCCCATTAGGCT-1	D15	3991	1063	0.300676522174893	0	28.7225103410655	10.8137979531065	-0.00317584084376075	4.14593908329678
AGTTCCCGTACCAGAG-1	D15	23093	5051	4.39527129433162	14	-38.8018758654193	-6.17473460357981	-2.52896449076041	-5.99563339213657
AGTTCCCGTCGAGATG-1	D15	3706	1111	1.07933081489477	0	26.6984822404482	-7.46386085440555	-0.916858942378604	6.87940618534756
AGTTCCCGTGGCGTAA-1	D15	7479	1759	0.280786201363819	3	5.69115953099395	-10.3167951211366	-2.99810525881156	10.191084594924
AGTTCCCGTTATCCAG-1	D15	3281	1104	0.457177689728741	0	16.1206344829279	10.2843823097288	1.14619174493448	5.93810483952236
AGTTCGACACAGTCGC-1	D15	9192	2421	0.0217580504786771	6	-16.7084725973884	-1.91010232506739	0.0350486104001167	-7.70857599238682
AGTTCGACAGGCATTT-1	D15	8006	2356	3.5223582313265	2	0.549642657224082	17.2478945882242	1.22310283673898	-13.5369122312479
AGTTCGAGTCCTCCAT-1	D15	6756	2100	0.917702782711664	1	-26.4159410329372	-4.83181142338939	-5.66622158991202	-5.21485641459751
AGTTCGATCCCTCTTT-1	D15	11680	3106	1.89212328767123	2	-13.1064082229479	8.96524060595157	-1.07139286505088	-10.369857101243
AGTTCGATCGATCCAA-1	D15	3334	1014	0.17996400719856	0	14.1830520987399	6.26994347395098	0.991547374855435	7.37466928501797
AGTTCGATCTAAGAAG-1	D15	23912	4566	2.09518233522917	1	-26.1582340660886	-3.11049367524092	-5.8132857988964	-4.55447509745884
ATACCGAAGATGTAGT-1	D15	5679	1518	1.60239478781476	2	-13.3679108094707	1.18719840923128	-0.334290505517566	-8.8816855237894
ATACCGAAGGTTCAGG-1	D15	3087	1047	2.65630061548429	4	5.58967891789475	-35.5648851139531	9.65180733693734	4.29016611118984
ATACCGAGTAACATAG-1	D15	3164	1098	0.347661188369153	0	17.7013682032066	-0.947234217189237	-0.781220466960513	8.12997409840298
ATACCGAGTGGAACAC-1	D15	13852	4205	2.97429974010973	7	-15.5556252755296	-21.988805736968	-10.4353146265636	-0.428912399809835
ATACCGATCGGCTGAC-1	D15	16942	4087	4.66296777239995	1	-23.1849856030281	21.6035954271518	-2.49983069406851	-1.38171389560032
ATACCTTAGACTCAAA-1	D15	7260	2284	4.33884297520661	2	3.3760930926433	16.9751406507197	1.85410049451486	-13.4770262525492
ATACCTTAGGCATGGT-1	D15	10941	3050	1.99250525546111	12	-6.2621911772853	-1.79868991702644	2.78116539014474	-9.82052066783237
ATACCTTAGTAGTCCT-1	D15	4389	1184	0.25062656641604	0	19.4458405055824	6.03646399316978	1.113888411652	6.64168092747402
ATACCTTCAATTGCTG-1	D15	6178	1316	0.356102298478472	11	31.7385333210211	19.9601694014395	-2.31984540926322	3.44479343434048
ATACCTTCAGTGTACT-1	D15	9875	2608	2.19746835443038	2	-12.030282491981	10.5565738067507	-1.05668363081321	-10.6694834516458
ATACCTTCATCGTTCC-1	D15	23956	4866	3.00968442143931	1	-24.3382243015616	3.1073795225876	-5.13378474222525	-2.87713149050998
ATACCTTGTCAAGCCC-1	D15	7941	2913	1.90152373756454	7	-14.3804419092338	-29.2693391375584	-10.5499491404186	-0.507816581528662
ATACCTTGTCGTACAT-1	D15	25289	4898	3.41650519988928	1	-13.4886012113805	16.592562971459	-5.48634335504874	-1.91037133197117
ATACCTTTCCAATCCC-1	D15	4385	1256	0.182440136830103	0	13.8641402391474	5.3658949560926	0.817841618191159	7.82557603855801
ATACTTCAGGCAGGTT-1	D15	6381	1987	4.62309982761323	8	4.4977889885632	36.1932963666367	8.33541825307504	-1.13835337619114
ATACTTCAGTAGGTTA-1	D15	2935	1134	4.19080068143101	4	-2.35826786599671	-27.4282141870267	9.41263535512582	7.49399110813809
ATACTTCAGTCGCCCA-1	D15	2232	1075	1.38888888888889	10	-10.7857104884663	24.7863347228192	8.36195042623178	-6.4428108022623
ATACTTCAGTGCAGGT-1	D15	6879	2030	2.95101032126763	10	-9.20991969012579	27.7076283309236	9.01428654683725	-5.9436562345438
ATACTTCCAACAAGTA-1	D15	11646	3204	3.42606903657908	22	-21.5514364082618	27.7719414655133	-6.81719490991934	3.26972624798489
ATACTTCCAGAATTCC-1	D15	3011	1243	2.25838591829957	4	5.35787257560798	-37.6588273011424	9.85769417775766	4.13249704380703
ATACTTCGTCGCTTGG-1	D15	2750	1041	0.327272727272727	13	-3.72249814709546	-18.8701690898841	-4.22473380075797	10.672249527175
ATACTTCGTCTCGGGT-1	D15	3096	1018	0.129198966408269	0	8.27468432082461	8.59738557754641	0.443074493538296	7.84809562702847
ATAGACCCAAAGGCAC-1	D15	3143	1233	0.381800827235126	13	-6.88713016298492	-14.5264770155573	-4.87992188440665	11.4056794359274
ATAGACCCATCCTCAC-1	D15	3798	1080	0.263296471827278	3	5.50421660849384	-13.2830822459951	-2.46223184572562	9.89074108143521
ATAGACCGTGTCTCCT-1	D15	3414	1152	0.0878734622144112	13	-5.08068559575067	-15.9355307552414	-4.66848895059928	11.1688239290304
ATAGACCTCACTACTT-1	D15	12236	3470	2.14122262177182	9	28.9412918286312	-20.8430181074896	-11.4249024103771	-7.42456129054355
ATAGAGACACACCTGG-1	D15	7476	2610	2.48796147672552	1	-24.6710067023148	-0.862876184095327	-5.55695626245841	-4.1774905012064
ATAGAGACACTATCGA-1	D15	4526	1319	0.353513035793195	0	10.2935230934808	-2.08759624465906	-1.09199091898307	8.83409091969204
ATAGAGACAGCTCTGG-1	D15	17173	3954	4.48378268211728	1	-21.5981517114681	20.1338229727854	-3.00561019884452	-0.716039507191656
ATAGAGATCAAACCTG-1	D15	8601	2582	1.94163469364027	2	-11.0272518778181	9.21484664816275	-0.536818952430332	-10.4445259855204
ATAGAGATCTCAGGCG-1	D15	5853	1609	1.96480437382539	10	-6.60249508244104	25.4039916704078	8.56795647634164	-5.13685729960727
ATAGAGATCTCCACTG-1	D15	5057	1775	3.025509195175	9	26.4218423275889	-18.9672425900619	-10.7708849619518	-7.37529352168369
ATAGGCTAGAGTACCG-1	D15	6701	1744	0.223847186987017	0	12.2678599339574	8.42960896561305	0.234192325602925	7.98819229145718
ATAGGCTAGCCGAATG-1	D15	3457	1264	4.02082730691351	4	-1.63328873062737	-32.9073800518073	9.84125092519418	6.36315986653042
ATAGGCTAGCGCCTTG-1	D15	10814	2674	3.27353430737932	2	-1.10626152446385	14.515607135906	0.751333861481106	-12.9416172788553
ATAGGCTCAACCGATT-1	D15	14053	2887	3.06696079129012	15	-10.5491395989158	-11.7015080630203	2.02857461465493	-6.41475847224521
ATAGGCTGTCCGCAGT-1	D15	18484	4220	4.2685565894828	1	-24.6092849766111	14.9237902469212	-3.37337800966605	-1.36512496928501
ATAGGCTGTTGCATTG-1	D15	11458	2326	3.1680921626811	5	11.2956330485168	21.8490436546269	10.8245683003773	-3.23646619777012
ATAGGCTGTTGCTCCT-1	D15	3705	1138	0.458839406207827	0	15.6884378148028	-1.42406649500593	-0.378206462730014	8.81007167835903
ATAGGCTTCTCCCATG-1	D15	16543	4153	3.36698301396361	1	-27.3420837757894	6.86639766875973	-4.10070940958365	-3.08523896197605
ATATCCTCAAGTGGAC-1	D15	3674	1159	0.163309744148067	13	-3.07340251426083	-17.3306973957812	-4.28814694391593	10.4490620805807
ATATCCTCAGAGAAAG-1	D15	3649	1133	1.09619073718827	5	2.13249180766359	22.6700668983652	9.04878952993051	-4.17056396464634
ATATCCTCAGGCACAA-1	D15	5018	1368	0.757273814268633	5	0.903146694393568	21.9986739166847	8.91629841817514	-4.42156055430698
ATATCCTCATAGAAAC-1	D15	3162	1128	0.221378874130297	3	5.2260403121671	-12.4099659841254	-1.67171058164939	9.91430446644497
ATATCCTCATCCAATG-1	D15	12659	3589	4.04455328224978	1	-26.8322073646446	17.0209245224993	-2.69138190256461	-1.50065591792393
ATATCCTGTAGTATAG-1	D15	6336	1310	0.45770202020202	0	28.125788654765	1.209682199213	0.427064566742337	5.50550624867153
ATATCCTGTCCGTTTC-1	D15	24010	4623	3.69845897542691	1	-28.5149760941173	9.38920903706717	-3.85228917108878	-2.71847608546543
ATATCCTGTCGACTTA-1	D15	3913	1005	0.332225913621262	0	17.7931270858453	-12.3959166511354	-1.78366336332663	9.19585487385464
ATATCCTGTGCGGATA-1	D15	3242	1008	0.0925354719309068	3	-0.245942432835261	-10.6104289480212	-1.81683334814414	10.9804303361959
ATATCCTGTTTGCAGT-1	D15	6011	1494	3.0444185659624	4	6.15264707268581	-34.347296692591	9.62957909597055	4.55930683155728
ATCACAGAGCAGAAAG-1	D15	3535	1218	4.89391796322489	4	-6.82163335515339	-27.4639436468948	8.89605477346078	8.5671088411398
ATCACAGCAAGACCGA-1	D15	3554	1444	2.70118176702307	12	-2.16657009451069	-2.79094827990636	3.65092065824167	-10.6318114087992
ATCACAGGTACCCGAC-1	D15	4732	1507	4.16314454775993	4	-4.03650385871761	-29.6648181216509	9.47694256795541	7.32519886036587
ATCACAGTCTGAGTCA-1	D15	3501	1058	0.142816338189089	0	14.5313739186243	8.08149270931548	1.4787680198063	6.83408758183193
ATCACAGTCTTACTGT-1	D15	3175	1039	0.566929133858268	0	20.324869343062	-3.1012882547628	-0.611335546840274	7.33457538624478
ATCACGAAGGATGAGA-1	D15	3365	1230	0.50520059435364	3	7.33273578977917	-4.25237668774605	-2.76483008371695	9.52399036427212
ATCACGAAGTAACGTA-1	D15	8267	2299	3.87081166082013	10	-9.26105119586214	30.2969593555285	9.68815091146127	-5.91099145869541
ATCACGACAGTCGTTA-1	D15	10566	2969	3.67215597198561	1	-29.6519681709681	9.66505721634692	-3.33751627909049	-2.88450434665012
ATCACGACATGATCTG-1	D15	5200	1818	1.65384615384615	12	-3.520628414029	-4.74823282276201	3.77953126920358	-10.0721981809549
ATCACGAGTGATTAGA-1	D15	4629	1427	4.36379347591272	5	19.1101350362535	27.4404992195802	11.3618502904286	-0.673184423249243
ATCACGATCCCTCATG-1	D15	3292	1321	4.25273390036452	4	-4.05562312030772	-31.5067858124126	9.16311219228402	7.46902963658047
ATCACGATCGCCACTT-1	D15	8482	2605	4.56260315963216	4	-5.82432897708917	-32.514569780192	9.06369450582162	7.35096475620938
ATCACTTAGATACATG-1	D15	4440	1142	0.698198198198198	0	27.9310078779744	-0.156443094113965	0.393756746183789	5.8980390741415
ATCACTTAGGACATCG-1	D15	5263	1293	0.152004560136804	0	15.1417804391219	1.95367028400482	-0.669496149886691	8.71924659748745
ATCACTTCAACCTAAC-1	D15	9895	2925	3.32491157150076	6	-21.3851013708568	-7.07359031083076	-0.814659983981693	-4.76826599101352
ATCACTTCAACGAGGT-1	D15	8010	2360	4.74406991260924	8	-3.16035419802721	39.078695829104	6.77937653554574	-0.962704686921118
ATCACTTCAGAGTAAT-1	D15	3189	1110	0.250862339291314	0	9.52262736488953	4.33269047980254	0.679554729591763	8.44776222248745
ATCACTTCATACGCAT-1	D15	6263	1944	1.11767523551014	6	-12.3039677685977	0.153213015414244	0.247881262432492	-8.8162262723856
ATCACTTTCGACCCAG-1	D15	2725	1083	0.073394495412844	13	-5.3422179588992	-16.1512638688679	-4.4180369089733	11.3311183168478
ATCACTTTCTCCTGTG-1	D15	3700	1037	0.540540540540541	0	21.1169038047661	-13.1614717648041	-2.13931295381888	8.55618831654263
ATCAGGTAGTTCATGC-1	D15	4531	1674	3.88435224012359	4	-0.633929310673226	-32.9249921028048	9.93752339376107	6.06561681767178
ATCAGGTCAAGCGAGT-1	D15	3732	1103	0.643086816720257	0	28.6713750452342	1.35513552664126	0.197376816402829	5.64086792011929
ATCAGGTCATACAGGG-1	D15	4482	1148	0.557786702365016	0	18.5960017036354	-7.22548300312144	-1.4666436623226	6.99972507496548
ATCAGGTGTACTGTTG-1	D15	3402	1040	0.117577895355673	3	7.85212463342172	-3.61531054404508	-0.92988583551749	9.89637252827358
ATCAGGTGTCACCGAC-1	D15	2974	1080	0.268997982515131	3	4.81012668648156	-12.6158347626339	-1.23010775553092	10.1838977052755
ATCATTCAGAAGCCTG-1	D15	15833	4067	4.83168066696141	1	-21.2188290547856	19.7516114449953	-2.74271485315665	-0.253871111672399
ATCATTCCACTATGTG-1	D15	6702	2117	2.98418382572366	12	-1.61128949979007	-0.243591034540905	3.05721810353891	-10.9930117414408
ATCATTCCACTGAGTT-1	D15	21993	3986	2.45532669485745	1	-23.7147691984096	0.262261371878959	-5.50124785410269	-3.13224843005466
ATCATTCCAGATCCAT-1	D15	3182	1217	0.691389063482087	3	4.86130879556594	-14.6078021594693	-2.9511933039318	10.1694419099875
ATCATTCGTTATCTTC-1	D15	3788	1537	3.08870116156283	4	2.66708715269531	-35.7733439428549	9.96688702596322	4.89099475880337
ATCATTCTCCACGAAT-1	D15	16917	4276	3.77726547260152	23	-41.5502866227356	1.95816470987875	-8.75997874246939	5.49388429661465
ATCCACCAGCATGAAT-1	D15	4353	1383	0.0918906501263496	13	-4.57294067054752	-16.2071126752368	-4.32503554331168	11.1920001222677
ATCCACCAGGTCGTAG-1	D15	16537	2898	1.69317288504566	15	-11.4802408094826	-10.050899026759	1.36904266370431	-6.57261589030552
ATCCACCAGTCGTTAC-1	D15	7591	2364	2.19997365301014	8	-5.82912263274989	36.8655830698788	6.23821642888681	-1.95048215846348
ATCCACCAGTTTCGGT-1	D15	24476	5205	2.45955221441412	14	-36.555580014254	-8.15415803999956	-3.22216364847525	-6.3345310972147
ATCCACCCAATCGCGC-1	D15	8618	1994	1.83337201206777	6	-23.5450634126193	-10.8086138437788	0.914830534588254	-5.02918889979648
ATCCACCCAGGGATAC-1	D15	5582	1113	0.304550340379792	0	25.4361548542291	-2.26343358832103	-0.57506176935538	6.65544054051113
ATCCACCGTGCACGCT-1	D15	5280	1770	1.83712121212121	10	-11.174300912742	24.1621506677658	8.12689545644418	-6.65106084803867
ATCCACCGTGCCTACG-1	D15	12096	3412	4.34854497354497	1	-24.1558678451526	21.1629876361237	-2.08363100992545	-1.0548246190958
ATCCACCTCGTCGCTT-1	D15	4341	1282	0.36857866850956	13	-6.46724140857429	-13.26035203417	-4.36769101129874	11.420200081069
ATCCACCTCTATTCGT-1	D15	4083	1138	0.269409747734509	0	11.0068380691384	8.45881096009795	1.60266867173806	7.71361562748623
ATCCATTAGCCTGAAG-1	D15	6112	2135	1.14528795811518	12	-7.98725145419514	-6.14284512574467	3.34140947354928	-8.81032398204136
ATCCATTCACCCTGTT-1	D15	3466	1021	0.0577034045008656	0	16.504940683818	7.76666880802532	0.804263024460232	6.73913309117031
ATCCATTCACTGATTG-1	D15	4610	1916	3.77440347071583	16	14.0544559355696	-19.3438015607529	-12.6819348047863	3.25102922459316
ATCCATTCAGGCTATT-1	D15	3489	1298	2.63685869876756	4	5.81011199895932	-35.6133502596093	9.74897721303598	4.21327850361538
ATCCATTGTCTCAGAT-1	D15	13694	3078	1.73798743975464	2	-0.553389760521931	8.36130441793916	0.750008909832394	-11.0624792859964
ATCCATTTCGCAATGT-1	D15	19704	4947	2.48172959805116	25	-16.9107827991673	35.0216115831835	-17.2664732645641	2.23661109944058
ATCCATTTCGTCTAAG-1	D15	9568	2371	2.22617056856187	15	-10.9226627979859	-10.7845633269586	2.06224790109292	-6.43345001200962
ATCCCTGAGGTATAGT-1	D15	13826	3586	4.23839143642413	1	-23.1925906083684	12.9571157540929	-3.50492164598807	-1.45861580828953
ATCCCTGAGTACTGTC-1	D15	16877	3878	4.28986194228832	1	-19.2247339509637	16.753211602165	-3.26964780794486	-1.591997890275
ATCCCTGCAATAGTAG-1	D15	2401	1134	2.457309454394	8	-3.462913143256	36.1795908423457	6.44554903997079	-1.84096267680454
ATCCCTGCACGTAGAG-1	D15	9842	2503	2.3877260719366	12	-6.90608443756121	0.921913657081427	1.5924965430607	-9.62846687297153
ATCCCTGGTAGTACGG-1	D15	7081	2161	4.0813444428753	8	-3.02483253904991	38.7609621455672	6.80440953267709	-0.976539044182775
ATCCCTGGTCACTTCC-1	D15	5119	1941	1.79722602070717	12	-5.48356718797459	-4.68435136998967	3.75039890302316	-9.30322387675571
ATCCCTGGTTCCATTT-1	D15	8483	2110	1.19061652717199	26	8.47921049644517	-19.3959352302738	8.32788041127816	5.23317310352993
ATCCCTGTCTCCGAAA-1	D15	4165	1631	0.912364945978391	10	-9.50721720198301	23.4805217738907	7.97653534902231	-6.08655050257969
ATCCCTGTCTCGTGGG-1	D15	3646	1194	0.466264399341744	3	4.26092585070623	-15.7978356213594	-3.36639282213553	10.0661542131491
ATCCGTCAGCATCAGG-1	D15	7211	2139	2.20496463735959	2	-10.1492099590828	8.51807992370526	-0.398622037042224	-10.589885024827
ATCCGTCCAACCAGAG-1	D15	4421	1599	3.25718163311468	4	2.83913874244467	-35.6250069715321	9.88102105153695	4.92028352757168
ATCCGTCCACTGTGTA-1	D15	3835	1273	0.391134289439374	3	4.84814464320069	-6.15701291014477	-1.68248900877341	9.97825500508023
ATCCGTCCAGCTGTTA-1	D15	23465	4500	2.7274664393778	1	-24.4484572378484	2.13665449885324	-5.65414378153189	-3.08434894542026
ATCCGTCGTACCGCGT-1	D15	5080	1742	2.08661417322835	10	-4.27013749783757	26.7199851321145	8.6437945653309	-3.9433481977396
ATCCGTCGTATGGTTC-1	D15	4838	1814	1.65357585779248	1	-24.6513768076303	-0.869283638712369	-4.97769543634757	-4.10124996165561
ATCCGTCTCACTGGGC-1	D15	22253	4101	2.61537770188289	15	-12.4722531297653	-14.6543426910204	2.73373964322702	-6.40243652324009
ATCCTATAGACGACTG-1	D15	3171	1159	0.0946073793755913	13	-6.9119995450583	-15.0950392832361	-4.73726078974112	11.4210698320456
ATCCTATAGATAGGGA-1	D15	2841	1024	0.316789862724393	0	13.4613650424462	-2.53329313502281	0.118890820871747	9.2856147005148
ATCCTATGTCACTACA-1	D15	3087	1031	0.518302559118886	0	15.1842360900434	-12.7347822861321	-2.41762992845877	7.54334470768643
ATCCTATGTCTGTCCT-1	D15	4834	1287	0.310302027306578	0	24.0750656930685	-1.55725953801535	-0.195860565770709	6.91885730763149
ATCCTATTCCACTGGG-1	D15	2582	1055	0.271107668474051	13	-6.49669265523507	-13.2143402972302	-4.99435660349234	11.3024184419699
ATCCTATTCCCGAGTG-1	D15	11788	2570	2.90125551408212	5	7.57855465718498	23.7092564333438	10.6018281270374	-3.76611879329014
ATCCTATTCTCGCTCA-1	D15	3568	1162	0.252242152466368	3	5.6128747528703	4.00888984846342	0.391679464708722	8.97869655628872
ATCGATGAGCGCATCC-1	D15	8588	1804	0.314392175128086	3	12.5190101734628	-13.8900815673495	-2.74544903742179	8.60704967518521
ATCGATGAGTCAATCC-1	D15	16979	3730	3.76347252488368	1	-20.7377930557733	9.43687816902179	-4.71846434580191	-1.85890379409122
ATCGATGGTGAGTAGC-1	D15	7826	1671	0.255558395093279	0	12.9744384381783	-11.1805953251337	-2.11849638925894	8.88966724415493
ATCGATGTCCATACAG-1	D15	4983	1518	4.75617098133654	4	-6.7156176013339	-27.7180641677459	8.79683640493051	8.49406597157192
ATCGCCTAGACCTCCG-1	D15	4398	1317	0.34106412005457	3	8.25439096351945	-5.54935049204573	-1.52489051329001	8.96962329884243
ATCGCCTAGCCATTGT-1	D15	16797	3914	3.79234387092933	1	-25.2907749999565	9.94843293809141	-3.78747722612723	-2.15929010371494
ATCGCCTAGCCTTTGA-1	D15	4510	1192	0.221729490022173	0	19.0244970053553	-3.07211793017725	-0.766253323424899	7.59103557606411
ATCGCCTAGGTACAAT-1	D15	3778	1395	3.94388565378507	4	2.58555496317765	-29.6123594575273	9.93315842641488	6.3112323000021
ATCGCCTAGTGGAAGA-1	D15	3216	1139	1.02611940298507	0	20.5380382791297	3.01348908335383	0.0717756965753498	7.19321891804409
ATCGCCTGTGACCTGC-1	D15	3141	1398	4.83922317733206	4	-7.54838717063889	-28.9678333492565	8.74363282216684	8.25879547138882
ATCGCCTTCTAGCCTC-1	D15	4322	1674	3.0541416011106	4	3.70564072416669	-35.9568365981948	9.92309334767953	4.78030845661831
ATCGGATCAGTATACC-1	D15	6003	1678	3.79810094952524	4	1.66601327848162	-33.2118954919272	9.58640625966684	5.69754049320889
ATCGGATTCCTCTAGC-1	D15	3510	1067	0.256410256410256	3	11.7529411236859	-7.17466782051426	-1.548030347694	9.27138111134243
ATCGGCGAGTTCGGTT-1	D15	9306	2371	1.21427036320653	12	-7.71295473838426	-1.79881648834677	2.28266122831003	-9.3864052579813
ATCGGCGCACTAGAGG-1	D15	26386	5840	2.31941180929281	24	15.7659489383163	-29.4395979110012	-11.5440859507213	-2.0720696733408
ATCGGCGCATCACAGT-1	D15	3846	1218	0.390015600624025	0	13.506902587694	0.695069470977061	0.850304870735562	9.04598114033413
ATCGGCGGTTTGGAGG-1	D15	3397	1188	4.62172505151604	4	-7.17655834275138	-29.2627752327058	8.72473767293588	8.2280852510519
ATCGGCGTCGCCAATA-1	D15	8889	1797	3.34120823489706	5	11.6566549260437	23.2972288774432	11.3457150746693	-3.32669308642673
ATCGTAGAGAGTTCGG-1	D15	4316	1360	0.648748841519926	3	7.32272357289289	-13.2770386582192	-2.07145139681205	9.30833217640591
ATCGTAGAGGCTAGCA-1	D15	12483	3240	4.04550188256028	1	-26.9384376666949	12.9600954676201	-3.03490516649588	-1.78268220881748
ATCGTAGAGTAAACTG-1	D15	8057	2386	1.12945264986968	12	-8.90210450115479	-2.61621659581947	2.07538249982492	-8.96825435618686
ATCGTAGCAGAGTGAC-1	D15	3850	1024	0.285714285714286	0	21.7719981350085	8.27976424171598	0.909652083050168	5.83324787159634
ATCGTAGGTCTGGTTA-1	D15	2996	1225	3.33778371161549	4	2.09924592032987	-34.0169623603015	9.95941784871713	5.55547639866543
ATCGTAGTCCGATCGG-1	D15	3637	1015	0.247456695078361	0	20.0335520063886	6.69881812687426	1.21192040933267	6.36210510273648
ATCGTAGTCGGCCCAA-1	D15	8181	2122	1.77239946216844	26	8.22296427945843	-19.1562160812853	8.31271222127572	5.56973907490444
ATCGTAGTCTACTGAG-1	D15	5102	1751	2.64602116816935	12	-2.16682438745773	-4.59205281281578	3.85496047032968	-10.345123557847
ATCGTAGTCTGAGATC-1	D15	3141	1003	0.286532951289398	3	3.88641207292447	-9.8994009782944	-2.7925760458599	10.2498480989523
ATCGTCCAGAAACCCG-1	D15	15104	3740	3.38983050847458	1	-17.7208237480579	17.2094520126819	-3.57616683946952	-0.940387635033605
ATCGTCCAGCCTGTCG-1	D15	2777	1062	4.21317969031329	4	-5.43433884344451	-29.0663956420172	9.101871996056	7.81143114109707
ATCGTCCAGTACTCGT-1	D15	3862	1128	0.310719834282755	3	8.22509285822358	-4.2777118569754	-1.31587585913047	9.02615711231899
ATCGTCCAGTGATAAC-1	D15	9490	3038	4.80505795574289	7	-21.1239492389812	-22.3928466225514	-9.70794150339469	1.63679096241665
ATCGTCCCAACCGTGC-1	D15	21031	4066	1.26479958157006	14	-32.3574233943809	-14.5718550065658	5.70611813558236	-4.47398307780552
ATCGTCCCAGCTACAT-1	D15	13879	3847	3.70343684703509	9	23.9397403615113	-23.1959197097483	-11.899930448402	-5.97696187953281
ATCGTCCCATGGATCT-1	D15	16303	2943	3.0055817947617	6	-20.496373979099	-12.5759666756936	0.319492994676984	-4.64173963527012
ATCGTCCGTCTGTCAA-1	D15	7693	2079	1.5078642922137	19	9.54019086143905	17.8708481481642	9.88223412526742	-3.53966644267368
ATCGTGAAGTGGGAAA-1	D15	3020	1186	3.87417218543046	12	-0.60339905738045	-0.681416847372346	3.30678942693368	-11.5085490034037
ATCGTGACACCAGCTG-1	D15	5535	1837	4.516711833785	4	-4.7683188196774	-28.1742763803499	9.38659337056771	7.84773227711392
ATCGTGACACTTGAAC-1	D15	2879	1315	1.66724557137895	9	25.7754727369065	-15.700441126419	-11.8380827616344	-7.60176732997227
ATCGTGACAGCAGTGA-1	D15	12557	2281	3.20140160866449	15	-11.7781216161158	-15.0716646456098	2.8532774735798	-5.9766938970499
ATCGTGACATACAGCT-1	D15	8612	2468	1.73014398513702	2	-13.1727753248677	6.93632666525875	-0.63002798067435	-9.86623886088657
ATCGTGACATGAAGGC-1	D15	7922	2317	4.69578389295632	8	7.7791783488355	34.6956279708784	9.11086323751107	-1.25574520091343
ATCTCTAAGCTAGATA-1	D15	12883	3562	4.26919195839478	1	-26.2629387971702	15.1934740371769	-2.93040558801993	-1.58751764754581
ATCTCTAGTTCCACAA-1	D15	8693	2637	1.89807891406879	2	-13.9420967253777	5.6603117943001	-0.550123841632449	-9.34047344188022
ATCTCTATCCGCGGAT-1	D15	12647	3200	3.96932078753855	2	3.28063633231495	16.3218564953744	1.71367373956338	-13.349502830308
ATCTCTATCGAATCCA-1	D15	9752	2912	1.98933552091879	16	12.137953549638	-19.1736881155189	-12.557666272987	2.99331423779202
ATCTTCAAGCCTCAAT-1	D15	3230	1298	2.84829721362229	4	6.12228828237302	-32.964157319798	9.72959759725229	4.56068489094448
ATCTTCAAGGTCCGAA-1	D15	12321	3187	4.86973459946433	1	-18.1196502152819	20.030246378398	-2.03283974634513	-0.901378183167456
ATCTTCAAGTGATCGG-1	D15	2978	1012	0.503693754197448	0	22.559048828506	-1.89877238701883	0.125062807332432	7.19319746037197
ATCTTCACACGGCGTT-1	D15	4088	1066	0.464774951076321	0	24.112730784455	-0.774739261183194	0.409266917835629	6.82421228428555
ATCTTCACAGGACTAG-1	D15	14074	3398	3.95054710814267	14	-32.9140101153962	-10.8524063080531	3.41699793828622	-5.22132232646274
ATCTTCAGTAGCGCTC-1	D15	3486	1232	0.487664945496271	3	7.23795101020918	-9.34905697047019	-3.22472068773612	9.48581382771206
ATCTTCAGTGGTTCTA-1	D15	5292	1246	0.359032501889645	11	31.3262265306103	17.6003486084585	-2.02686879145011	3.66663095493984
ATGAAAGAGCTGACTT-1	D15	4259	1226	0.187837520544729	11	25.4174472990624	15.0355055917412	-2.20264980303153	3.22153970738125
ATGAAAGCAAACGTGG-1	D15	10115	2598	2.17498764211567	2	-12.7916872743884	5.23251796939786	-0.16578459845885	-9.40850284556675
ATGAAAGCAAAGGCAC-1	D15	5974	1979	2.44392366923334	8	-3.13450013492474	34.7469120583912	7.11218598378793	-2.18445923785496
ATGAAAGCAATAAGGT-1	D15	23147	4658	4.00483863999654	1	-16.9287156294633	16.8795184408414	-3.43360611902579	-0.866847722332952
ATGAAAGCAATCCAGT-1	D15	3725	1576	3.22147651006711	5	9.93939349097223	28.4177983917828	10.3716168691029	-2.62281301478672
ATGAAAGCAATGCAAA-1	D15	4075	1043	0.122699386503067	0	15.7946158004867	2.01165845447024	0.259605883490002	8.30748626728726
ATGAAAGCAGGTCCGT-1	D15	3897	1077	0.436232999743392	0	21.4850635274313	1.31165693800327	-0.207473368514621	7.09991619129849
ATGAAAGCATGTGCCG-1	D15	29054	5236	3.73098368555104	1	-13.4172224792437	17.0750612187624	-5.54398867594107	-1.62160661677646
ATGAAAGCATTGAGGG-1	D15	5704	2245	3.12061711079944	12	-1.27249417544147	0.00233004809724472	3.03706267369882	-11.2773335264139
ATGAAAGGTCAGCTTA-1	D15	4271	1158	0.257550924841957	0	19.2786705656038	5.59086716743476	1.39427986634866	6.55324670811367
ATGAAAGGTTGACTGT-1	D15	4828	1345	0.207125103562552	11	25.4701762930638	14.7406194734278	-1.84421524511679	3.52355644245815
ATGAAAGTCAAGCTTG-1	D15	3115	1089	0.321027287319422	13	-3.38510036624787	-15.4989766464159	-3.55625745760306	10.6552970125265
ATGAAAGTCACACCCT-1	D15	3963	1245	0.201867272268483	3	7.36574925159258	-10.6223715910904	-3.23378011690482	9.53314945240689
ATGAAAGTCGTGGGTC-1	D15	3413	1049	0.322297099326106	0	6.22516961343112	4.17725376630216	0.707843392025387	9.32633850117398
ATGAAAGTCGTTCCCA-1	D15	6711	1515	0.447027268663388	11	30.4367007036226	24.8671085852994	-3.44752404199942	3.0162031366415
ATGAAAGTCTGGGCCA-1	D15	4092	1176	0.0977517106549365	0	13.6646158233903	7.76628481057294	1.52012100709573	7.34006425877285
ATGACCAAGCGAATGC-1	D15	3430	1131	0.233236151603499	3	4.04609628918577	-7.47513986396662	-2.04134866701468	10.2987906648703
ATGACCACACTCACTC-1	D15	3297	1030	0.424628450106157	0	21.1809711939596	-1.98277186022349	-0.619353682864749	6.7422568513937
ATGACCACAGAACTTC-1	D15	21277	4647	4.31921793485924	1	-27.8978795096849	13.478785035982	-3.22962448107108	-1.22024956206608
ATGAGGGAGTCCTGCG-1	D15	3629	1100	3.7200330669606	4	6.89752995259997	-29.6461755250513	9.63780930532113	6.14266750355435
ATGAGGGAGTTAACGA-1	D15	13425	3674	3.47858472998138	1	-28.5414602965662	6.85561101752082	-3.88930794702872	-3.09748867015171
ATGAGGGCACCTCTAC-1	D15	4063	1109	0.319960620231356	3	7.66674226414187	-13.0523412391669	-2.59528443323477	9.34014293690396
ATGAGGGCACTTCAGA-1	D15	18527	4831	4.00496572569763	14	-38.9353732863258	-6.91184434556734	-2.54432746874198	-6.0970814512186
ATGAGGGGTCCTACGG-1	D15	14610	3410	4.12046543463381	1	-23.824212634177	15.398171109977	-3.44225666033133	-1.00430622557926
ATGAGGGGTGACACAG-1	D15	9266	2689	0.917332182171379	9	26.7953055553763	-15.466812323258	-10.979894132484	-8.49044158915806
ATGAGGGTCTGATGGT-1	D15	2693	1001	0.297066468622354	13	-3.74533122878382	-16.3027988744211	-4.09799048410758	11.0284573747702
ATGAGTCAGAGCGACT-1	D15	13629	3323	3.31645755374569	1	-23.2471921698343	7.53997933268256	-4.68750140177115	-2.33374526957798
ATGAGTCCAGCGAACA-1	D15	17463	4158	4.66701025024337	1	-25.988657643909	19.5137350738606	-2.64799592005118	-1.10237625102329
ATGAGTCGTCGCTGCA-1	D15	3149	1002	4.76341695776437	4	-6.95243538177515	-27.1224384036792	8.98172905934945	8.52176162739468
ATGAGTCGTGTGCCTG-1	D15	10429	2766	2.98206923003164	2	-3.9139149722825	16.0443051626895	0.0701400132241534	-12.9349339292459
ATGAGTCGTTGTGCCG-1	D15	8876	2445	2.79405137449301	9	31.9675720710683	-17.8669249203037	-10.7673897455822	-8.5358660505228
ATGAGTCTCCTGCTAC-1	D15	4890	1390	0.65439672801636	0	28.8640355750104	-2.14700047076252	-1.05590877043112	6.58673641224575
ATGAGTCTCGATAACC-1	D15	3138	1086	1.37029955385596	0	28.0630447487057	-8.88919603992435	-1.17663416372641	6.90745756169033
ATGATCGAGCATGAAT-1	D15	10437	2521	1.95458465076171	2	-11.9832379081506	10.530798921321	-1.04817924009665	-10.7057783887796
ATGATCGAGTCACTCA-1	D15	4496	1556	2.49110320284698	10	-6.78824448398266	26.8865958733831	8.86878064168588	-5.36283758143711
ATGATCGCACCGGAAA-1	D15	4500	1003	0.288888888888889	0	26.6537817322896	0.157437230004072	0.451078741680539	5.99239227314663
ATGATCGGTATCGGTT-1	D15	3038	1222	1.34957208689928	10	-8.59147610355013	24.6023611926656	8.30219414724008	-5.88168838481235
ATGATCGGTGCAGTGA-1	D15	8958	2440	2.33311006921188	2	-7.01849365545602	4.76655132784556	0.755741803776181	-10.3316071317606
ATGATCGTCTCACGAA-1	D15	6611	2028	4.17486008168204	8	-1.07442641774172	36.8258815417097	7.39657404912607	-1.23140349845218
ATGCATGAGTAGAGTT-1	D15	25881	4587	2.68923148255477	17	-20.3895494510273	-0.903665251448054	-6.85509869562491	-3.30336311320591
ATGCATGAGTGTGTTC-1	D15	25926	4474	3.99598858288976	1	-33.141960636156	3.0413051351746	-4.55727097498282	-1.18503871421146
ATGCATGCAATTGGTC-1	D15	2844	1103	1.75808720112518	10	-6.12697292106667	24.5285188706493	8.17342045797006	-5.32769039134311
ATGCATGGTACAGAAT-1	D15	4726	1469	3.53364367329666	4	1.70614153767571	-33.015089530795	9.65973427785531	5.59807559986782
ATGCATGGTGTTACAC-1	D15	3050	1018	0.0983606557377049	13	-4.9142978959444	-13.7195870140831	-4.39034459101065	10.6925360872335
ATGCATGGTTAGGGAC-1	D15	17871	3715	3.06082479995523	1	-23.3315726843979	3.9778074493657	-5.25081727014884	-2.65936615924167
ATGCATGTCCATTCGC-1	D15	16379	1811	0.51895720129434	23	-41.0226724634668	2.97197921329456	-8.65845057474479	5.56361934681606
ATGCCTCAGTCTGTAC-1	D15	7815	2426	4.31222008957134	21	15.254970922838	17.3110566544147	10.5047879506458	-0.363527713816641
ATGCCTCCAATAGTGA-1	D15	3194	1070	0.219160926737633	0	11.8090288609574	7.06465508506815	1.55962040914193	7.64195606251431
ATGCCTCCACAGTGAG-1	D15	2283	1048	3.94218134034166	4	2.22555646703991	-21.9987029660207	9.38176014913217	8.13387844105435
ATGCCTCCACTACTTT-1	D15	5478	1413	0.365096750638919	0	16.4431666256436	4.06405287923373	0.327236085068143	7.1378457262106
ATGCCTCCAGAAACCG-1	D15	4876	1736	3.32239540607055	10	-8.17975084502052	28.5606813662684	9.30894616140023	-5.72648122767734
ATGCCTCCAGTCTCTC-1	D15	9154	1502	0.262180467555167	11	30.7363198612548	24.1392029846932	-2.99630805956229	2.91888663311672
ATGCCTCTCACTCTTA-1	D15	3981	1584	3.44134639537805	4	2.9229012530888	-33.1679782151723	9.80095913900033	5.35481569309902
ATGCCTCTCCATCTCG-1	D15	8041	2044	3.70600671558264	5	13.8455051998972	26.4723475371326	11.5699982930531	-2.29640868167209
ATGCCTCTCGGAATGG-1	D15	4677	1195	0.256574727389352	0	21.0683119632235	7.50936678185198	1.1552075435032	6.02061960240078
ATGCCTCTCGTGCGAC-1	D15	3801	1050	0.394632991318074	0	20.998231330535	7.5079102594641	1.32491126550332	5.98745986958218
ATGCCTCTCTATTCGT-1	D15	5667	1396	0.247044291512264	3	10.2119724660932	-13.9671503169122	-2.9960603426586	8.99013015766812
ATGCGATAGTATTGCC-1	D15	24542	4706	3.4960475918833	1	-26.5547987585627	6.02385617066616	-4.26042983042105	-3.14680579165745
ATGCGATCAAGGCAAC-1	D15	9546	2386	1.236119840771	10	-8.5253056003344	32.3111097690931	9.34941723836557	-6.49466302851963
ATGCGATCAATAGTAG-1	D15	3419	1105	0.497221409768938	3	0.0030807731282099	-14.0101605616701	-3.03218242632254	11.096749992568
ATGCGATCACCTGATA-1	D15	11955	2977	2.9861982434128	2	-4.41337097904394	13.1775125940444	0.210257588755048	-12.4389641569071
ATGCGATCATCCTCAC-1	D15	4970	1313	0.362173038229376	0	15.5255821145569	-10.5001776998232	-1.69869539247855	8.77653953571987
ATGCGATGTAACATCC-1	D15	11325	2743	4.91832229580574	4	-2.15254318071152	-29.8072590850906	8.59981396688119	7.4340464784689
ATGCGATGTTCGGCTG-1	D15	25137	4716	4.244738831205	1	-24.9796984216558	14.2787883736757	-3.46133682237967	-1.54645565013218
ATGCGATTCAACTGGT-1	D15	8243	1756	3.23911197379595	5	11.0704654602111	23.32487661416	11.0865674306263	-3.30920484523105
ATGCGATTCATACGGT-1	D15	4093	1182	0.366479354996335	0	14.5645097188276	3.95408083529716	-0.317079455722415	7.67939397831631
ATGGAGGAGTTTCGAC-1	D15	16679	4585	0.713472030697284	16	13.4855292035868	-27.8253055577358	-11.8715405176769	0.301149429280283
ATGGAGGCACATTCTT-1	D15	11132	2622	2.53323751347467	10	-8.27304376415151	26.5393126271632	8.72394612325326	-5.93194988230991
ATGGAGGCAGCAGACA-1	D15	4462	1398	4.59435230838189	4	-5.8024810207697	-28.6867040068949	9.01660969747201	8.27169677754116
ATGGAGGGTCACCACG-1	D15	3448	1240	0.319025522041763	0	15.6451970605606	3.08211615619214	0.297977282534993	7.72696802159023
ATGGAGGGTTCGAACT-1	D15	3957	1411	4.01819560272934	4	-2.7231981557767	-33.7219958023692	9.73807766927377	6.52866098423672
ATGGAGGTCACCTGGG-1	D15	3290	1149	4.68085106382979	4	-7.24894603533358	-28.2184657619818	8.68405106557504	8.44840023060513
ATGGAGGTCGGTAGGA-1	D15	14330	3981	2.76343335659456	9	25.6571410689116	-22.4458114888813	-11.8315396021496	-6.36716630915928
ATGGATCTCAGCACCG-1	D15	14965	4401	3.16739057801537	25	-15.4864830995213	35.5323077603519	-17.1972479532848	2.16887542744351
ATGGATCTCAGTCTTT-1	D15	4507	1092	3.01752828932771	5	10.5867301766161	24.3182525120928	11.2850575734486	-3.38130023936558
ATGGGAGAGGACAAGA-1	D15	5111	2122	2.83701819604774	16	13.5161887138877	-21.9271138360459	-13.0188975046764	2.45611187954617
ATGGGAGCAACTTGGT-1	D15	3240	1137	0.401234567901235	3	7.63831852676441	-1.76992664793363	-1.53997609125479	9.54471656819058
ATGGGAGCATCGGCCA-1	D15	11469	2703	2.22338477635365	19	10.4375896113677	17.4179244153734	10.5580735494007	-1.99769952754307
ATGGGAGGTAACATGA-1	D15	15550	3277	2.2572347266881	2	-8.50380441103095	5.93974202746762	0.32398396624223	-10.2397406385355
ATGGGAGGTTAGCGGA-1	D15	4767	1309	0.440528634361234	0	13.4102374888453	-10.9979177551317	-1.95015928255423	8.65243217488003
ATGGGAGTCAAGCGTT-1	D15	4523	1104	0.0663276586336502	0	19.5803495357485	5.13441446297862	0.874441533218777	6.53085205097866
ATGGGAGTCGTAGTGT-1	D15	3018	1133	4.24121935056329	4	-3.94712816290778	-28.8419624301797	9.46537163747445	7.40467569370938
ATGGGTTAGACGGTCA-1	D15	4074	1854	3.78006872852234	7	-22.3242168051155	-26.0172830518297	-10.3638510416637	1.60297283669186
ATGGGTTAGGTCACTT-1	D15	6223	1609	2.69966254218223	5	7.5418324824395	23.820625444536	10.5181012441029	-3.777540235322
ATGGGTTAGTCACTCA-1	D15	4872	1610	4.39244663382594	4	-1.34058975454343	-25.4994442351308	9.24699357045785	7.63353416462612
ATGGGTTTCTGAATGC-1	D15	7065	2285	2.05237084217976	10	-12.5571746448708	25.1898684354678	8.41607811940805	-6.72663906077671
ATGGTTGAGTGCACTT-1	D15	4672	1067	0.19263698630137	3	8.54905338656418	-13.1534447616533	-2.73641869531974	9.14832183857632
ATGGTTGCAACCGATT-1	D15	7751	2249	3.01896529480067	10	-8.17199819115212	27.8305241832323	9.01164773000375	-5.79423931102085
ATGGTTGGTAGTGATA-1	D15	3690	1156	0.10840108401084	3	5.80674711722118	-7.93928954855874	-2.29955026613578	9.84777900715542
ATGGTTGGTTACGTAC-1	D15	5602	1985	2.945376651196	10	-13.2888855708976	27.8932325931001	9.16152241719857	-6.75765827159214
ATGGTTGGTTGCTAGT-1	D15	13825	3529	4.875226039783	1	-22.6360067548475	20.3150587002644	-2.56239482866629	-0.323982118170736
ATGTCCCCAACTACGT-1	D15	2792	1110	0.644699140401146	3	4.21989616471296	-3.27668391659768	-1.23841962324485	10.4458520128317
ATGTCCCCATAGCACT-1	D15	5693	1918	2.23080976637976	18	34.5448064654592	-7.96244275858007	-13.2729296396862	-5.87686040858555
ATGTCCCGTACCTGTA-1	D15	3217	1141	0.248678893378924	3	2.06710155751531	-1.61290644775697	-0.988977761138522	10.711288185317
ATGTCCCGTAGGGAGG-1	D15	3106	1140	0.869285254346426	3	7.55038142060505	-14.4575829760074	-2.08579370485648	9.17871162434292
ATGTCCCGTAGTTCCA-1	D15	11414	2842	2.39179954441913	12	-5.29742245112699	0.684058090347607	2.20931270612375	-10.2588560865335
ATGTCCCGTGCCTGCA-1	D15	6596	2723	3.75985445724682	16	14.3819305488477	-19.8418020647836	-12.800619573463	3.08436390896511
ATGTCCCTCACCTCTG-1	D15	3286	1235	0.182592818015825	0	6.97068761478865	5.14726289159958	-0.489960820544803	8.66342136402798
ATGTCCCTCCATCTCG-1	D15	6447	1439	0.418799441600745	11	29.0823425880995	11.2652280625404	-0.33085224138602	3.84639021893215
ATGTCCCTCCGACGGT-1	D15	5072	1440	2.28706624605678	8	-2.50285093936106	30.4619720392894	7.37335207952157	-2.58755782107639
ATGTCCCTCTTCCAGC-1	D15	3177	1041	0.125904941768964	13	-2.25212156024541	-13.167088991798	-3.56555959688529	11.1982094957418
ATGTCTTAGTTCGCAT-1	D15	10074	2706	1.96545562835021	2	-10.0331494980118	6.33918650994729	-0.233261943925464	-10.0190260694437
ATGTCTTCAAGAATGT-1	D15	6083	2196	2.41657077100115	12	-2.89931763953865	-2.97019151243713	3.67401674283639	-10.428242950242
ATGTCTTCACTACCCT-1	D15	2569	1048	4.20397041650448	4	-3.61874223013632	-26.3624821097822	9.27094414724008	7.98043796559048
ATGTCTTCACTGTGAT-1	D15	13718	3300	2.73363464061817	1	-25.6387596052874	-0.690221850370505	-4.97244975077018	-4.02718379954624
ATGTCTTGTCGGAACA-1	D15	2973	1109	3.39724184325597	4	2.8145172094147	-32.7402319029041	9.78493550313607	5.44077846546841
ATGTCTTGTGGGCTTC-1	D15	3873	1067	0.464756003098373	0	16.7828473000701	-8.04896876462877	-1.90236005293235	8.33530590077114
ATGTCTTTCTCGTCGT-1	D15	23568	4918	3.87813985064494	1	-27.643195631171	9.32677482972759	-3.45457837091788	-2.68752816180515
ATTACCTAGAAGCGAA-1	D15	11607	2803	2.96372878435427	8	-4.75974461786719	37.380944336103	6.31529953969613	-1.59401085833835
ATTACCTAGAAGGGAT-1	D15	10614	2383	2.71339739966083	6	-16.9293257066618	-11.9975698288772	0.138247406910813	-5.13514211634922
ATTACCTAGCTTCATG-1	D15	3842	1073	0.546590317542946	3	8.70278274024541	-13.4685137151634	-2.21548816667899	9.32353374500942
ATTACCTAGGGCCCTT-1	D15	3951	1600	2.70817514553278	4	4.6761720730614	-36.8245638844442	9.88657238973275	4.31452915211392
ATTACCTGTATCCTCC-1	D15	3780	1194	0.0793650793650794	3	4.79365134340467	1.40499955490648	0.147747716735757	9.92173931141567
ATTACCTTCAAGTCTG-1	D15	18613	4236	4.8890560361038	1	-22.0055207390154	20.6780962967614	-2.47326728807791	-0.724837748806951
ATTACCTTCTCTCAAT-1	D15	2570	1003	0.272373540856031	3	3.07692708343614	-8.31779602207912	-2.24085638033255	10.5695693208761
ATTACTCAGCCGGATA-1	D15	8762	2936	1.31248573385072	7	-17.1893501055636	-27.1613801922146	-10.4307398508678	-0.182901500266073
ATTACTCCATCTGCGG-1	D15	25275	4961	3.24826904055391	1	-34.9553660790649	6.84748917178072	-3.16635772692069	-4.12339904765415
ATTACTCCATGTAACC-1	D15	2729	1026	1.64895566141444	0	27.5210415487239	-9.81858039378199	-2.13985797869071	7.42890092869473
ATTACTCGTACGAGCA-1	D15	3780	1049	0.211640211640212	0	13.5080748518485	-10.138050369392	-2.16123077379569	8.08630821247769
ATTACTCGTATATGGA-1	D15	3816	1156	0.183438155136268	0	21.288657221373	4.66493431512576	0.176736279260075	6.60224554081631
ATTACTCGTGAATTAG-1	D15	2923	1305	2.08689702360588	10	-10.8981362411509	27.0502106457659	8.8043227483143	-7.03499343852329
ATTACTCTCCGAACGC-1	D15	4250	1672	4.84705882352941	4	-7.47225042959353	-29.6437447755275	8.61102917684213	8.28960010548306
ATTACTCTCGATCCCT-1	D15	7986	1860	0.288004007012271	3	11.4497061034216	-14.6235845667021	-2.95252964006766	9.44489166279507
ATTATCCAGCGATGAC-1	D15	13388	3910	2.26322079474156	7	-15.6986595500958	-22.4568326436695	-10.6673884104381	-0.564330963891027
ATTATCCCAATCGCCG-1	D15	3281	1288	3.13928680280402	4	6.03530628548528	-32.3031410847789	9.70137646688119	4.80031320591641
ATTATCCCACTTGAGT-1	D15	4017	1264	0.273836196166293	3	7.28844116122548	-10.5599865150321	-3.27187702165946	9.57115146656704
ATTATCCTCCGTATAG-1	D15	13073	2906	1.93528646829343	15	-11.7291377504237	-9.82515654873201	1.2249074269642	-6.52520158747959
ATTCACTAGCACCTGC-1	D15	3009	1139	0.764373546028581	13	-2.40333711742982	-18.2653480712786	-3.8017997454296	10.3558814241476
ATTCACTAGCTCATAC-1	D15	3894	1494	4.6738572162301	9	24.59803437134	-17.789119283717	-11.4012951563488	-6.47008970240879
ATTCACTAGTCAATCC-1	D15	8922	2781	4.93162967944407	8	-3.20500860987323	39.082311179324	6.65421441091195	-0.87353572110462
ATTCACTCATCAGTCA-1	D15	3934	1628	1.32180986273513	10	-10.7591179059496	24.4401122782409	8.11234047902719	-6.73372295359897
ATTCACTCATTGGCAT-1	D15	3155	1014	0.158478605388273	3	7.50821909925518	-12.473361922422	-2.19421383844718	9.78733417530728
ATTCACTGTCCTGGTG-1	D15	15228	3298	1.24770160231153	2	-0.366810104707982	8.5872395114225	0.365226297508633	-11.1922314451151
ATTCACTTCACCATCC-1	D15	28525	5606	2.81156879929886	14	-39.2682781541195	-6.32740035314961	-2.57360646234854	-5.79168489436436
ATTCAGGAGAAGTATC-1	D15	9224	2341	3.01387684301821	2	-6.24670574255027	16.6267150636264	0.0533007074703338	-12.4708092496805
ATTCAGGCAAAGAGTT-1	D15	16451	4595	3.58640812108686	25	-15.2200007708251	35.6020987614657	-17.194873304237	2.16658875485134
ATTCAGGCAACGTATC-1	D15	6595	1958	4.3062926459439	4	-2.11945316386634	-33.271182542525	9.75906804097787	6.33894321461392
ATTCAGGCAATCTCGA-1	D15	6757	2129	1.82033446795915	8	-5.86293965470487	35.902604604938	6.30444005025522	-2.24691966037082
ATTCAGGCAATTGAAG-1	D15	6495	1883	0.831408775981524	5	0.772738634052423	22.1278068963623	8.80342629445687	-4.35296657542515
ATTCAGGCAGGTTTAC-1	D15	6830	1318	1.68374816983895	5	3.66055530320372	22.6215486173076	9.35615590108529	-4.14521625499058
ATTCAGGGTACGAAAT-1	D15	4257	1282	0.234907211651398	0	19.6695266490477	9.79791394825502	0.437261997591412	6.20444986363125
ATTCAGGTCACCCTTG-1	D15	12353	2451	1.23856553064033	15	-11.1655992816794	-10.0927038331166	1.38475301755563	-6.72267511348057
ATTCATCAGAACGTGC-1	D15	2879	1031	0.104202848211184	13	-4.72657519657628	-17.1475725316009	-4.59251639353141	10.8246648027487
ATTCATCAGGCATCTT-1	D15	19004	4342	4.41486002946748	1	-24.0288867265163	16.4890944218267	-3.42362329470023	-0.846532790463446
ATTCATCCAATCTAGC-1	D15	3782	1186	0.158646218931782	3	13.1687185020404	-11.14008323225	-2.01443335520133	8.82602569599819
ATTCATCGTGCATTTG-1	D15	3157	1240	2.88248337028825	4	4.47884105160824	-35.462006430323	10.0147157002796	4.75605890293789
ATTCATCTCGCTTACC-1	D15	3922	1172	0.178480367159612	0	21.259645839091	12.3910147915689	0.862793235908902	5.29132625599575
ATTCCATAGACATGCG-1	D15	11251	3236	3.50191094124967	1	-27.6491662872934	8.49333171883112	-3.41745254503592	-2.93792489032078
ATTCCATAGGATACCG-1	D15	12780	3010	2.9264475743349	10	6.00366974217983	29.3675079936434	9.61314538015023	-2.46857836703586
ATTCCATAGGTTGTTC-1	D15	7586	2188	1.27867123648827	2	-15.8885073854104	4.03502247360449	-0.684153528083408	-8.74983242015171
ATTCCATCAGTAGTGG-1	D15	10554	3095	3.65738108773925	1	-31.3989083858555	8.61928399926546	-3.43354675279959	-3.20116188983249
ATTCCATCATCTTTCA-1	D15	16606	3908	2.36661447669517	1	-27.747005192963	-0.898303798975332	-5.35187670694693	-4.16960027674961
ATTCCATGTGAAGCTG-1	D15	3463	1395	4.67802483395899	4	-5.1165083363792	-26.9222478754045	8.77936032308236	8.06618091602993
ATTCCATGTTCTAACG-1	D15	3387	1771	2.77531739002067	7	-18.0431678661537	-27.666246485761	-10.80629488932	0.232108013231279
ATTCCATTCAATGTCG-1	D15	3728	1158	0.402360515021459	13	-0.854812699172792	-16.714956352705	-3.6296372126232	9.82575962086392
ATTCCATTCCTCTCGA-1	D15	10420	2915	1.7658349328215	2	-12.4564849324455	0.552387505510959	0.236107914577878	-8.88345172862339
ATTCCCGAGCCTTTGA-1	D15	3223	1258	0.248215947874651	3	1.80765987982665	-5.12996293170076	-1.26567122446402	10.6706616594381
ATTCCCGGTGGAGAAA-1	D15	3639	1362	0.219840615553724	1	-26.1665748143725	-6.01779132824592	-5.33232066141471	-5.51890352229404
ATTCCCGGTTATGTGC-1	D15	11755	2986	1.77796682262867	2	-12.8164610191545	8.51843622793826	-0.975412816871249	-10.2929089353495
ATTCCCGTCCAAGAGG-1	D15	3234	1008	0.587507730364873	0	15.9035975595073	-13.2345677035738	-2.3025264452587	7.96100780506802
ATTCCCGTCTACTGCC-1	D15	5860	1767	3.61774744027304	5	13.8713865301102	24.7089941915632	11.8822789479603	-2.58006384829807
ATTCCTACAACCGACC-1	D15	6680	1482	0.449101796407186	17	-11.0918858165897	-22.2615532153046	-8.25513312326773	-0.931026785176275
ATTCCTACATCCGAGC-1	D15	6862	2112	2.84173710288546	2	-3.49351420689396	10.7435955827822	0.649463682304776	-12.0256893918924
ATTCCTACATGTTACG-1	D15	11343	3189	4.02010050251256	1	-25.1196663333975	12.5993134757471	-3.30616757379874	-1.96558454493809
ATTCCTAGTGGTAACG-1	D15	3865	1342	3.69987063389392	5	14.2137551147274	27.323482038766	11.5451903630604	-2.23959281901645
ATTCCTAGTTGCATAC-1	D15	14989	4018	4.60337580892655	18	36.9327792908538	-0.745925023713297	-14.4925694178234	-5.99971464137363
ATTCCTATCAGGTGTT-1	D15	10041	2591	2.48979185340106	2	-4.3208330809355	6.95022271625752	0.609897284637845	-11.0954191968851
ATTCCTATCCCGTTGT-1	D15	11476	3568	1.56849076333217	7	-17.7696965506039	-26.1527863034364	-10.6805214594494	0.246467681128504
ATTCCTATCTCGAACA-1	D15	24259	5048	3.68110804237603	1	-21.9818882317314	9.02372614818879	-4.24667689310416	-1.94059541682529
ATTCCTATCTGTCGCT-1	D15	3096	1023	0.452196382428941	0	20.1905577049722	-3.10663643337032	-0.622897298205936	7.91992876072598
ATTCGTTAGCATGAAT-1	D15	4002	1434	3.39830084957521	4	2.45629213291463	-34.4020881427377	9.82129529012338	5.09986373921108
ATTCGTTCAACAGATA-1	D15	3998	1092	0.125062531265633	11	24.962233522697	14.9139339608178	-2.04508373247489	3.02953073521328
ATTCGTTCAGCAGAAC-1	D15	23060	4771	4.04596704249783	1	-29.4660161176557	15.0493476229514	-3.41696092592581	-2.24046471576023
ATTCGTTGTCAACCTA-1	D15	11387	3199	1.86177219636427	2	-8.39960616763234	8.0233733976599	-0.118288622368419	-10.447231559556
ATTCGTTTCGCGTAGC-1	D15	4347	1019	0.0920174833218311	0	23.1078332647905	10.4653880626297	0.754598169456876	5.11964818974209
ATTCGTTTCTCTTCAA-1	D15	12080	3624	3.92384105960265	1	-33.7945513921273	8.676916218174	-3.07290265070304	-2.86584260920811
ATTCTACAGTGTTCAC-1	D15	18608	5125	1.55846947549441	24	16.662393073432	-29.0610606773802	-11.3320841501842	-2.70313337306309
ATTCTACCAACACGAG-1	D15	4351	1140	0.137899333486555	0	23.363399963935	0.684788518415034	0.584335773121274	6.74279138584805
ATTCTACCAAGATGTA-1	D15	10119	2751	2.63860065223836	2	-4.93665866738214	5.69179212958978	0.676970152985013	-10.3873923108988
ATTCTACCATATGCGT-1	D15	3767	1117	0.45128749668171	0	24.5034283038951	7.26883581938891	-0.100281135309779	5.13519784947109
ATTCTACGTAGCTGCC-1	D15	4619	1688	1.01753626326045	2	-12.4501954989736	2.03590442586729	-0.336621434558475	-8.63933971385288
ATTCTACGTCAACCTA-1	D15	5429	2052	2.30244980659422	2	-6.60712614776534	10.2050333587101	0.00810000566736481	-11.3952820585184
ATTCTACTCTGAATCG-1	D15	25820	4959	3.81487219209915	17	-20.0781892575174	4.09586552123645	-5.44032093988761	-1.98500898341465
ATTCTACTCTTCCGTG-1	D15	8273	2193	2.56255288287199	2	-2.66495659257842	7.04276415498039	0.916631608139432	-10.7342255399637
ATTCTTGAGAACCCGA-1	D15	13292	3709	4.12278061992176	1	-26.5597663051554	14.1726428812175	-3.25711318956717	-1.93919947604465
ATTCTTGCAACGGTAG-1	D15	9454	2811	4.81277766024963	9	23.5991492358945	-21.6710751392936	-11.853845090736	-6.02041461924839
ATTCTTGCACACCAGC-1	D15	11005	3187	2.61699227623807	1	-28.7954469056016	2.86294675358084	-4.64860579477652	-3.98913743953037
ATTCTTGCACCATTCC-1	D15	3288	1351	4.71411192214112	4	-7.38598650167306	-29.0875961645867	8.70051911367074	8.27633258839321
ATTCTTGCAGTATGAA-1	D15	3225	1280	4.34108527131783	4	-3.96899654226867	-29.5366369694991	9.04130700124398	7.7954532816
ATTCTTGCAGTCGGTC-1	D15	5503	2273	4.67017990187171	18	35.6962557832877	-3.72210075119229	-14.3257050226818	-6.11327817897129
ATTCTTGTCATCACTT-1	D15	10101	3068	4.95990495990496	1	-22.5620325555183	22.1579733617809	-2.12668010698661	-0.410040168564794
ATTGGGTCAATTCTTC-1	D15	14245	4159	1.86030186030186	14	-38.397821685149	-7.72593556034564	-2.74860951410636	-6.21456506709385
ATTGGGTCACAAAGCG-1	D15	3110	1021	0.482315112540193	0	20.4053928225362	-2.28052446179269	-0.115445644725406	7.67523595829678
ATTGGGTCATCGCTCT-1	D15	20105	4733	4.93906988311365	9	22.0564929635251	-17.1589736304533	-10.5877327631603	-7.14431646327305
ATTGGGTCATTGGCAT-1	D15	10055	2641	2.29736449527598	2	-10.0787369254382	13.3122493615231	-0.802134008277499	-11.3841765211039
ATTGGGTGTACAGCGA-1	D15	11949	3772	3.74089881998494	7	-18.6677533349635	-31.3381392554886	-10.5120720575939	0.630566628176691
ATTGGGTTCACCTACC-1	D15	14315	3787	3.59063918966119	1	-26.9126272710147	10.7916563971135	-3.8218180845867	-2.48607256869602
ATTGGGTTCCACACAA-1	D15	4118	1042	0.364254492472074	0	18.8428398063143	-1.77916916975076	0.196067987810528	7.60521671314907
ATTGTTCAGCGAGAAA-1	D15	3139	1065	0.382287352660083	3	9.11370813604585	-4.17877233118738	-1.67539438711508	7.93385717411709
ATTGTTCAGGGCGAAG-1	D15	3497	1071	0.314555333142694	3	7.90705338593262	-11.4478525123844	-2.24878189073905	9.99457332630825
ATTGTTCTCCTACTGC-1	D15	6479	1410	0.463034418891804	0	29.2426317094777	-1.53821133260977	-1.17669734464987	6.32365104695034
ATTGTTCTCGCTTACC-1	D15	3763	1250	0.159447249534946	13	-5.58013940399794	-17.5760780546618	-4.91537329660758	11.0332219316549
ATTTACCAGAGCCGAT-1	D15	19937	4156	3.67156543110799	1	-28.2729366570156	7.34799261558604	-4.2578658770214	-2.91694405535984
ATTTACCAGTGCCCGT-1	D15	13579	3592	3.4906841446351	1	-25.5154067613417	8.00454155960873	-3.99745079981192	-2.65915658931064
ATTTACCCAAACCATC-1	D15	11251	2888	2.05315083103724	2	-13.4868644278361	7.30510744255761	-0.897536487449252	-10.1129010007791
ATTTACCCAAATGCGG-1	D15	3162	1040	0.094876660341556	3	2.19984615452819	2.46464650993673	-0.673148722518527	10.5366646959372
ATTTACCCAAGGTTGG-1	D15	3607	1174	0.554477405045744	0	16.0342714145043	-12.0751324336731	-2.13532587992057	7.84423372288418
ATTTACCCACAGGATG-1	D15	13382	3078	2.08489015094904	2	-12.7018116955275	8.21724813527849	-0.785095364917362	-9.88915088633823
ATTTACCGTACCGTGC-1	D15	3021	1036	0.297914597815293	0	11.1400151959057	-1.32217187538216	-0.885839910377109	9.10292884846401
ATTTCACAGACATCAA-1	D15	9175	2635	2.3433242506812	2	-6.08080421869919	7.630941982599	0.703085570465481	-10.8197987363749
ATTTCACAGATTGATG-1	D15	8791	2953	3.8903423956319	1	-30.4655401270165	10.2416539204491	-2.81221482263907	-2.25035431842136
ATTTCACAGGCACGAT-1	D15	3760	1170	0.212765957446809	0	14.0058063311564	8.45394030002507	1.47850873960153	7.71793148060513
ATTTCACCACGACAGA-1	D15	10445	2533	2.69028243178554	2	-6.60225302651364	14.9045479975449	-0.337341726888263	-12.3190548704081
ATTTCACGTACACGTT-1	D15	3618	1110	0.276395798783859	3	11.7025323932699	-12.0193932330503	-2.12017366396292	9.41373893757534
ATTTCACGTCGGCTAC-1	D15	2646	1067	2.98563869992441	4	5.709164886114	-32.4922608571145	9.81208565724984	4.90449497242642
ATTTCACGTTTCGTTT-1	D15	4526	1468	2.12107821475917	8	-0.771286296442317	29.1737875734759	8.10523655904428	-3.01339557627964
ATTTCACTCCGATGCG-1	D15	14163	3139	3.92572195156393	2	1.17266606484533	16.6092702201632	1.32950284970895	-13.2916739271097
ATTTCACTCGACGCGT-1	D15	5432	1900	1.38070692194404	12	-5.89446937808619	-5.27491335689874	3.53952339185373	-9.28369548777866
ATTTCTGCAAACTGCT-1	D15	2927	1403	3.17731465664503	2	2.84576590137326	13.1473833145311	2.12069347394601	-12.5384590909891
ATTTCTGGTGACAGGT-1	D15	3953	1254	2.78269668606122	5	8.63034451928892	24.2483393833991	10.9531741429676	-3.6155848787241
ATTTCTGGTGTGATGG-1	D15	4938	1362	0.283515593357635	3	0.3315409318589	-11.6927131255705	-2.23331210123404	10.9801118089743
ATTTCTGGTTGCCAAT-1	D15	3381	1011	0.236616385684709	3	-0.782757654758402	-13.0968509263765	-3.22110292421683	11.3868224336691
ATTTCTGTCAGCGGAA-1	D15	2791	1067	0.214976710856324	13	-2.06785288182993	-16.0808360524284	-4.04316613184317	10.588410110671
ATTTCTGTCCGAAATC-1	D15	7020	2019	4.11680911680912	4	-0.711433919009524	-29.9470545831821	9.0935073186268	6.73864767094326
ATTTCTGTCGCTACAA-1	D15	4003	1261	0.499625281039221	0	12.3009623914078	-5.28713366945511	-1.22851833807334	9.21595832844448
CAAAGAAAGTGAGGTC-1	D15	6537	2064	1.36148080159094	12	-8.33565788100872	-1.56536754332622	2.05058589471475	-9.25714996318149
CAAAGAACACATGAAA-1	D15	13373	3568	4.24736409182681	1	-19.5989918766975	16.3352024889165	-3.40629789339408	-0.744591622155187
CAAAGAACACCCAAGC-1	D15	4396	1378	3.45768880800728	4	5.07432362080006	-30.8557237952368	9.94229939473764	5.57340881367398
CAAAGAACATACAGCT-1	D15	19728	4438	3.15794809407948	1	-30.2670555304232	2.52090986336461	-4.29268118845328	-3.86589911441135
CAAAGAAGTGACGTCC-1	D15	20317	4727	1.67839740119112	16	12.2508363739727	-22.6791986634221	-13.008928747047	1.87725731869412
CAAAGAAGTGTATACC-1	D15	9907	2559	2.08943171494903	2	-12.4780515457074	5.89010696064793	-0.243337721694553	-9.97408512095737
CAACAACAGGCTGGAT-1	D15	21480	4386	4.2877094972067	1	-20.8625791714642	11.309322677119	-4.37212178217276	-1.07598689059543
CAACAACCACGTAACT-1	D15	13954	3193	2.57990540346854	10	-8.84918067094505	25.2083810033977	8.22309067739145	-5.79634311656284
CAACAACCATAGAATG-1	D15	2806	1206	3.84889522451889	4	-0.039584071587538	-27.1822707268616	9.78153565419809	6.81725427647305
CAACAACGTCGTTTCC-1	D15	13296	3047	3.39199759326113	2	-0.625386539929159	16.3893190783022	1.02082070602075	-13.0704329297953
CAACAACGTGATTCAC-1	D15	3098	1369	3.80890897353131	4	-2.01854049414097	-32.7472827828972	9.78842022908822	6.54342672367764
CAACAACGTTACGTAC-1	D15	3886	1290	0.257334019557385	0	16.8618357598656	4.800197409214	0.411981253754056	7.15941783924771
CAACAACGTTCGTAAC-1	D15	3656	1269	3.39168490153173	4	2.87748214346163	-35.6159845100984	9.97899392141	5.03350708027554
CAACAACGTTGCTCAA-1	D15	5454	1119	0.256692335900257	11	29.7924807880333	17.851846875014	-2.23062941538199	3.3729531480856
CAACAACTCACCTCTG-1	D15	4948	1767	1.1519805982215	10	-9.88377472210853	23.0944205060712	7.84325364125863	-6.14805009822178
CAACAACTCGGCTGGT-1	D15	13928	2866	4.25043078690408	5	16.8115913505206	21.3933900535071	10.8001275349964	-1.74457588652897
CAACAGTAGCATCAAA-1	D15	4014	1106	0.548081714000996	0	19.080196432863	-2.37596127098704	-0.156512961853587	7.81922409077358
CAACAGTAGTCACACT-1	D15	3674	1094	0.272182906913446	0	24.6949367459319	1.36593352780341	0.590593307148373	6.5930549814291
CAACAGTCAAGCCTGC-1	D15	10727	3242	2.90854852242006	9	25.1432537477308	-23.0825371449606	-11.7156672190319	-6.1182863996439
CAACAGTCACTTTATC-1	D15	5753	1902	3.14618459933948	5	9.84121066936987	25.1636623091283	11.1040187169422	-3.13076498965549
CAACAGTGTTACCCAA-1	D15	3677	1115	0.190372586347566	3	11.2147343932889	-10.5609074602563	-2.10317847238883	9.11607334156704
CAACAGTTCCATTCGC-1	D15	4252	1537	4.8447789275635	4	-7.41166342703699	-30.6662970034837	8.55447438253061	7.82168123264981
CAACAGTTCGGACGTC-1	D15	14614	3717	4.46147529765978	1	-22.450589033325	20.9876051224235	-2.32863518701895	-1.0463812635355
CAACCAAAGATCCCAT-1	D15	4148	1195	2.07328833172613	19	7.84106501358538	14.7218839320644	7.84483101857797	-0.38118958334255
CAACCAACAGATGCGA-1	D15	5383	1617	0.668772060189485	13	0.535450652953275	3.42407057574402	-8.81780192362174	5.42417976399136
CAACCAACAGCTATTG-1	D15	4677	1238	0.192431045542014	0	12.5059467741638	-6.29940564548372	-0.869949908126437	9.33937141438198
CAACCAACAGTCTTCC-1	D15	20696	4272	4.52744491689215	1	-26.8422488853834	17.1524576586741	-2.44313570963248	-1.41617527465153
CAACCAAGTATAATGG-1	D15	5713	1544	0.297566952564327	3	6.26977188853934	-8.50363546676014	-2.34631821619376	9.5616624071188
CAACCAAGTATACGGG-1	D15	3948	1199	0.253292806484296	3	5.28569888835971	-13.541451379489	-2.67326685892447	10.1451413347311
CAACCAAGTCCCGCAA-1	D15	3550	1067	0.140845070422535	0	17.8253576784735	3.39403573839487	0.971327035557187	7.19125291844082
CAACCAAGTTCGGTAT-1	D15	4652	1871	2.66552020636285	10	-10.2201133081261	28.1931594728296	9.1656337071766	-6.45995452861118
CAACCAATCAGAGCGA-1	D15	4555	1340	0.351262349066959	0	21.2495536530487	3.232845035615	-0.180609808434093	6.83689138432217
CAACCAATCCCTCATG-1	D15	5572	1768	3.71500358937545	5	13.4534092916095	27.7335117464348	11.3040499974598	-2.2890763566904
CAACCAATCGATACTG-1	D15	3334	1526	1.499700059988	10	-13.3390549224197	24.6773636789519	8.4041762639393	-7.20415475825596
CAACCTCAGGTGAGAA-1	D15	3084	1250	0.551232166018158	0	9.43175388826876	9.67295985660387	1.33311179174081	7.74250051518154
CAACCTCAGTAGGAAG-1	D15	7124	2213	2.02133632790567	2	-10.7291343017008	9.02558579668489	-0.660047621596896	-10.5029557035379
CAACCTCGTCGGCTAC-1	D15	4588	1529	4.31560592850915	4	-3.60413078911162	-29.7167147755128	9.45148804677621	7.37124464054775
CAACCTCGTTACCTTT-1	D15	4219	1027	0	0	23.0400034439506	11.5714905074323	0.726467340122616	5.00429412861538
CAACGATAGATCGACG-1	D15	3632	1232	0.688325991189427	0	16.2248940978765	-9.94658088916098	-1.24667450891837	7.24992630024624
CAACGATAGCGCACAA-1	D15	8879	2563	3.17603333708751	12	-2.51958730730856	1.93944958678267	2.25125482572213	-11.2326414869242
CAACGATGTGAGCCAA-1	D15	4652	1594	4.44969905417025	4	-4.52960669142235	-28.1539828046348	9.2666440297474	8.03581735630703
CAACGGCCACGCTGCA-1	D15	3425	1305	3.38686131386861	4	1.94875124214043	-33.9191968363922	9.94447567952768	5.53762552281094
CAACGGCGTATGGTTC-1	D15	3803	1037	0.157770181435709	3	8.92303409553072	-7.20423860819931	-1.85945889459952	9.14960357685757
CAACGGCTCCGGCAAC-1	D15	4214	1490	3.60702420503085	4	2.43344352758659	-31.4241050385797	9.97687771810189	5.84444877644253
CAAGACTAGCATTGAA-1	D15	8378	2651	4.91764144187157	4	-2.0940029802457	-29.5537279401097	8.62016919149057	7.46263048191738
CAAGACTAGCTCCATA-1	D15	3489	1096	0.515907136715391	0	10.2974413801801	-1.69017968473546	-0.767934651244724	8.69267627735806
CAAGACTCATGCAGGA-1	D15	4859	1165	0.061741098991562	0	19.8856369964412	-4.2441778577644	-1.32044038282737	6.98810312290859
CAAGACTGTGAGGATC-1	D15	4180	1173	0.119617224880383	3	5.54202302534378	-7.85214456904561	-2.13008162485465	9.74709579487515
CAAGACTTCTATGTGG-1	D15	3462	1067	0.173310225303293	0	13.6012292128725	6.81176459756421	0.90421923888818	7.19562646885586
CAAGACTTCTGCCTGT-1	D15	3314	1303	4.43572721786361	4	-5.12661620744212	-31.6124767864235	8.93001702321664	7.59499666233731
CAAGAGGAGTATAGGT-1	D15	5884	2115	1.92046227056424	2	-9.09904747438902	7.46017819599612	0.112394011448777	-10.3496287153177
CAAGAGGCAGTAGTTC-1	D15	4654	1117	0.128921357971637	0	26.5326666029565	-2.31146105746581	-0.202752591241443	6.61670419712734
CAAGAGGGTAAGGCCA-1	D15	6502	1416	0.246078129806213	0	25.0244908729841	-1.1418412162253	-0.889356226790988	6.32526180287075
CAAGAGGGTCTACATG-1	D15	17522	3985	4.22326218468211	1	-27.0565410575885	15.1422511405518	-2.89895340906485	-1.80530395964908
CAAGAGGGTTCTCGTC-1	D15	10161	2710	0.767640980218482	2	-16.7101584356973	2.38722198585284	0.41770151151315	-8.99201324443149
CAAGAGGTCACGATAC-1	D15	21411	4424	3.5355658306478	1	-29.8081523100751	7.47302892397049	-4.23728224741324	-3.24106314639377
CAAGAGGTCGAGTCCG-1	D15	2787	1020	0.825260136347327	0	15.6363352912932	-1.27986711907416	-0.738137991298282	7.98660776158047
CAAGCTACAGAGCTAG-1	D15	3936	1118	0.177845528455285	3	6.09300502310986	-3.49312155845107	-1.70724377142295	10.0715987398214
CAAGCTAGTATGAGAT-1	D15	15745	3818	3.28358208955224	1	-26.6074010035728	5.00810547665462	-4.63712594019278	-3.03238227824497
CAAGCTATCACGTCCT-1	D15	2149	1057	1.53559795253606	9	25.9992510053244	-15.8374023071823	-11.1492981623302	-7.95163562754917
CAAGCTATCCATACAG-1	D15	2888	1454	1.86980609418283	10	-8.32604382609309	26.5295580258419	8.45946648610727	-6.15774610499668
CAAGCTATCGTGGAAG-1	D15	12104	2513	3.10641110376735	6	-20.2014914342729	-10.3141124488203	0.478119163643277	-5.31477573375034
CAAGGGAAGGATAATC-1	D15	2797	1012	1.39435109045406	0	20.2123042598792	-11.0564553309198	-1.55596599089011	8.05094692249966
CAAGGGAAGGCATGGT-1	D15	5331	1778	2.68242356030763	12	-2.71345825138174	-1.73646804679395	3.44301989568368	-10.5545866773539
CAAGGGACACCCAAGC-1	D15	7085	2866	3.95201129146083	7	-19.489546644946	-30.7675465559903	-10.4995922754894	0.998692186076166
CAAGGGAGTAAGTCAA-1	D15	17797	4406	1.68567736135304	7	-11.8383548477687	-23.6747469492283	-9.20685908304557	-0.567711441319464
CAAGGGAGTAGTATAG-1	D15	14936	3533	3.46813069094804	1	-23.8939115816304	5.23277451248979	-4.85068985926017	-2.58228114108372
CAAGGGAGTCCTACGG-1	D15	4582	1613	0.501964207769533	13	-7.4892938537009	-15.8939077095035	-5.13743874536856	11.3850905611105
CAAGGGAGTGCTATTG-1	D15	3561	1506	3.20134793597304	12	-1.4852789239886	-0.493225237355302	3.350988893639	-11.1545603559427
CAAGGGATCCGACATA-1	D15	17748	4181	3.85395537525355	1	-24.6463128343285	6.19010748837494	-4.29828259455069	-2.85000637034702
CAATACGAGCTGACTT-1	D15	3059	1357	2.02680614579928	10	-8.80283292062898	26.801155392478	8.6866526891102	-6.24237802485752
CAATACGAGTGCGACA-1	D15	3157	1058	0.63351282863478	0	10.2948523244213	-3.74675555609205	-1.05918249594077	8.4226882173605
CAATACGCAGACCAGA-1	D15	3682	1587	4.99728408473656	4	-7.40924538046091	-31.4194843302613	8.5254445363392	7.93232318897915
CAATACGGTAGGCTCC-1	D15	10202	3306	3.0876298764948	9	22.5626918189671	-25.0791778998032	-11.7585415552746	-5.30332878093052
CAATACGGTGCCGGTT-1	D15	3280	1003	0.152439024390244	3	5.43867803217352	-5.79296879496694	-1.57995554911002	9.59459278126431
CAATACGGTGCTTCAA-1	D15	12629	2754	1.18774249742656	12	-3.71429387969469	-0.214136242959871	2.74928429616586	-9.83190181712436
CAATACGGTTGATCGT-1	D15	3075	1108	0.357723577235772	4	9.11979205546988	-38.3840911901644	9.10536530507699	3.23503634472561
CAATCGAAGATCCCAT-1	D15	2361	1149	2.75307073274036	10	-10.3952734305023	29.3249352955033	9.4193187047352	-6.54468658427524
CAATCGAAGCACTCTA-1	D15	3584	1130	0.362723214285714	0	11.021714130763	7.08077939260508	-0.457819671500766	7.81116220493984
CAATCGAAGTGAACAT-1	D15	3332	1103	0.210084033613445	0	8.98726460409535	1.55882722900705	-0.00774543093546608	9.24726936360073
CAATCGACACACCTTC-1	D15	4561	1263	0.219250164437623	0	15.7227834532337	3.51911734408818	0.922054617535031	7.64579317112637
CAATCGACAGAGATGC-1	D15	6710	2225	2.69746646795827	1	-31.3808190671011	6.85003585193477	-4.14738461481436	-3.8170578763895
CAATCGATCACATTGG-1	D15	16468	3093	1.97352441097887	15	-14.1505503967368	-9.83712052962633	0.832745103966153	-6.06593063334751
CAATCGATCAGCATTG-1	D15	2735	1059	0.219378427787934	3	1.46268374626362	-3.34727816438167	-1.54362520681723	11.0145632936544
CAATCGATCCGGTTCT-1	D15	3310	1305	1.20845921450151	13	-6.19162216260989	-20.7946359415284	-3.84320423113211	11.4837891771383
CAATCGATCTTTGATC-1	D15	3794	1481	3.79546652609383	4	-1.38288323358075	-33.2968523820881	9.77296402944223	6.25099679966641
CAATGACCAAATCGGG-1	D15	8036	2209	2.4390243902439	8	-5.71882439000388	36.8163353075295	6.22351744664804	-1.85589602450657
CAATGACGTAGACACG-1	D15	19769	4278	4.82573726541555	1	-21.4498094797877	19.6467462350714	-2.66158864008292	-0.305831579964636
CAATGACGTAGATGTA-1	D15	7159	2002	2.65400195558039	6	-25.8116007449737	-13.7470783792877	1.46433558953897	-3.9036798761301
CAATGACGTCTTACTT-1	D15	2441	1024	0.163867267513314	3	2.10843213211396	1.34930648079689	-0.202320517171466	10.6500136568136
CAATGACGTTTGACAC-1	D15	10218	2833	2.45644940301429	2	0.467344092829853	10.9606463543502	1.42185857785836	-12.1669018552713
CAATGACTCAATCAGC-1	D15	3855	1132	0.285343709468223	0	16.9939747082079	6.34371815805109	0.617794482838071	6.85261604328823
CAATTTCAGCACCGTC-1	D15	2330	1013	0.0858369098712446	13	-6.33768752842159	-14.7379996113119	-4.53733632074698	11.2753693773336
CAATTTCAGGCACCAA-1	D15	5942	1376	0.286098956580276	0	26.1839199809118	3.79538397627278	-0.707113952506625	6.32633230229092
CAATTTCAGTCATGCT-1	D15	7771	1128	0.102946853686784	0	8.80659255194126	6.567725521679	0.942954747806943	8.91573307057095
CAATTTCCACATTCTT-1	D15	3724	1630	2.06766917293233	10	-12.7176740507511	26.4643525418318	8.77397110952035	-7.10386779765415
CAATTTCCATCGCCTT-1	D15	4700	1353	0.0425531914893617	13	-2.88199492096639	-15.3369311993936	-4.10221049295768	10.4172904207296
CAATTTCGTATGCGGA-1	D15	2812	1461	2.80938833570413	7	-19.0515152889968	-25.0407154429547	-10.7817492197643	1.01172694702816
CAATTTCGTGTTATCG-1	D15	12476	3187	4.84931067649888	1	-21.675998133966	21.5764069637292	-2.43144342409476	-0.832186608117102
CACAACAAGCCTCATA-1	D15	3280	1163	0.426829268292683	13	-5.01183428811369	-18.099464433053	-4.7876658152233	10.9489562227316
CACAACAAGGAGACCT-1	D15	3758	1215	0.292708887706227	3	5.13771870567899	-8.7166912766965	-2.52079054819449	10.1065737917013
CACAACAAGGTGCCTC-1	D15	3379	1167	0.295945546019532	0	22.6074806527459	5.05811851451516	0.0776304973845246	5.9254638864584
CACAACACAAGCACAG-1	D15	3867	1165	3.33591931730023	4	3.88002153289034	-31.0365400395528	9.68922188771859	5.51809236546231
CACAACACAGAGATTA-1	D15	8080	1826	3.26732673267327	5	12.4801043918214	20.5743885387601	10.1248202611317	-3.24330952624607
CACAACACATCAGTCA-1	D15	15977	4251	2.99180071352569	7	-16.2623207796928	-29.9063494316629	-10.8639492701183	-0.189840702813147
CACAACAGTCACGTGC-1	D15	3168	1066	0.284090909090909	0	15.7623179494323	3.08433644249373	1.13835659516946	7.85452148457241
CACAACAGTGGACCAA-1	D15	4206	1291	0.21398002853067	0	14.0382130589509	5.48333560592178	0.498059331308758	7.42970630665493
CACAACAGTGTAGGAC-1	D15	8692	1741	0.126553152323976	0	12.3059534657332	8.58470601616622	0.74714532388345	7.9657299234457
CACAACAGTTCGTACA-1	D15	20986	4515	3.31649671209378	1	-28.6782171347962	5.85420982353112	-4.0491609285961	-3.66787555674839
CACAACAGTTGACTAC-1	D15	13357	3842	3.96047016545632	9	25.4453462048508	-21.4336819839599	-11.6194948862682	-6.60209634761143
CACAACATCCCGAGAC-1	D15	4927	1440	4.18104323117516	4	-3.76792518539564	-27.1157967246471	9.32058003438607	7.8112117960043
CACAACATCGCCTTTG-1	D15	3504	1496	0.114155251141553	10	-9.10781007481247	22.9848802020397	8.06122162831918	-5.74731996516514
CACAACATCTATGTGG-1	D15	4560	1348	0.263157894736842	3	5.81537249960082	-9.33189015926369	-3.03116032587393	9.86542675038052
CACACAAAGACAGCTG-1	D15	4178	1118	0.143609382479655	0	10.8881357682985	4.86924128101495	0.979448466431058	7.9061128809042
CACACAAAGCACTGGA-1	D15	4370	1157	0.11441647597254	0	8.87205986265357	-1.72914152874111	-1.10710606085166	8.79588577290249
CACACAAAGCTATCCA-1	D15	4240	1743	2.21698113207547	10	-12.0526856397597	26.7590651648103	8.80850651754037	-6.83475330333042
CACACAAAGGTCTTTG-1	D15	3377	1207	0.118448326917382	13	-6.15556751837755	-17.5190919585069	-5.00327059732779	11.0127436830587
CACACAACAGCCTTCT-1	D15	4620	1083	0.173160173160173	0	25.3404869779929	0.415201947393221	0.496634333263791	5.96500799198818
CACACAATCGCAAGAG-1	D15	4066	1280	1.15592720118052	22	-22.9394936783381	30.8174730188431	-7.3303150843273	2.42722961445523
CACACAATCGTGGGTC-1	D15	10348	3527	3.52725164282953	16	12.5182911987471	-26.175565138012	-12.3565954874645	1.67025205631924
CACAGATAGTAGCCAG-1	D15	3605	1215	0.388349514563107	13	-5.14478058816838	-17.8121143162564	-4.75933882700309	10.7703044130392
CACAGATCAAACTAGA-1	D15	3141	1010	0.986946832219038	0	27.5254780106693	-7.15781652250687	-0.848242969382846	6.67940303822231
CACAGATCAACTGCTA-1	D15	3255	1002	0.153609831029186	3	3.30853820088793	-1.98437716149367	-0.466427833903873	10.3787448122091
CACAGATCACTATCCC-1	D15	3469	1312	0.490054770827328	0	20.8191894010205	8.42480508515421	0.943812816273129	6.09191581745815
CACAGATGTCTGCGCA-1	D15	3849	1280	0.337750064951936	3	8.00211910055006	7.15202792025576	1.1812256862034	9.04106590290737
CACAGATTCACTGATG-1	D15	3548	1061	0.140924464487035	0	13.9633665204415	9.63684110343245	1.21394911302224	6.80220434208584
CACAGATTCCGAGATT-1	D15	9582	3317	2.80734710916301	7	-19.837649302402	-25.4898351760747	-10.1833405207287	0.84264144440365
CACAGATTCGACGCTG-1	D15	2891	1243	4.84261501210654	7	-20.7954068689864	-22.0989746591037	-9.43373534189566	0.478161813218119
CACAGATTCGTGGCTG-1	D15	7552	1659	2.0656779661017	5	4.41942854815789	22.891135649666	9.89473870290414	-4.11641815165806
CACAGGCCATCGGAGA-1	D15	19850	4624	4.49874055415617	14	-36.2280554114682	6.9975507693744	-2.77056738840445	-4.33261802653599
CACAGGCGTAAGTCAA-1	D15	12672	2936	2.07544191919192	2	-6.55619661167465	7.03943362941158	0.529180138241208	-10.0172779844217
CACAGGCGTAGAATAC-1	D15	4442	1302	0.315173345339937	0	17.562036868309	3.84270456311679	0.663879006039059	7.56980249424648
CACAGGCGTTAGGACG-1	D15	15308	3924	2.08387771100078	7	-15.0810716086048	-20.7588454990856	-10.3967594813	-0.917774765294073
CACAGGCTCAAGGACG-1	D15	10228	2550	1.9945248337896	10	-10.7226938113185	23.5726861399062	8.06755784047738	-6.3650543973856
CACAGGCTCATGCAGT-1	D15	6893	2028	2.14710575946612	8	-4.55611719502374	35.0144401666156	6.75535491002694	-2.25821140269565
CACATGAAGTGCCCGT-1	D15	3311	1085	0.181214134702507	3	1.96701910200645	-6.20180425142727	-1.50543591486319	10.3819119646139
CACATGACAAGCTCTA-1	D15	5465	1347	0.365965233302836	0	23.1511332477114	0.0778542909416903	0.70771536124841	6.82475254078579
CACATGACAATCGCAT-1	D15	5173	1146	0.5799342741156	0	26.7190545662592	-4.39826532446131	0.492654024492657	6.36542627354336
CACATGACACTTGTGA-1	D15	16516	3939	2.11915718091548	1	-29.4029430360771	-0.631630425214014	-5.72084042536124	-3.37930682162571
CACATGACAGTACTAC-1	D15	3380	1232	0.680473372781065	3	7.985711360537	-5.99927722519803	-2.14463541017874	9.23275634785366
CACATGAGTGCCGTTG-1	D15	3296	1035	0.455097087378641	0	22.7559853356694	-10.7086490204354	-1.8246074627529	7.93679210682583
CACATGATCCCGAAAT-1	D15	3886	1090	0.257334019557385	0	18.7474068505862	-5.23957374198238	-1.35747465597495	6.75852033634854
CACATGATCGTTCCTG-1	D15	4327	1294	0.323549803559048	3	15.3628001071739	-11.1197749610732	-1.82227966295584	9.49199077625942
CACCAAAAGGCTTAGG-1	D15	4509	1212	0.243956531381681	0	19.8273505978671	6.79131120815566	0.520751177202618	6.33215543766689
CACCAAAAGTTGCTGT-1	D15	5889	1497	0.186788928510783	3	11.1222560973065	-13.1984912057489	-2.30974432932242	9.40450927754116
CACCAAAGTACCGGCT-1	D15	5596	1917	3.9313795568263	4	3.75160597850025	-23.9050508692019	9.8003936101307	6.84321662922573
CACCAAAGTCCCGTGA-1	D15	21723	4320	3.66431892464208	1	-23.3031639816992	8.16666125624251	-4.43606612192496	-2.21512225131321
CACCAAATCAAAGACA-1	D15	4449	1135	0.224769611148573	0	18.670009493075	-2.66486885159916	-0.407944680322254	8.17028686543179
CACCAAATCGACGAGA-1	D15	3150	1338	3.46031746031746	4	2.25322342784296	-34.2170553896124	9.89002850545541	5.55568716068936
CACCAAATCGCTCATC-1	D15	3984	1762	2.40963855421687	10	-10.2597834289757	27.3547773207295	8.8450827885975	-6.48730113963413
CACCGTTAGACCTTTG-1	D15	4642	1655	4.4808272296424	4	-5.67958282442247	-27.9685222073524	8.74956753743783	8.43903514881802
CACCGTTAGCGGATCA-1	D15	18738	4685	3.82644892731348	16	12.4739280306833	-26.4819854849899	-12.2798113535534	1.44662520428372
CACCGTTAGCTGTTAC-1	D15	2919	1055	0.753682768071257	4	9.03503630051022	-38.2738843728992	9.11448243154184	3.19856783886624
CACCGTTCACACCTTC-1	D15	20454	4098	1.41781558619341	15	-10.3336844208372	-10.1949645667779	1.58323231233255	-6.69818809489536
CACCGTTCAGACCTAT-1	D15	3226	1196	0.18598884066956	3	6.5120691083589	-0.757035225926662	-0.417921067346179	9.87865612049771
CACCGTTGTGTTATCG-1	D15	3434	1033	0.203843913803145	3	4.64718326536151	-15.6153857724099	-3.30296728121146	9.94650146504116
CACCGTTGTTTGAACC-1	D15	3831	1712	1.33124510571652	10	-10.3976164619585	23.1639422930459	7.97605946553842	-6.35443141917515
CACCGTTTCCACGTAA-1	D15	16224	3972	2.45315581854043	1	-25.4539084955302	-1.59943941924967	-5.74667689310416	-4.02173498133945
CACCGTTTCTGGGTCG-1	D15	17117	4230	1.65916924694748	9	34.7717356454527	-16.412412177059	-10.090887517799	-8.86602905253696
CACCGTTTCTGTCTCG-1	D15	5694	1873	2.44116613979628	10	-10.7213021690804	27.4010123249785	8.89883664144174	-6.56292846659946
CACGAATAGAACCGCA-1	D15	4945	1299	0.525783619817998	0	18.7532437292629	-9.51040420487955	-1.73433980451926	7.46097251911831
CACGAATAGCTAGTTC-1	D15	8843	2219	1.71887368540088	2	-10.5501437453386	3.7755807741555	0.117574228774464	-9.6679051206522
CACGAATAGTGAGTTA-1	D15	3499	1157	0.257216347527865	3	1.44364256828542	-8.58113917976767	-1.91808697687491	10.8842313005514
CACGAATCAACCCTAA-1	D15	9041	2512	1.91350514323637	6	-12.6838920307478	-3.9314204197284	0.294906630050099	-7.94495895366001
CACGAATCAGAACTTC-1	D15	6603	1795	3.69529001968802	5	12.7865503304411	27.4927978217856	11.0931058217396	-2.41293123225498
CACGAATCAGATCCAT-1	D15	3277	1601	2.74641440341776	7	-13.8511920605458	-24.2498821671148	-9.79571387277945	-0.193012400072096
CACGAATCAGGCACAA-1	D15	26380	5077	3.46853677028052	1	-26.4142280521964	12.409153876706	-3.2494783114086	-2.0761606977396
CACGAATGTATGGTAA-1	D15	4937	1079	0.162041725744379	0	13.3542008507314	6.61401910677062	-0.475887210239017	6.81070968647671
CACGAATGTTAGAAAC-1	D15	3682	1591	2.55296034763715	10	-13.9552092428655	28.2114668333886	9.37420895589486	-7.12600496272373
CACGAATGTTATGACC-1	D15	3485	1119	0.0860832137733142	13	-2.74426621763162	-17.2773308735749	-3.99603125559195	10.6301734163351
CACGAATGTTCCGGTG-1	D15	5195	1746	3.90760346487007	4	0.799064764289045	-27.7203972991687	9.80683568013803	6.70351907749844
CACGAATTCAAACGTC-1	D15	7857	2475	1.98549064528446	12	-5.92238213998907	-1.33561686851304	2.68677785886422	-9.82244327525425
CACGAATTCACGGTCG-1	D15	5592	2288	2.27110157367668	16	12.7816871040785	-22.0527699774531	-13.0162253092419	2.1355206682272
CACGGGTAGCGACTAG-1	D15	3098	1123	0.0968366688185926	3	7.59441039693409	6.7274002618794	0.985208420883572	9.38571903248501
CACGGGTCACTCCCTA-1	D15	4645	1633	3.85360602798708	4	-1.40133767687754	-32.6464523577072	9.90530350698129	6.58215591450405
CACGGGTTCTGCGTCT-1	D15	2877	1063	0.382342718109141	0	15.4515033178171	-6.22764505888262	-1.3523288677822	8.18533012409878
CACGGGTTCTGCTTTA-1	D15	6745	1479	0.133432171979244	0	20.8056952417002	14.6917665360091	-2.04154822336539	3.94910308857632
CACGTGGAGACGCCAA-1	D15	6299	1979	0.889030004762661	1	-24.7396684805555	-4.03196054759925	-5.42390343653067	-4.87870529155063
CACGTGGGTTCGCGTG-1	D15	5718	1223	0.139909059111577	0	15.3209957452283	-13.6932372212165	-2.53607580171927	8.02621147175503
CACGTGGTCTATCGGA-1	D15	8823	2083	3.9895727076958	5	16.368618148578	24.7761738418311	10.9919400502552	-1.92168393592167
CACGTTCAGTGCCGAA-1	D15	3096	1005	0.355297157622739	0	17.4226554833952	6.20519693854176	1.1379945565571	6.83313390751553
CACGTTCGTATGCGTT-1	D15	9111	2160	3.88541323674679	5	15.1607479830355	25.7807882091131	11.8165812779774	-1.97266843776035
CACGTTCTCGGACAAG-1	D15	3044	1032	0.591327201051248	3	16.426542527467	-10.6549500705249	-2.06509372698172	8.57074710865689
CACGTTCTCTAGAACC-1	D15	3666	1287	3.76432078559738	4	-0.346963713062509	-27.952949145712	9.7616563130726	7.07131359120083
CACGTTCTCTCCGAGG-1	D15	7098	2089	3.71935756551141	8	-1.66233629182498	36.5985030135107	7.20441010488168	-1.42043140391636
CACGTTCTCTGGCCTT-1	D15	3103	1188	0.161134386077989	3	1.5816753420182	-3.33302297971605	-1.32485875593528	10.8621375276632
CACGTTCTCTTGTGCC-1	D15	4013	1326	2.94044355843509	4	6.47386269296964	-32.8293286167578	9.55337193502084	4.7307879640646
CACTAAGAGAAGCTCG-1	D15	5096	1977	0.902668759811617	1	-26.9131757293665	-5.6657906303586	-5.26844927774771	-5.11286476115513
CACTAAGCAGTCGCTG-1	D15	14751	3187	2.83370618941089	2	-5.01571998605708	14.2270518635774	0.104516922365582	-12.2588904188089
CACTAAGCATACATCG-1	D15	5647	1382	0.283336284752966	0	26.2031084690553	5.11809746808776	-0.535925955642307	5.97083303471279
CACTAAGGTAGCGTTT-1	D15	4630	1690	2.44060475161987	12	-2.91203199181277	-5.07999024786307	3.83980658544198	-10.1909964368753
CACTAAGGTATGGTAA-1	D15	13766	3634	3.75562981258172	9	23.7090445939838	-23.2712109572591	-11.9499706934582	-5.86754873256016
CACTGAACAAACTCGT-1	D15	9729	2673	4.31699044094974	5	11.9236330136532	17.661440761133	11.0889983464588	-0.825596003334997
CACTGAACACTTTATC-1	D15	3882	1099	0.283359093250902	0	10.6989097202337	0.318675589761579	-0.76990857826575	7.98997184773159
CACTGAAGTCGCGTCA-1	D15	5871	1517	3.35547606881281	5	12.1112546069239	25.3385961224367	11.6107144643177	-2.97304347018528
CACTGAATCTCATTAC-1	D15	11400	2823	1.40350877192982	17	-5.97832631826892	2.7753954775109	-1.3069734285961	-10.3005717084818
CACTGGGAGCCGAATG-1	D15	13992	3666	2.98027444253859	1	-25.4367588985812	-0.538224823087584	-4.77587601648673	-4.06215503672886
CACTGGGAGTCTCGTA-1	D15	3483	1149	0.172265288544358	3	6.90807339283254	-7.69308491371263	-2.42459127413138	9.53814765949917
CACTGGGCACTGGCGT-1	D15	15809	3490	4.63659940540199	1	-20.4921625723174	19.0020050371166	-2.95343396173819	-0.668915657799719
CACTGGGGTCTGCAAT-1	D15	3262	1250	0.459840588595953	0	8.63458418688722	6.1908590877712	0.951268403660214	8.87114021321011
CACTGGGGTGGTCTTA-1	D15	18233	4036	4.21214281796742	1	-19.2269157557117	16.458341221164	-3.4357485483776	-1.14396074275303
CACTGGGTCAGACAAA-1	D15	27037	4755	4.37918408107408	17	-20.2910081302834	-0.905704689345936	-6.98409792887076	-3.16076162318516
CACTGGGTCTGAGATC-1	D15	4264	1305	0	1	-26.4287754778566	-5.89958213313819	-5.51502892481192	-5.40741565684604
CACTGTCAGGGAGAAT-1	D15	19385	4309	2.4039205571318	1	-24.4716705806669	-2.79744591756502	-5.87885710703238	-4.53143432597446
CACTGTCCAGGCTATT-1	D15	21994	5098	3.16904610348277	1	-35.4064716663356	6.53146811074165	-3.21572181688651	-4.36853673915195
CACTGTCCATTCGATG-1	D15	15732	4148	4.32240020340707	1	-24.9533839937411	17.3685956927521	-2.79071399675711	-1.06716218451786
CACTGTCGTAGACAGC-1	D15	4183	1040	0.191250298828592	0	19.1603632895004	7.64179689483792	1.14120343221322	6.28866931935024
CACTGTCGTATCACGT-1	D15	6079	1702	4.57312057904261	5	19.3234875522816	25.6746372281209	11.4401736546864	-0.948428063195227
CACTGTCGTCCTACGG-1	D15	10828	3028	1.09900258588844	9	29.6214110425312	-19.2201919605474	-11.5649637888561	-7.95721271495151
CACTGTCGTGCTTCAA-1	D15	7631	2027	1.95256191849037	26	8.24338635790675	-19.1619131858185	8.20526650441781	5.53002616902065
CACTGTCTCAGACTGT-1	D15	3594	1230	0.473010573177518	3	5.59700079643266	-15.5475354365299	-2.5476584147106	10.1920277788229
CACTGTCTCGGCATCG-1	D15	4487	1167	0.490305326498774	0	13.6993745598974	-13.0476545380442	-2.3003337095867	7.786016197402
CACTGTCTCTATACTC-1	D15	4137	1417	3.33575054387237	4	2.13203163468178	-35.0215962150933	9.94214680684701	5.17288276692105
CACTGTCTCTCTCTAA-1	D15	4637	1248	0.19409100711667	0	14.5638846670467	-9.15791026843349	-1.40052411066397	8.89774009724331
CACTTCGCAAAGACTA-1	D15	3463	1062	0.0288766965059197	13	-6.50969745337669	-16.4991132054914	-4.92612406717643	10.8249661638327
CACTTCGCAACATCGT-1	D15	4005	1283	0.699126092384519	0	25.1191189243501	-6.44388981509114	-0.986277313102329	6.98854991932583
CACTTCGCAATCGCAT-1	D15	8552	2509	2.38540692235734	10	-12.5895671711227	25.3401907335218	8.55367997182504	-6.50051238993931
CACTTCGCAGCCGTTG-1	D15	3604	1148	0.13873473917869	3	7.70276351156366	-0.896306351938128	0.377704947124875	9.10487815876675
CACTTCGCAGTGGCTC-1	D15	4016	1227	0.348605577689243	0	9.37091530574936	4.93646886611851	0.911672561298764	8.35799858113003
CACTTCGCAGTTGAAA-1	D15	11403	2947	2.75366131719723	2	-3.62818059060279	10.8179195439519	0.409044562708295	-11.7814486310892
CACTTCGGTAGCTGAG-1	D15	6994	2227	3.05976551329711	12	-1.64491659250401	-3.41679684598557	3.72224691404001	-10.6233074949198
CACTTCGGTCATCACA-1	D15	4427	1125	0.225886604924328	3	8.06635240830312	-12.8940521214578	-2.10206553446158	9.58293125172329
CACTTCGGTCCAGGTC-1	D15	13738	3213	2.4093754549425	8	1.72612836069985	31.2538624346076	8.29694703115121	-1.88959076861667
CACTTCGGTGAGTTTC-1	D15	3396	1018	0.559481743227326	0	27.4858091555355	-2.16551752615625	0.000830686520493243	6.16383192082119
CACTTCGTCGGAGTAG-1	D15	8334	2428	2.44780417566595	2	-4.92756253016388	10.495683613007	0.324837296139157	-11.611616401475
CAGAGCCCACTTGAGT-1	D15	8495	2311	0.0117716303708064	4	9.2407611940566	-38.5156501797305	9.09184315694467	3.17172238369656
CAGAGCCCAGTAGATA-1	D15	5218	1887	3.219624377156	8	-2.50380441710562	36.4488447675603	6.92921641362802	-1.582147865098
CAGAGCCCATCGAAGG-1	D15	11261	2781	1.82932244028061	2	-8.34484852958517	2.74164434993479	0.864545076023495	-9.87171581248569
CAGAGCCGTAATACCC-1	D15	3391	1225	0.76673547626069	3	4.50464225299908	-15.6622158810524	-3.28678080545768	10.0091855241842
CAGAGCCGTCAGCTTA-1	D15	6440	1733	0.419254658385093	3	4.40538998253133	-12.9991434244861	-2.59093710886344	10.3529221727438
CAGAGCCGTGGATCAG-1	D15	4132	1129	0.290416263310745	0	16.2481904280813	6.37433875829587	1.21731677545205	6.93112680454922
CAGAGCCGTTAAAGTG-1	D15	3758	1067	0.133049494411921	0	9.99783131899601	1.71364978257152	0.324759065042889	9.36724731465054
CAGATACCAGCTGTAT-1	D15	14991	3722	4.55606697351744	1	-22.4035886607911	19.8184145925384	-2.92834541307791	-0.649878470700262
CAGATACCAGTGTGGA-1	D15	8370	1986	3.77538829151732	5	13.8857286537194	24.6706750496897	11.7317481328358	-2.48698523501682
CAGATACCATCATTTC-1	D15	15024	3845	2.67571884984026	1	-25.3776058818457	0.746165152389065	-5.2314347933422	-3.60031154612827
CAGATACGTGCTAGCC-1	D15	9212	2426	3.73425966131133	5	14.8676230988156	20.5291646166581	10.3133998204579	-2.54852512339878
CAGATACTCGGTGCAC-1	D15	3010	1135	1.76079734219269	4	8.05905559229884	-37.7127278462506	9.48177483571664	3.536340208251
CAGATACTCTCAGGCG-1	D15	8214	2419	3.71317263209155	4	-8.31545824433925	-30.9960738920812	8.35066178334848	7.60503599186611
CAGATCACACCGCTAG-1	D15	6583	1614	4.48123955643324	5	19.5327016661788	26.3846131621212	11.354069261681	-1.04068913916874
CAGATCACATCTCAAG-1	D15	7435	1439	0.524546065904506	11	29.5632614856278	11.9885113734924	-0.693138272632205	3.73611757298184
CAGATCAGTAATGATG-1	D15	16152	3466	2.59410599306587	2	-8.07427837965272	11.9484748891248	-0.268950433600986	-11.3694231794291
CAGATCAGTTAATGAG-1	D15	6341	1305	0.693896861693739	0	29.4232497283756	-2.15290530971454	-0.826701493133151	5.63629123707485
CAGATCATCACTGATG-1	D15	6400	1448	0.546875	0	27.7249220106981	3.74069168481307	-0.752293081153476	6.35612842579556
CAGATTGAGACGGAAA-1	D15	12761	3094	2.68787712561711	2	-9.8492539231072	14.224090899354	-0.842306167949283	-11.6698611066751
CAGATTGAGGGTACAC-1	D15	7998	2217	1.91297824456114	12	-6.74820448118942	-2.40780435182928	2.7184548665394	-9.62404754618931
CAGATTGAGGTCACAG-1	D15	3342	1199	0.209455415918612	3	5.57588897145147	-4.18832272005654	-1.12285110460623	9.70338985462856
CAGATTGAGGTCGACA-1	D15	13750	3446	2.45090909090909	1	-28.1043531125341	-0.252636113701687	-5.0769462298046	-4.23295858363437
CAGATTGCAACCAGAG-1	D15	8064	2287	2.46775793650794	10	-8.07303124357501	32.3308218473582	9.49007561696664	-5.26342466334629
CAGATTGCACAAGCTT-1	D15	21431	4957	3.39228220801642	7	-15.4222149593843	-31.3689778714921	-10.618776769508	0.0109674236662408
CAGATTGCACAGCCTG-1	D15	15035	3959	2.00199534419687	9	22.658754927247	-25.7877367563058	-11.4638247202526	-5.12564495066929
CAGATTGCAGGAGGAG-1	D15	25058	5185	4.73301939500359	1	-34.6115758889489	8.65768873749621	-2.70026251779898	-2.72449448565769
CAGATTGCAGTAACAA-1	D15	2754	1062	0.290486564996369	13	-4.37490343348134	-12.9622903454647	-4.44057127939566	10.3977858736105
CAGATTGCATCCTATT-1	D15	4681	1617	0.704977568895535	12	-7.68735322055993	-6.48143779663809	3.37991168988839	-8.61908748606968
CAGATTGGTACCCAGC-1	D15	4840	1574	4.40082644628099	4	-4.1146538450069	-30.4234417618939	9.23702576650277	7.62589809437466
CAGATTGGTCAACCAT-1	D15	3516	1319	3.29920364050057	4	3.43201948561332	-33.4904093299004	9.86006310475961	5.19908544560147
CAGATTGGTGGAAGTC-1	D15	14823	3268	4.01403224718343	2	3.24194168118088	17.1327689889938	1.71396997464792	-13.6749317930155
CAGATTGGTTAAGAAC-1	D15	3850	1337	4.67532467532468	4	-6.92875404662858	-27.8163750705509	8.88800004018441	8.44241020222378
CAGATTGGTTAAGTCC-1	D15	11775	2837	1.64755838641189	2	-12.7528115011289	4.87187941739432	-0.570079119075382	-9.59119918803501
CAGATTGTCCAACCGG-1	D15	3091	1030	1.3264315755419	4	8.62052569828279	-37.9763412036038	9.4601779271473	3.51867935200405
CAGATTGTCGCTAATG-1	D15	3830	1031	0.2088772845953	3	0.995864377642387	-14.1398534360309	-2.82077953325614	10.503659935195
CAGATTGTCTCTGCCA-1	D15	4068	1313	0.491642084562439	3	6.66190734623943	-12.1449948755105	-2.69951650606497	9.77362224598599
CAGCAATAGTGGAAAG-1	D15	5001	2190	4.33913217356529	7	-22.3373796267848	-27.618277454852	-10.2340769480358	1.45059248943997
CAGCAATCAGGGATAC-1	D15	7817	1753	2.08519892541896	5	4.2950939066882	23.2080673842617	9.7096896458973	-4.04720333079624
CAGCAATGTCCAGGTC-1	D15	18862	4633	2.02523592408016	25	-17.3726306739582	34.8547153846015	-17.2811178873669	2.25064441700649
CAGCAATGTCTCCCTA-1	D15	3017	1134	0.0994365263506795	13	-5.63880467066564	-17.7040338214326	-4.69757410990103	10.970137329299
CAGCAATGTTCTTGCC-1	D15	3915	1214	0.127713920817369	0	14.1708117236807	9.86385268273074	1.52722790731088	6.93914625187588
CAGCACGAGACTCTAC-1	D15	3029	1122	0.891383294816771	3	7.98374400480588	-15.3439026305709	-2.86813089357718	9.50045749684048
CAGCACGAGCGTATAA-1	D15	18301	3469	1.56275613354462	6	-17.5394940145378	-5.97865309559955	-0.444167704452121	-6.15758874873447
CAGCACGAGGAGATAG-1	D15	5233	1531	3.78368048920313	5	11.0840258394119	29.1745085086344	10.5098548222889	-2.0907452390604
CAGCACGAGGGAGGAC-1	D15	28875	5807	2.62510822510822	17	-20.3118701321923	-17.6037270322606	-8.58815428720816	-1.90903165797519
CAGCACGCAGATCACT-1	D15	7531	2226	2.4166777320409	12	-2.77860253907264	-3.53616793031575	3.47366478932992	-10.1988346860819
CAGCACGGTATGTCAC-1	D15	13138	3038	2.5803014157406	2	-8.43647223001333	11.6080172688604	-0.540761084426486	-11.2439225004129
CAGCACGGTGGAACAC-1	D15	4772	1093	0.272422464375524	0	20.7317699981747	-2.98189751871058	-0.484392793048465	7.52217456837368
CAGCACGGTTACCCAA-1	D15	3283	1205	0.24367956137679	3	1.86091469863633	-3.10574211566333	-1.64144465433463	10.7054669572897
CAGCACGTCCACCCTA-1	D15	3796	1837	1.68598524762908	7	-15.2988615014337	-28.0127261040763	-10.9248976420055	-0.433429597418783
CAGCACGTCCTGTACC-1	D15	3430	1209	3.6734693877551	4	0.57059410017717	-29.7067449696415	9.75310948384896	6.3594386293478
CAGCAGCAGAAACTAC-1	D15	16696	3793	0.982271202683278	9	29.4039546669522	-21.2124984725818	-11.5620083521496	-7.62083366374302
CAGCAGCAGGTAAGAG-1	D15	9799	2226	2.40840902132871	15	-11.7896362718186	-9.74542034931643	1.45731630815164	-6.49666336039829
CAGCAGCGTCGGCACT-1	D15	12557	3609	4.45966393246795	1	-18.7964277806404	18.8519589698404	-2.8280403326641	-1.00435045222568
CAGCAGCGTTGTCCCT-1	D15	3805	1059	0.0788436268068331	3	9.28948765064695	-5.48003652884911	-1.48496374594077	9.32997962971401
CAGCCAGAGCATTTGC-1	D15	4122	1516	4.68219311014071	4	-6.01517740134297	-31.9917629533098	8.92667534841195	7.54669591923428
CAGCCAGAGCCAGAGT-1	D15	12718	2982	1.53325994653247	2	-14.9329068414541	6.43178898692395	-1.09099468695029	-9.5221531675272
CAGCCAGAGGAGAGGC-1	D15	13418	4156	2.51155164704129	7	-15.1210156294347	-31.1490828958106	-10.9569563578258	-0.354666350882528
CAGCCAGCACGGCGTT-1	D15	4506	1512	2.10830004438526	12	-5.19525715109295	-3.0900672372276	3.32119610799447	-9.34378269175815
CAGCCAGGTGGAACCA-1	D15	2923	1449	4.0711597673623	16	13.5499809996148	-18.72451751858	-12.4782805155407	3.25915786762905
CAGCCAGGTTGGCCTG-1	D15	3819	1215	0.576067033254779	0	15.9776696896641	-13.2785806561983	-2.21936223017081	9.08580562611294
CAGCCAGTCGAGAAGC-1	D15	13243	4290	4.29660952956279	7	-19.5374907557277	-31.3344046254797	-10.520421476234	1.09836802025509
CAGCCAGTCTACTATC-1	D15	4063	1235	0.147674132414472	3	-1.16545648187493	-10.9067636909022	-2.40153595911368	11.4677464677877
CAGCGTGCAAGCCTGC-1	D15	4888	1082	0.225040916530278	0	19.9709780438661	-4.00468860565934	-1.0543666790615	6.64170715351773
CAGCGTGCATCTAACG-1	D15	7608	2248	4.66614090431125	8	9.42766357013038	33.4737618261071	9.48766758931771	-1.22644772986698
CAGCGTGGTCCACTTC-1	D15	3383	1157	0.709429500443393	0	21.0471169175633	-9.08499524512642	-0.748893530238712	8.37292644520474
CAGCGTGGTCGTGCCA-1	D15	4186	1289	0.262780697563306	0	9.99725039974985	8.08092301064376	0.911057620178616	8.21942207356167
CAGCGTGTCACCTCTG-1	D15	8476	2136	2.11184521000472	6	-17.4951150768985	-7.31404795813851	0.20502756429807	-5.94072893122959
CAGCGTGTCCTCAGAA-1	D15	3349	1212	2.71722902358913	10	-11.7047548016936	28.0768475687012	9.15263321889535	-6.85717704753208
CAGCGTGTCCTTACCG-1	D15	3988	1140	0.125376128385155	0	14.3712123046123	9.28875234998634	1.35785260690347	6.66807863255215
CAGCGTGTCCTTTAGT-1	D15	14087	3423	4.63547952012494	1	-22.2441275813564	17.972635839885	-3.04768511759146	-0.250791667502401
CAGCGTGTCGCCAACG-1	D15	3929	1156	0.279969457877322	0	11.7828754507051	-5.72891183362162	-0.954270214904392	9.18880245228481
CAGGCCAAGCATGTTC-1	D15	2592	1400	4.74537037037037	7	-24.0880765096471	-26.4366902477843	-9.82513281809195	1.79236623783779
CAGGCCAAGGCATGCA-1	D15	16521	3836	3.89201622177834	1	-22.9588871258195	12.1476736719367	-3.77361509310111	-1.61234393576908
CAGGCCAAGGCGTCCT-1	D15	3913	1047	0.408893432149246	0	25.2659556896735	3.28150302432643	0.210772438775456	6.52034303684902
CAGGCCAAGGTTTACC-1	D15	3152	1283	2.85532994923858	4	4.69667424353045	-37.0482704755752	9.98403599752084	4.2689492418356
CAGGCCACAGACACCC-1	D15	4169	1139	0.143919405133125	3	7.5129697699895	-9.37625312512984	-2.89968082414969	9.58758422871304
CAGGCCAGTATAGGGC-1	D15	11078	2796	2.99693085394476	2	-4.95057480060834	13.6599965281165	0.170855029355443	-12.159899024766
CAGGCCAGTCCTCATC-1	D15	8914	2475	3.66838680726946	12	-0.656368737318284	-0.513165723551547	3.12418082250253	-11.4965584562235
CAGGCCATCAAACTGC-1	D15	3228	1006	0.309789343246592	0	18.1424545021131	-7.43299781738331	-1.3779362152706	7.46202299137783
CAGGCCATCAACCTTT-1	D15	3688	1314	1.13882863340564	5	1.89915419392752	22.3441820067718	9.30211689962045	-4.20919349650669
CAGGGCTAGAGGTCAC-1	D15	3674	1288	0.408274360370169	0	23.4579916597514	5.37230101743208	-0.498494655955875	5.9916693880148
CAGGGCTCAAACGTGG-1	D15	4605	1351	0.998914223669924	0	29.1652429694899	-2.48988731902405	-0.496369631160342	6.20844528217983
CAGGGCTGTATGAAGT-1	D15	3581	1108	0.446802569114772	0	20.7743287612824	4.70388670749125	0.512276350389874	6.07243892689419
CAGGGCTGTCCTCATC-1	D15	3064	1018	0.293733681462141	0	11.4875384746462	-2.27745682333844	-0.223728747237766	9.28116104145718
CAGGGCTGTTCTCGCT-1	D15	20305	4388	2.7727160797833	1	-29.1591624236008	3.97676640259661	-4.68584534632071	-4.00249698619175
CAGGGCTTCCATCGTC-1	D15	16715	4034	3.48190248279988	1	-27.0785583521935	8.6965505655091	-3.75453278528556	-2.85226371745395
CAGGTATAGTCTAGCT-1	D15	2804	1402	1.96148359486448	10	-11.3779722477435	26.0846695144533	8.58733609212533	-6.76932218531894
CAGGTATGTCAGTCTA-1	D15	3384	1195	1.41843971631206	22	-22.9323533392113	30.7939437266381	-7.29089495645865	2.46341011067105
CAGGTATGTGGAGGTT-1	D15	4557	1266	0.482773754663156	3	0.326393051705284	-11.0622899487326	-1.82072314726218	10.1649157716818
CAGGTATTCGAGGCAA-1	D15	3889	1101	0.334276163538185	13	-1.50596873698538	-17.2528522821141	-3.97484919535025	10.2427165224142
CAGGTATTCTATACTC-1	D15	3652	1279	2.79299014238773	4	5.62881857455821	-34.6434212778508	9.64252045644418	4.48598072071743
CAGTGCGAGAGGCTGT-1	D15	3518	1264	4.74701534963047	4	-6.70053225726246	-29.6081935690535	8.94521477712289	8.28012916584683
CAGTGCGAGGCGTTAG-1	D15	14125	3621	4.29026548672566	1	-19.3810266694107	15.628735142775	-3.47959825502738	-1.91834834079075
CAGTGCGCACCTCTGT-1	D15	3800	1592	3.23684210526316	4	6.14498172707357	-32.3840236818929	9.77359726918832	4.89159700413418
CAGTGCGCAGACCTGC-1	D15	4376	1209	0.0685557586837294	3	5.95474101208607	-8.53650638325252	-2.79136535631522	9.77287265797329
CAGTGCGCAGAGTCAG-1	D15	12669	3759	3.25992580314153	7	-14.1758562335159	-24.6963396332765	-10.1789393137585	-0.200334368746756
CAGTGCGTCCACGTCT-1	D15	10518	2532	1.55923179311656	6	-14.1515891084809	-0.319832805863432	-0.0258756216059563	-8.03991249064731
CAGTTAGAGCCTGAGA-1	D15	3847	1126	0.493891343904341	0	25.0245414721512	1.08111590812257	0.44642186058656	6.26607486744595
CAGTTAGAGCGCCATC-1	D15	14738	3265	2.09662097978016	2	-11.9689654094873	10.4868647102571	-1.05189654337271	-10.7204811857157
CAGTTAGAGCTACTAC-1	D15	10052	2732	2.38758456028651	15	-10.942211870719	-11.5868858107506	2.03953102124826	-6.55646112422275
CAGTTAGCAGCGACAA-1	D15	3301	1214	0.181763102090276	13	-5.27702781788604	-17.1949751933233	-4.81851336466178	10.923765869338
CAGTTAGGTTTGGAAA-1	D15	16857	3988	4.78139645251231	1	-21.3721067165948	20.7008809636767	-2.62756750093802	-0.690641550820349
CAGTTCCAGACCAAAT-1	D15	10741	2915	2.41132110604227	9	21.5864552795845	-22.0759429553191	-11.8009543131481	-5.05389669398594
CAGTTCCCAGTCAACT-1	D15	5531	1387	0.198879045380582	0	25.4014185600332	5.84702697329504	0.421768634449399	5.64736291905117
CAGTTCCTCGGCAGTC-1	D15	3028	1217	0.363276089828269	13	-6.05673836689957	-14.3000693667549	-4.46120497690543	11.4467732622213
CATAAGCAGACGGATC-1	D15	16668	3958	3.88768898488121	1	-29.2991630534485	15.0647125536914	-2.94641491876944	-2.18491676310825
CATAAGCAGCGACATG-1	D15	7654	2061	1.99895479487849	26	8.34559518497548	-19.3786335436542	8.38797905934945	5.47417280216885
CATAAGCAGCTCACTA-1	D15	26967	5738	1.55004264471391	7	-29.6960281424166	-21.3027061175228	-12.9784998606335	-0.900081126492498
CATAAGCCACATGTTG-1	D15	5669	2065	2.29317339918857	12	-3.44797558832013	-3.03073346900759	3.69541934026376	-10.2398379133158
CATAAGCGTCGCCACA-1	D15	8382	3042	2.80362681937485	20	23.2385942722304	-32.1970774625701	-6.18533560739859	-9.30802753428745
CATAAGCGTGCTCTTC-1	D15	3677	1137	0.13598041881969	0	9.61385072610113	6.77833307543905	0.621107070576108	8.82551357289028
CATAAGCGTTCGCGTG-1	D15	16578	3898	2.70237664374472	1	-25.2516185998122	-0.688994016580847	-5.22976347910269	-4.13568523387241
CATAAGCTCCCGTGTT-1	D15	8336	2191	4.76247600767754	5	15.4564772383141	17.4497765778347	10.8854079533924	-0.51507750014591
CATAAGCTCCTCTAGC-1	D15	5023	1194	0.0597252637865817	3	1.65389968611053	-12.1354240379729	-2.27878901468619	10.4766614152975
CATACAGAGCAACCAG-1	D15	10210	2258	1.64544564152791	15	-10.6950509577014	-7.56096749674742	0.853473453651822	-7.49896696070957
CATACAGAGGATTCCT-1	D15	7326	2298	3.3033033033033	8	-1.97741514002806	35.6414024455866	7.07666972173349	-1.73158791522312
CATACAGAGGTTCCGC-1	D15	3199	1259	4.15754923413567	4	-2.01225800200365	-27.8867782922539	9.40167954457895	7.36472913761807
CATACAGCACTGGAAG-1	D15	9572	2527	2.34015879648976	2	-9.45009180755809	9.10405241340655	-0.395370007623279	-10.8766825483255
CATACAGCAGTTGAAA-1	D15	3027	1268	3.40270895275851	4	6.16533843129299	-29.2345103278114	10.2412076283802	5.61650344868374
CATACAGCATGAATAG-1	D15	3733	1117	0.348245379051701	0	15.3361531178642	1.17345523396941	0.322523324619687	7.98010274906826
CATACAGGTTATCCAG-1	D15	8747	1986	3.06390762547159	5	8.88748852587443	24.1838534670694	10.9728741933216	-3.65327766398716
CATACAGGTTGACTAC-1	D15	8025	2453	1.53271028037383	12	-6.04367478799492	-6.22511994502532	3.60130646718637	-9.284296302598
CATACAGTCACGATCA-1	D15	9999	2559	2.35023502350235	2	-7.90436670975104	11.4823469354103	-0.322709263433063	-11.4187310026102
CATACAGTCCACATAG-1	D15	18070	4323	2.92197011621472	1	-24.3446296908076	1.21845101527088	-5.49731347071036	-3.35191729525852
CATACAGTCCATGCAA-1	D15	5735	1926	2.10985178727114	12	-4.76600950871957	-3.6268510216448	3.58506753934518	-9.76914527873325
CATACAGTCGCAGTCG-1	D15	3667	1039	0.16362148895555	3	8.49369906976383	-5.38220564220008	-1.48843130575522	9.16951248188687
[truncated: 50,045 more rows]
