# Supplementary material for: Integrative single-cell RNA-seq and ATAC-seq analysis reveals the key role of inflammatory cell activation in pulmonary arterial hypertension
Source: Front Immunol. 2026 Apr 15;17:1796116. doi: 10.3389/fimmu.2026.1796116 (PMC13124965; doi:10.3389/fimmu.2026.1796116)
Supplement: Supplementary file 3 [file Table2.xls]

Gene	GeneID	cluster_0_avg_normalizedExp	cluster_1_avg_normalizedExp	cluster_2_avg_normalizedExp	cluster_3_avg_normalizedExp	cluster_4_avg_normalizedExp	cluster_5_avg_normalizedExp	cluster_6_avg_normalizedExp	cluster_7_avg_normalizedExp	cluster_8_avg_normalizedExp	cluster_9_avg_normalizedExp	cluster_10_avg_normalizedExp	cluster_11_avg_normalizedExp	cluster_12_avg_normalizedExp	cluster_13_avg_normalizedExp	cluster_14_avg_normalizedExp	cluster_15_avg_normalizedExp	cluster_16_avg_normalizedExp	cluster_17_avg_normalizedExp	cluster_18_avg_normalizedExp	cluster_19_avg_normalizedExp	cluster_20_avg_normalizedExp	cluster_21_avg_normalizedExp	cluster_22_avg_normalizedExp	cluster_23_avg_normalizedExp	cluster_24_avg_normalizedExp	cluster_25_avg_normalizedExp	cluster_26_avg_normalizedExp	cluster_27_avg_normalizedExp	D15_avg_normalizedExp	D16_avg_normalizedExp	H15_avg_normalizedExp	H16_avg_normalizedExp	D8_1_avg_normalizedExp	D9_1_avg_normalizedExp	H8_1_avg_normalizedExp	H9_1_avg_normalizedExp
0610005C13Rik	ENSMUSG00000109644	0.000269916133008732	0.000298248426850531	0	0	0	0.00138236250355669	0.000485090815463113	0.000593817582257594	0.00185791277619731	0.00148566817516883	0.00194139275925738	0	0	0.00207378097969561	0.000770986364489355	0.001134345918561	0.00100122339486619	0	0	0	0	0	0	0	0.00277968417784308	0	0	0	0.000606423182644927	0.000460223994066121	0	0	0.00133722340261171	0.00169855872696978	0.000618792715736422	0
0610009B22Rik	ENSMUSG00000007777	0.0260874422271643	0.147787274493248	0.101388489081964	0.0468651004392561	0.0596224521850008	0.0392357628197099	0.188610181210217	0.173839174495224	0.0533210341963241	0.166189591792773	0.071299165693109	0.0255742440053869	0.0545106907425462	0.0732037421203774	0.154830674347216	0.094450272919188	0.255918462696462	0.130150402431345	0.231286226807931	0.0364961978253725	0.178257323372972	0.11555471136073	0.0690014995890321	0.257820286281914	0.230931354615843	0.195844147519016	0.0577973251258772	0.0589437827022901	0.0822303835129327	0.0948291319476626	0.059437716470564	0.0748675023715153	0.12295311456881	0.0935524468293833	0.0932270624574618	0.119069944244649
0610009E02Rik	ENSMUSG00000086714	0.0246042434102427	0.00540090242918292	0.0114766775318112	0.0243449127494363	0.0124914886524608	0.0134419732677696	0.00984693447584976	0.0525760287007703	0.0309772637008717	0.0159470415090022	0.0119867914207422	0.0168520830253982	0.00700237219155206	0.0156901843546025	0.00439445504008475	0.000907148703716253	0.0458886983856159	0.00478314488902836	0.0136358127345342	0.0243010198170007	0.0737153881255487	0	0.0130299381443494	0.0163472233254251	0.0157434967569255	0.0284546145264942	0	0	0.0140304590573787	0.0181710101814776	0.0216969248058086	0.0135049340253012	0.0189191215557913	0.0191199989028775	0.0164382554779911	0.021302834122602
0610009L18Rik	ENSMUSG00000043644	0.124052556343175	0.0315495495070207	0.0543187440131776	0.127097379731788	0.0660829292714946	0.0590370472576266	0.0474176856293934	0.0617131855881646	0.0694779969950627	0.0755647162095759	0.0765102563741523	0.0637320352821413	0.0436323943724719	0.111737992617209	0.0328700628833005	0.0485837769393738	0.0561717489187472	0.0674404637866636	0.360175337680735	0.0520417914099776	0.0696474851290915	0.0585160905168239	0.0310902577681935	0.128220797188674	0.087755247593283	0.088590316481355	0.0572909108652041	0.287573157089109	0.0740330752806397	0.0809092879789686	0.102550924013013	0.0821536920989799	0.0572241193953444	0.0660079494801803	0.080139523871226	0.0643310423060587
0610010F05Rik	ENSMUSG00000042208	0.00301257625760664	0.165423106546409	0.0852058671175701	0.00513788131482374	0.0249355118893054	0.0206808618136136	0.111527688402256	0.140799687220101	0.0401076342189028	0.116476592250125	0.115425370622041	0.0067777586582543	0.0922063349254514	0.00973225065734719	0.14781312074169	0.0603950966852312	0.155774497037646	0.126269205879186	0.133966539984666	0.0433325213828192	0.106345024791792	0.00649850274496756	0.00751829467897945	0.181605767643545	0.210387224952021	0.111626722416877	0.0412528514462693	0.0123416565465083	0.0643035477106535	0.0765632528659833	0.04324787218119	0.066372167968533	0.10955272399113	0.0880782385928146	0.0521930630352416	0.0670475917818536
0610010K14Rik	ENSMUSG00000020831	0.0937306198633932	0.294073626334628	0.356901642316203	0.131447588633284	0.295185741705992	0.384274024406173	0.379896114227794	0.907749831596733	0.529977511330021	0.383113927652307	0.590646274201917	0.0764110324288438	0.284210398483166	0.329630133487602	0.827008028694529	0.434989420163732	0.820643773880721	0.401758512753927	0.388376122479099	0.230544817664649	0.708484399418933	0.424507417478413	0.20818827832408	0.281116111359892	0.833144904788424	0.207868059527105	0.304283982136961	0.146174437064821	0.337681392877226	0.395762312934461	0.230655452852153	0.289392030189812	0.42692496335649	0.359128628989862	0.291974431931836	0.377350991422902
0610012D04Rik	ENSMUSG00000089755	0	0.000126034665834838	0.000172836721581214	0	0	0	0	0	0	0.000475649142166772	0.0107325501084715	0	0	0	0	0	0	0	0.00123930848569392	0	0	0	0	0	0	0	0	0	0.000868644149061623	0.00201629504312521	0	0.00029227887968649	0.000197197196802408	0	0	0
0610012G03Rik	ENSMUSG00000107002	0.177136416049253	0.693968251786802	0.877961075375384	0.196874025061681	0.367970884522382	0.535182639398263	1.20171165073996	0.959828946177486	0.672110704256868	0.618072694604967	0.692866116214976	0.163571636371687	0.500418215936418	0.391869626092589	0.74921992359172	0.659066400002814	1.10955435818833	0.694946339131864	0.821161293574491	0.382531600237632	0.873850374338977	0.546976545524192	0.323507477973473	0.558133125814163	0.947906164658532	0.595428484246856	0.46483383412902	0.136989471602388	0.492267692698853	0.592425505691465	0.429789597826781	0.511325965619077	0.707020582679794	0.56646181489128	0.539310534238823	0.675824726178042
0610025J13Rik	ENSMUSG00000046683	0	0	0	0	0	0	0	0	0	0	0	0	0	0	0	0	0	0	0	0	0	0	0	0.00508246296155117	0	0	0	0	0	0	0	0.000130011842778759	0	0	0	0
0610030E20Rik	ENSMUSG00000058706	0.265437472818653	0.139026040429805	0.186386829207641	0.26951151750286	0.393015856697709	0.235982473098762	0.16207420950665	0.255778561529305	0.249029464983841	0.188987520617813	0.287338893778139	0.262698048460464	0.204255439966521	0.255010612516781	0.210549614675604	0.190296463095036	0.238984012302466	0.170027906360639	0.192599346006492	0.210352494026397	0.28188506786949	0.447490826728807	0.114687434666933	0.174511205004419	0.179196284870793	0.314571968063335	0.360226494240912	0.249406858498235	0.255133744853827	0.240385516305297	0.213293775952652	0.196115037163618	0.241091920148652	0.24478599510531	0.257765438984435	0.244189753207371
0610031O16Rik	ENSMUSG00000099146	0	0	0	0	0	0	0	0	0	0	0	0	0	0	0	0	0.00184223606191829	0.00126213670657038	0	0	0	0	0	0	0	0	0	0	0	0	0	0	0.000359894471149467	0	0	0
0610033M10Rik	ENSMUSG00000108236	0	0.00299241224662582	0	0	0	0	0.00170777093819935	0.000360639811476007	0.000445592290183958	0.0120952291138805	0	0	0	0	0.00393272481621208	0.00112453354348616	0	0	0.00170550441316322	0	0	0	0	0	0	0.00297091709834092	0	0	0.000946697358971056	0.000359167195386907	0.000775820767757308	0.001644780986287	0.00386212799062275	0.000524674576637868	0.000487254812218645	0.000496950435706176
0610038B21Rik	ENSMUSG00000097882	0.000319421411779646	0.00113306922355911	0.0017247124529442	0	0.00113822801444492	0.00774487205501448	0.00618765757414321	0.000888504738928875	0.0125649382025508	0.00806830383894718	0.00638657542539635	0	0	0.00312872708826782	0.0029840523941164	0	0	0	0.0106436583535534	0.0108707661441269	0	0	0.00450651378139486	0.00303139157545967	0	0.00381161765815736	0	0	0.00083357322794423	0.000986768532301593	0.00196812538182678	0.00211551526035105	0.00358861158882304	0.00160180906816824	0.00187054741240103	0.00788707649889813
0610039K10Rik	ENSMUSG00000058812	0.00656636290110757	0.000705302718719782	0.00191430027704936	0.00613124428694716	0.0114652278297474	0.00202320197604729	0.000933508035486229	0.0239661060981657	0.00138169225960432	0.00410508193013086	0.00173902658435809	0.00236005678043619	0.000765381723419211	0.00279148735591927	0	0.00569132930132626	0.0225986827355179	0.00347210210210054	0.00335774639161614	0.00572489673932686	0.00244729864728015	0	0.0023399749622679	0.00223899979401202	0.00626080772940688	0	0	0	0.0040045900000121	0.00453354941895608	0.00381741915750761	0.00409200221961387	0.00798766676100207	0.00742785973958591	0.00514599329292776	0.00466802024724712
0610040B10Rik	ENSMUSG00000089889	0.0544885238265081	0.0221103933883563	0.0429209850490712	0.0743612017449662	0.134112215434659	0.0962383720610579	0.0293517990204319	0.0699240336775333	0.108269299974083	0.0292334357159843	0.0486968971690022	0.0307094399941937	0.0571506337084873	0.0961132784581503	0.0309899096598744	0.0396564170018687	0.0725890377611759	0.0267980815382026	0.0195184002495442	0.0757075314387789	0.031907267646065	0.242356607132757	0.0649699226665636	0.0487642997472735	0.0249113243370583	0.0250176892734583	0.201968705093216	0.0785496172762118	0.0867274358999819	0.0705482451747998	0.0483638368026719	0.0465144822160484	0.0758228262054527	0.0827257202815996	0.041916125167792	0.0519141804721684
0610040F04Rik	ENSMUSG00000087341	0.000217427893680978	0.000141453619833495	0.00012047912620827	0.000692855264239975	0	0	0.000261228761579226	0	0.00190251043550119	0	0	0	0	0	0.0045577276534213	0	0	0	0	0	0.00278031713409358	0	0	0	0	0	0	0	0	0	0.000754891818719343	0	0	0	0.000502934097503519	0.000984274136257301
0610040J01Rik	ENSMUSG00000060512	0.0513243451369659	0.00346367409162269	0.0923716769679787	0.0753186969220836	0.0242539863517671	0	0.0344569365762577	0.00638294548325686	0.00161783353820613	0.00419311878955976	0	0.0103505028170251	0.0309489059478565	0.0635775271375784	0.00307323925934246	0.0303803421014997	0.00129016060306235	0.0182887535933223	0.00101536119646914	0.0247839085511404	0.00220643201409292	0	0	0.186039032680568	0.00346300197945193	0	0.0305898462843922	0.0568228218286438	0.0311708316325402	0.0225508527978485	0.0495529214112425	0.0407550833044646	0.0149740530760979	0.0284526219442438	0.0391729088068989	0.0279400545927463
0610043K17Rik	ENSMUSG00000087361	0.000150141790904494	0.00136257513371174	5.66682058695851e-05	0	0.00268248657947033	0.00645464119655906	0.000443538027147263	0.00748299612141432	0	0.0186183567614451	0.000628049888766084	0	0.000938156005586907	0.00473635866233347	0.000655493130759736	0.00112042972513506	0.0043708903267187	0	0.00530503692277142	0.00714421454362043	0.00414843946078584	0	0	0	0.00817497059982093	0.017225257498567	0	0	0.00139816256775271	0.00168447255263914	0.0025553924995338	0.00191135068281066	0.00660658062058562	0.0032773245583622	0.00061373241728209	0.00188649880283049
0710001A04Rik	ENSMUSG00000114511	0	0.000191602143095258	0	0	0	0	0	0	0	0	0	0	0	0	0.000725910233359815	0	0	0	0	0	0	0	0	0	0	0	0	0	0.000275471959483959	0	0	0	0	0	0	0
1010001B22Rik	ENSMUSG00000097863	0	0.000884223782966935	0.00187523480784018	0	0.0010874456146305	0.00318845155504021	0.00241454159968809	0.00727262072419814	0.00100882927380434	0.0099144880508975	0	0	0.00169223320801218	0	0.00246435660596982	0.00085374597266681	0.0112886998605843	0.00307523420816661	0.0129590471475644	0	0	0	0.00185053249072421	0.00155010281056891	0	0.0330113066933165	0	0	0.00134067092142755	0.0014691773092142	0.00170954842500712	0.00257551296829276	0.0029726191425828	0.00341426816124599	0.00057509521956827	0.0021740582905138
1010001N08Rik	ENSMUSG00000097222	0	8.56989088814921e-05	0	0	0	0	0	0.00699061177290111	0	0.0105738754111472	0	0	0.0019971887571055	0	0.000446338347319792	0	0.00200149711984564	0	0.0318929469372034	0	0	0	0	0.0169063494449534	0	0.0505605179825136	0	0	0.000483085032614777	0.00166541689708509	0.000700080306568674	0.00150597241490914	0.00317153846660955	0.0022676247172522	0.000645716400192011	0.000839779642031199
1110002E22Rik	ENSMUSG00000090066	0	0	0	0	0	0	0	0	0	0.000566400049131351	0	0	0	0	0	0	0	0	0	0	0	0	0	0	0	0	0	0	0	0	0	0	0	0.000232360637000307	0	0
1110002J07Rik	ENSMUSG00000097134	0.00677814335813712	0.00144679153496237	0.0372965888792646	0.0330741823642055	0.00336444276357021	0	0.0298633229012934	0.00158494195606523	0.00250597327990855	0.000299575875454326	0.00165351789238641	0.00225901851821335	0.00490363204125795	0.140244911909235	0.0026381097666962	0.048791048973401	0.00226967559072847	0.000717834534402112	0.00479200201214181	0.0181713432303421	0	0	0	0	0	0	0.060978279702521	0.0989739914380771	0.0235620679073501	0.0239023043493834	0.012837190262794	0.0135266911236307	0.0052882310499277	0.00753856807990292	0.0141185051786583	0.0125903178238803
1110002L01Rik	ENSMUSG00000071456	0.0020187040121344	0.0153503589964857	0.00634305978172321	0.0036145757729973	0.024150787015334	0.0280244141311178	0.012498964214888	0.0310467253029488	0.0248534122957347	0.0286671941466756	0.037205117246015	0.00153451987786053	0.0138480919414829	0.0118182697922485	0.0205820333730324	0.0062928734350108	0.0339423490601671	0.0122442292896123	0.0660559493517706	0.0178845736881038	0.0759872295214404	0.00869407967950145	0.0111394732660628	0.0385164654440661	0.00667146903295423	0.0638592568671868	0	0	0.0148783130313438	0.0190033226812895	0.00765142166181172	0.0113457309877457	0.024792369178492	0.0154247837049479	0.0109055425219332	0.0228205187678161
1110002O04Rik	ENSMUSG00000102531	0	0	0	0	0	0	0	0	0	0.0100121471359546	0	0	0	0	0	0	0	0	0.00958044323653819	0	0	0	0	0	0	0.0607808955722632	0	0	0.00040922652608742	0.00143572953873933	0.000497395714700938	0.000933590998952618	0	0.000292568083324187	0.000785955499046714	0.000587525669728675
1110004F10Rik	ENSMUSG00000030663	0.221594180745003	0.951912957993664	0.960918385881348	0.270012505141156	0.747140195760548	0.956348267712607	0.93806120422794	0.984624447014939	1.12965263482764	1.08008449336956	1.15199954210277	0.235436451309395	0.876837795369507	0.346927073961992	1.26235948253449	0.800662006565588	1.0362173925745	1.00670989069889	1.31552146298475	0.624172855774348	1.27480524654606	1.13741152884225	0.622545898948053	0.714846406729381	1.22536123240077	1.21078808510164	0.881845225618909	0.380409108047909	0.745815825235428	0.799565643822332	0.533401264226585	0.67955004191361	0.980869844055666	0.894961792494805	0.666358384139549	0.804969536543608
1110006O24Rik	ENSMUSG00000107121	0.0034772070561376	0.00269360785920376	0.00614377114232555	0.00520608070960722	0.00812575840204588	0.0111127395662742	0.00740595837873493	0.0158742990620545	0.0108617434996321	0.00194084924575275	0.00434297554092349	0.000552976228657883	0.00542194797237973	0.00447196967287715	0.00747049692661901	0.00856244222166391	0.00444595637205239	0.00676219990741154	0.0107039847459346	0.00750636585158589	0.0215381081479243	0.00423441734417344	0.0146463066288873	0.0273874004813195	0.0110349502148845	0.0190512664343976	0	0	0.00602410773221032	0.00396639915703001	0.00750352510988144	0.00560980842949582	0.00787596371403275	0.00650284890435885	0.00663204838504019	0.00532722874243076
1110008P14Rik	ENSMUSG00000039195	0.76853884736117	0.852294895690256	0.904180447446149	0.765126428677484	0.734080688877521	0.416119415616906	0.638902423910236	0.330664593783955	0.967956150942319	0.392490065257124	0.827005275859421	0.897430001482703	0.54326401199672	0.774486063820952	0.670407051342641	0.370722020431356	0.482174920077063	0.684443648861965	0.568737398230168	0.739665019471717	0.937553499223317	0.497152406702804	1.06053989884331	0.639958423096164	0.340141535015534	0.407779459859824	0.7971009244441	0.684708749763976	0.605785195798838	0.632720312019155	0.868087471434888	0.744395794054447	0.567187374577715	0.583565881548583	0.865715100548284	0.759926924907688
1110012L19Rik	ENSMUSG00000045237	0.091230026458182	0.0797723587088099	0.0738577748920388	0.120741322607051	0.0902842491904036	0.153932937869211	0.0875953531018949	0.134746600757802	0.156317866768803	0.134829051502544	0.208753035814044	0.0436168925842806	0.0504245054982962	0.157257417894708	0.109278299637586	0.0564173377759375	0.182465896140683	0.0810107732145991	0.15267037761339	0.0818659817406093	0.172315673668495	0.117525978529127	0.0517620198426908	0.124349403535909	0.117920730591534	0.361756276297008	0.111999114680384	0.123554555167278	0.110372402029498	0.100437522196911	0.0915435516709811	0.0799526510775401	0.112199737958134	0.114575558304007	0.121389286528969	0.118692208804455
1110013H19Rik	ENSMUSG00000116164	0.00368371047175996	0.00249178629480608	0.00305037287375671	0.0046951279586776	0.00268317515542865	0.0100526197280753	0.00243340821829991	0.00818740317782106	0.00556906727932958	0.00368021372743215	0.00101770667129113	0.00060055767785966	0.00352002980821992	0.00281999450563843	0.00254647480261155	0.0010458047854772	0.0100815618788506	0.00357011432339372	0.018424727737094	0.00492451215320354	0.00691232790687921	0.00388372439848876	0.00119032739955125	0.00397073567805275	0.0157964489831668	0.00864527652349224	0	0	0.00513452048467159	0.00605932696885569	0.00232521996062828	0.00356932005184726	0.00448339527246174	0.00489643110559216	0.00363801072111843	0.00360357116835704
1110017D15Rik	ENSMUSG00000028441	0.00208907861282283	0.0033172236553052	0.00113317749721932	0.00181160479883692	0.00412785365837369	0.0012635411229806	0.00275977207870748	0.00359345965294419	0	0.00314439963608543	0	0.00111835714496701	0.00228268389680208	0.0070694044624338	0.00281500447492721	0.00160476139123826	0.00544185816804022	0.0024145689294236	0.00105273618768012	0.0126821457615159	0	0	0	2.92452943284626	0	0.00797581096051894	0	0	0.0194086327404189	0.0167759030803434	0.0112636969399686	0.0128036317773155	0.00798701782134091	0.02395358181832	0.00929193233027737	0.00831599108016249
1110018N20Rik	ENSMUSG00000085151	0.00012196573194691	6.02081032882053e-05	0.000329448632166369	0	0.00530240136752711	0	0.000192854151964752	0.00730638036096552	0.000651643418636063	0.0252978683904671	0	0	0	0	0.00171331685807843	0.000914507537233946	0.00140328846272364	0	0.0115962246101797	0	0	0.0089943587381994	0	0.00265435048043744	0.00963466321996269	0.00581860160383935	0	0	0.00276300966206709	0.00291664998533031	0.000587891499831693	0.00289173005115511	0.00296002347638105	0.00433838072242137	0.000906790082991153	0.00074998508200164
1110019B22Rik	ENSMUSG00000112289	0.000300032298476931	0	0	0	0	0	0.000388397932324767	0	0	0	0	0	0	0	0.000556029292512776	0	0	0	0	0	0.00404387605519891	0	0	0	0	0	0	0	0.000626727249223961	0.000214543933233928	0	0	0	0	0	0
1110019D14Rik	ENSMUSG00000097616	0.00513557762624438	0.0215069618345452	0.0173103269987916	0.00646175963187243	0.00834187908987337	0.00594097441133401	0.0218905583105292	0.0216444203762833	0.00732808550253927	0.0331995684577552	0.00219661275312372	0.00393927637660773	0.0191513821755408	0.021533315432491	0.01249140898889	0.00648712223097152	0.0297788530970274	0.0162531633976355	0.0259890900242122	0.00463906238982227	0.0273692957602325	0	0.0153677901314149	0.0473511378742292	0.028759295634006	0.0331710276082985	0	0	0.0110204657039912	0.0134403150144904	0.00937245499438651	0.0116841100393987	0.0174081140479526	0.0166308674110859	0.0150539816607295	0.0146570168508063
1110020A21Rik	ENSMUSG00000097047	0.00386526992231719	0.00276032722963202	0.00355337402877445	0.00243777348852087	0.00850268975918377	0.026446675473739	0.00142181438058971	0.0112037302055212	0.0113941659429627	0.0128353774295649	0.0183994069968233	0.00241023671337263	0.0040884997277615	0.00524907225742611	0.0073630173896785	0.0048474624760992	0.00644551957188268	0.00160483607722856	0.0192650682345062	0.00784687642600837	0.00341606822844751	0.00483028317052059	0.00701908868670271	0.0117239761592631	0.0342323435028358	0.0132326566870291	0	0	0.00846199404379444	0.00768787330917997	0.00432498707383972	0.00529192235598988	0.0129943692652265	0.00648290434401732	0.00686646338007927	0.00582324846682195
1110028F11Rik	ENSMUSG00000085972	0	0.000277093033042615	0	0	0	0	0	0.00730936065482824	0.00648045684654437	0.000906202866352175	0.0160531990719977	0	0	0.00197710121374243	0.00270686205731567	0.00089030197618549	0.00401659049946641	0.0248612928554172	0.0057860069189255	0.0531432679065932	0	0	0	0	0	0	0	0	0.000927938105172552	0.00235099082317189	0.00138545448278318	0.00128555246014588	0.00552029743257009	0.000897202220417474	0.000358416183212244	0.00342521265433547
1110032A03Rik	ENSMUSG00000037971	0.0777261501472438	0.100672770005983	0.138751474857737	0.0984955719201035	0.130688931809407	0.0883277829130997	0.11911471431318	0.202667583300275	0.0964705655552827	0.185456649160261	0.100247024729215	0.0453770761641043	0.0929003096251279	0.103829022303141	0.115500710635718	0.122384966543574	0.318610936077333	0.224166193448986	0.289391378318222	0.077498725518934	0.165706171101333	0.121197032642675	0.115062302462169	0.920632411874513	0.251892611993109	0.268730599826939	0.130112282736584	0.171710198278797	0.1286189374205	0.155416818094185	0.100869147809004	0.115255457711536	0.144311996038976	0.129297777755102	0.0934948581321357	0.112571140532147
1110032F04Rik	ENSMUSG00000046999	0	0.000350068478593895	9.85444637794157e-05	0	0.000674220725572073	0.0467595024789694	0	0.00319440637792635	0.0109617159825157	0.000937055630650152	0.0106510467753789	0	0.000630421586240318	0	0.00905822479222587	0.0245267791249539	0	0.000989446758760413	0	0.0311986726907934	0.406859217826324	0	0	0	0	0	0	0	0.00619445284495381	0.00516828636245065	0.00352281466354857	0.00917164221113387	0.0108605038282943	0.00619456841408405	0.0050319785616478	0.00785431909201084
1110035H17Rik	ENSMUSG00000099098	0.00579493982559474	0.00763030692208686	0.0184662126985808	0.00975906672948728	0.0202430337244356	0.0152814286904381	0.0134894652493466	0.0477375501768207	0.0145449697994129	0.021231263560598	0.0212508172667424	0.0146295664594433	0.0330105573713336	0.00640333305982125	0.0170653691282056	0.0132055689804635	0.0337148263948094	0.00806877896836045	0.0375800110036727	0.00643236566719168	0.0303529020869283	0	0.0101233073632753	0.0201307180785784	0.048702755341209	0.0171079404352473	0.0325464585618606	0	0.0139141085126396	0.0212535132219072	0.00752529997342272	0.0145091143492785	0.0224150252674699	0.0221899666313305	0.0148533626845573	0.0127091038888265
1110038B12Rik	ENSMUSG00000092203	0.0397768442049989	0.239355573964745	0.377752114395588	0.0421360897553541	0.17040057577313	0.376823543785603	0.446742420093803	0.153526372485152	0.279846586051148	0.269195322826902	0.231482069197622	0.0205003389303296	0.18422658000917	0.0626296643468377	0.418300563632614	0.372161926501462	0.166811565363748	0.195514039288487	0.192004006436468	0.175485139088297	0.345485434273401	0.31510912506545	0.168620696075026	0.130470913315162	0.13825884441639	0.22057121115691	0.203418696847284	0.0562007075130573	0.218780977304847	0.223545402445801	0.116661477917075	0.174418674024058	0.23536829924875	0.211555111770131	0.200063576508771	0.285846288606505
1110038F14Rik	ENSMUSG00000063236	0.0546322591648786	0.324289417433533	0.276932773595667	0.0553037025458383	0.36375930001913	0.387483138709745	0.43572302493427	1.32094551937441	0.516475185561036	0.366470242328628	0.494569633587951	0.0537153512662955	0.26985383275817	0.174147304422974	0.396766104485648	0.356987834445392	0.894063475194544	0.393552905270116	0.409652290186948	0.243597007444558	0.632760362963164	0.573772702380566	0.248846118997082	0.405052542912366	0.903690328294621	0.361478749319712	0.185731948737562	0.0805664735622191	0.279317241581744	0.30313032808096	0.1770725567771	0.237122996485675	0.526000830579362	0.410766127579181	0.321128232540312	0.436252860740286
1110046J04Rik	ENSMUSG00000085457	0.00059421650169648	0.0147043739859638	0.000448735735268964	0	0.00191414809433075	0.00244885907743829	0.0135425470160601	0.0228022497000397	0.0248066295544521	0.148074035019969	0.00156113694407794	0	0.00126084317248064	0	0.00904633024500001	0.000937500937500938	0.043329309101897	0.0294320243346315	0.115220518219788	0.004092108450695	0.0406827876581176	0	0.00299142000912981	0.0469127463675832	0.127722707110694	0.0383963720790048	0	0	0.0142236638198659	0.0177531539924522	0.00804044216588248	0.0119412251043063	0.0263794480370625	0.0228286371451571	0.00814752713533693	0.00969238629934412
1110051M20Rik	ENSMUSG00000040591	0.00272964507885048	0.0785776441580465	0.0179140947243514	0.00125133700779112	0.0122920244511309	0.0257176161806885	0.0222070080836743	0.0629503736962076	0.0385466102925014	0.104816463958488	0.0261283108607489	0.00100223932288015	0.0118080995299707	0.00412317321134677	0.0464009449148962	0.0410836070624997	0.15466458415817	0.0623988634682966	0.134501326936235	0.00884064882026698	0.0952512030528903	0.0113530272034914	0.0173898982923657	0.233131169652476	0.0827444137894471	0.141623373595996	0.0249984538225441	0	0.0337233125445009	0.0452660587219564	0.0172520645669642	0.0288205067030446	0.0517923665188786	0.049035217263453	0.0228020148075805	0.0294465253625988
1110059E24Rik	ENSMUSG00000035171	0.0504787163101018	0.162783506634241	0.138426340157533	0.0542565014043464	0.356849564682176	0.173861024476141	0.120333737155513	0.273266926277522	0.15397627160161	0.160151325508882	0.153118640133918	0.0480317828828314	0.123003441126683	0.0690687428611357	0.269958209895267	0.113144887945832	0.396025648508245	0.169101376512776	0.28194388984879	0.0508986157733405	0.369313158377707	0.55732474292915	0.226230684590163	0.197041674728052	0.259467123672614	0.155416185662044	0.277755044607611	0	0.172471580770467	0.172018464938962	0.0952948707215264	0.121975587179754	0.218298454001365	0.205594499150056	0.120042573204496	0.156866531252604
1110059G10Rik	ENSMUSG00000032551	0.0981636242913339	0.250096215017315	0.349073795539903	0.109806149602485	0.322448172442578	0.320809770842946	0.255659412512555	0.32473893578839	0.3463659294427	0.246995363441548	0.387738112382039	0.0939229882131135	0.346482453346022	0.13725149120594	0.278091253516905	0.232451769477756	0.422083500589198	0.264918219164225	0.323438786130913	0.221799864756842	0.360567366793063	0.445511925098337	0.212412560043186	0.226321959186818	0.242337125753199	0.330944076474282	0.395304812689429	0.122668184384322	0.255135647609029	0.292989549162555	0.182168167451266	0.217036909558548	0.328717149211629	0.276032995386206	0.208122137359844	0.250634639596048
1110065P20Rik	ENSMUSG00000078570	0.165489542762791	0.134470012463998	0.154278441887076	0.216700517006624	0.13882566119155	0.138254728834929	0.172179255974055	0.209664170553417	0.167341336865148	0.388600320897194	0.143499521418199	0.097324067951286	0.117137198378079	0.371212203397169	0.200074702607577	0.145109341930362	0.234060498208047	0.145924334756913	0.610702893760057	0.146362713636495	0.264878439745297	0.141466201067074	0.0809381009246044	0.24915457575494	0.46566871930152	0.632172460264055	0.139330992370163	0.121905985696344	0.20184145037347	0.206325938788673	0.16733557148849	0.17507021276544	0.17623868071491	0.164065441228137	0.167361448753049	0.183740308065222
1190005I06Rik	ENSMUSG00000043687	0.00211319073333084	0.306180798032974	0.00192012247364186	0.00767183465273297	0.000787441509898556	0.00419638002519847	0.0104049584007747	0.0104115972699109	0.0119036179925254	0.013839939023943	0.00530497346366387	0.00341965796440671	0.00087550088500007	0.000661758930089338	0.121807086451784	0.0103540994125051	0.00418489615479261	0.186763568730696	0.941181116849249	0.0121989028216491	0.038939586744314	0	0.00778481950863793	0.0210099709196131	0	0.0273335214116976	0	0.0331516622243439	0.0562684913283985	0.0711912956314932	0.040550503765613	0.055964317193943	0.0870939823150981	0.0847963143248657	0.0236004497059591	0.0328119511805345
1190007I07Rik	ENSMUSG00000063320	0.00537312735996614	0.0922254988899972	0.0855191271416703	0.0110168723904933	0.0725912901982752	0.164751310807411	0.134505443331208	0.129011716530326	0.132401119481245	0.101438778936893	0.136711685726522	0.00974247528844825	0.0710298789996865	0.0265815922456294	0.147108682354284	0.0913859040935295	0.166322852511556	0.0731999579449563	0.166903813111538	0.099306032193604	0.113946936890455	0.131813083381075	0.0835726094506049	0.150118204743661	0.133666450216689	0.110138157363238	0.0651794376720239	0	0.0719481934272428	0.0718556295289446	0.0395776895252286	0.0539948399618932	0.108883379948822	0.108858576198574	0.0790752232812233	0.110943680282357
1200007C13Rik	ENSMUSG00000087684	0.0113060458326495	0.00448638233909412	0.0044923267024936	0.0152932274624521	0.00262863044446748	0	0.00745875778495755	0.00678454267540766	0	0.123721809949866	0	0.00510214061660512	0.0143641083854556	0.0246818204796546	0.00277548149651362	0	0.00113483779536423	0.00235387078781131	0.050271127799635	0.021313849166461	0.0214890153003855	0	0.00136867994924935	0.0363391200298055	0.100832990103896	0.0281624234181186	0	0.020282640943684	0.0214640680019653	0.0210401033788404	0.0118842436309408	0.00808990281206867	0.0122201932681605	0.0138394287474742	0.00667648524302832	0.00784620670723071
1300002E11Rik	ENSMUSG00000097290	0.00628321610444437	0.104758766367372	0.0187195101314098	0.0102391365596703	0.144054785090419	0.235545485203517	0.0699688642563527	0.352767613735006	0.35025819084016	0.230894453421586	0.353531921342952	0.00261611557847735	0.0289099512997025	0.0206120608753316	0.142755911467943	0.0560496032413587	0.490695112338493	0.136884745983503	0.202314830677311	0.118445894620774	0.365377883322111	0.213239635940104	0.153512853084596	0.259434704657668	0.41101230366823	0.319351185206255	0.1053540795591	0.0464728576807652	0.114321913072744	0.130983367099758	0.0519959502551567	0.0662875294152789	0.217940743555354	0.183577853915482	0.0952045830957031	0.144650885034912
1300014J16Rik	ENSMUSG00000112545	0.00532155252873878	0.00163470278447666	0.000621829373895503	0.00901093516986072	0.0116087196358286	0.0160315198629128	0.000575585701999126	0.00349273020385578	0.0104555182611642	0.00204663871737102	0.00749597977726477	0.00305514382781627	0.00245831992319815	0.00754697374843634	0.00507560052145808	0.00209595076283604	0.00173777044052481	0	0	0.0100633536695431	0.018737647468689	0.0137731255161966	0.00887687280446572	0.00446357831682925	0.00344284684874507	0.00559392678556745	0.033385755365519	0.0331624362452163	0.00857715347660278	0.00773432832241681	0.00431332353875892	0.00456422524187044	0.00379938798510998	0.00586557068012677	0.0049185562425618	0.00567326875548461
1300017J02Rik	ENSMUSG00000033688	0.00090988607932569	0.000903013483916592	0.000298555722877209	0.00158840103618518	0.00284543713867834	0.00101386742423963	0.000190144346940113	0.00676910249648224	0.00257658586842452	0.0019639575778758	0.00316031437198926	0	0.00133949249844016	0	0	0	0	0	0.00299118915323025	0.0108392624098715	0	0	0	0	0.00447635789197564	0.00689671344017722	0	0	0.000735870171100649	0.00114646211934931	0	0.00158731906545612	0.00219170365523807	0.00427328538269541	0.00129204294126226	0.00149066055547
1500002C15Rik	ENSMUSG00000096221	0.00224877404704508	0.00227302116563175	0.00232167624840143	0.00274204530271246	0.00199315694095306	0.00918965344368087	0.0114965734899459	0.00811250813622377	0.00549727048024133	0.0146924490861683	0.00212446997529331	0.00143943485499659	0.00236566764852146	0.00485553935095508	0.00230419629733178	0.00457188030740125	0.00992200649200398	0.00550408811329037	0.0102903591629383	0.00318688329824575	0.0170028234634578	0	0.00820162188879988	0	0.00303909984293932	0	0	0	0.00402226130363133	0.00410402297569238	0.00214602291679613	0.00596036999063529	0.00597934071450147	0.00516359237965418	0.00319093901241588	0.0053282142447898
1500002F19Rik	ENSMUSG00000097595	0.000500370770296834	0.00170890856407738	0.00409778308966812	0	0.000595360227136477	0.00302877521457647	0.00193650480546116	0.00493771404105384	0.00107354283736513	0.0111326106451758	0.000827589859706967	0.000649903700519176	0.00256130917459425	0.0015376657373015	0.000492288594539692	0.000716876865716848	0	0.00088225892870298	0.00312596452992547	0	0	0.00333867521367521	0	0.00916616392169434	0.0123239908144767	0.0132253102347279	0.00541748493262003	0	0.00261121150761536	0.00259037253670739	0.00134989899689555	0.00303699161327753	0.00205381537662472	0.00331382665914873	0.00109306003524572	0.00121786361642765
1500004A13Rik	ENSMUSG00000098912	0.0042929110384665	0.00506980325135569	0.00941045961939083	0.0101489349547164	0.014817060786085	0.0485538823528792	0.0135257013806348	0.0262466727581774	0.157711468037325	0.0369593909621648	0.0732751811107155	0.00171579530224052	0.0107837895553996	0.0165785092690116	0.0537406395066626	0.0122019111435306	0.0325613794470352	0.00582894111049707	0.115732863720439	0.0446223027916451	0.00827126611860843	0.0489571404108707	0.011947534041515	0.00265435048043744	0.0202376598305947	0.0216764215609649	0.0442661839198125	0	0.0168355994105833	0.0174405468839669	0.00892129531102575	0.0135712994436338	0.0259586746175622	0.0337507691137942	0.0316504221458148	0.0441510413572713
1500009L16Rik	ENSMUSG00000087651	0.000625084984280059	0.0020726837072697	0.000801019624757425	0.000921430709147817	0.0009200547743888	0.00617588790797898	0.00303877398840637	0.00768779999404286	0.294793702810091	0.180191669664188	0.032136625435029	0	0.00236779724051164	0.00244079545523886	0.30351651542794	0.00697843851840734	0.193733792753225	0.0134423298464906	0.389444281874676	0.00912732639765641	0.0268319300238374	0	0.00465033574279375	0.0728572031755133	0.0971200930850098	0	0	0	0.0354018378289997	0.0439874719601313	0.0165371950958527	0.0338217296996966	0.0480888405269226	0.0419101703664428	0.0286310476557604	0.0407954248521185
1500011B03Rik	ENSMUSG00000072694	0.0736174353627343	0.0486680873818397	0.174763834960327	0.0958503998967185	0.153155970804371	0.179937293787346	0.140241440145209	0.107733154902107	0.242723144586876	0.121958021774511	0.279573947635783	0.0440249243302294	0.0873448737333602	0.0646190396730369	0.228461632651983	0.13470156094176	0.103456204271422	0.078244701320063	0.115051148724698	0.136027934438613	0.203068552911102	0.231188365076962	0.570333003302491	0.0959558130215585	0.0892938073792695	0.0973246692581172	0.226758155305708	0	0.131052757279457	0.123002595609753	0.0723686750564569	0.100513795168899	0.137226021911121	0.111194554860485	0.140752449389414	0.178079987700725
1500015A07Rik	ENSMUSG00000098702	0.0305586186839943	0.018170919820344	0.0632435557594489	0.0371246374292662	0.118851744896086	0.106940558715125	0.0442885468789668	0.0260224372799123	0.104920462747174	0.0194545797189233	0.0716397931572993	0.0224302042167308	0.0666182764141737	0.0620410628506862	0.0375160616609643	0.0598936493398146	0.0249213543733699	0.0258654534276208	0.0347181764146766	0.0442110809585398	0.0496154226527365	0.130644167157838	0.0505240572998024	0.126232474103375	0.0136736808990184	0.0189459900001448	0.0718311014077446	0.0373835957249651	0.0667307473084548	0.0596286107779445	0.0404244942673566	0.041972172796236	0.0682871991166721	0.0648848575516356	0.0424130723944129	0.0440506177799101
1500026H17Rik	ENSMUSG00000097383	0.010767893914636	0.00311422598338184	0.00186471015752885	0.00817466944542627	0.00658578503436268	0.00224146485030566	0.0010508530901835	0.0242521534438241	0.00802217035068738	0.0185228290811869	0	0.0026284840990486	0.00290025809396778	0.00536465401981955	0.0023950607993837	0.00262175227387365	0.0242756688947677	0.0342625009962332	0.0175498406637282	0.0156346115714382	0.0490785494462311	0	0.00136867994924935	0.0502238091208908	0.041737459952931	0.0295741258367039	0	0.0380181879010919	0.00922482787629261	0.00904298598768767	0.00500190975803589	0.00792038438285125	0.0146187570899352	0.0103816929267848	0.00506742210805148	0.00566619744665051
1500035N22Rik	ENSMUSG00000059631	0.00123063817242837	0.000296230109286329	0.00241854156216535	0.00464194699522956	0.000803649062781621	0.00327030594803674	0.00162282053829159	0.000252111484101648	0.002723622926192	0.000598405089473863	0.000856424243794521	0.000419799419837202	0.00079216303602504	0.00125266049430735	0.000660962331799505	0.00105544283426086	0	0	0.00406801724839313	0	0.0173209670961083	0	0	0.0199138372617841	0	0	0	0	0.00311617126027513	0.00214868587275793	0.00121094446174254	0.00180452493790515	0.00113200107628416	0.00150168463165345	0.00137591846560743	0.00105370386393411
1520401A03Rik	ENSMUSG00000043747	0	8.16129327117692e-05	0	0	0	0	0	0	0	0.000478577667173161	0	0	0	0	0.000406794575898756	0	0.00225969171985354	0	0.00201155598683316	0	0	0	0	0	0	0	0	0	0	0	0	0	0.000272749308987408	0	0	0.000411356537364301
1600002D24Rik	ENSMUSG00000117232	0.0198337705732302	0.000242836075295857	0.00154300782620429	0.0299758576865806	0.00404152692459303	0	0.00406782888759413	0.00347045396099881	0.00218654745748448	0.0015813053446987	0.000894084593277342	0.00686678521491108	0.000528920416306912	0.0884948265263299	0	0.00378050880527229	0.0048067194091965	0.00220646419602182	0.00142598347228116	0.0111867727370506	0	0	0	0.00223899979401202	0.00784145097821086	0	0.020967107849561	0.0646941938975303	0.025570479033671	0.0128859373263069	0.0096865500428912	0.00546641906406697	0.00297331761601762	0.00954714389073394	0.00300847163654527	0.00764108234856616
1600002K03Rik	ENSMUSG00000035595	0.0205042252889853	0.110393608088035	0.22129137800712	0.0285425494453001	0.147626110361961	0.163538033700168	0.210121314841491	0.134219119301311	0.228394868202445	0.188737011447507	0.124296046327897	0.0204652363533782	0.157698392326436	0.0269031366989767	0.158104997721735	0.181810360166673	0.183182686885563	0.1009100916631	0.161540163420489	0.0750658519370569	0.128237162643887	0.172449366523745	0.109724761065549	0.104989129636795	0.152939357223106	0.18857889135513	0.133144840206565	0	0.117731862552446	0.139264540960211	0.0830798909168171	0.106844271333165	0.161925746820735	0.142236179521891	0.10511689589266	0.136584386893425
1600010M07Rik	ENSMUSG00000101585	0.598643754252815	0.0410387257381999	0.242709801038001	0.881752129455418	0.177412119824389	0.00488464664128015	0.115693459715297	0.0473637618098129	0.0113847554840128	0.0194561028786931	0.0214451984503248	0.181866950383814	0.295922716330575	0.894743110477908	0.0327174196669917	0.119450978795661	0.0139974896124698	0.158395240148314	0.0151498520805872	0.269650957514236	0.0247915845426606	0.0206922505124416	0.0113528944012674	0.0123202675964678	0.0119728631561147	0.00448535285598115	0.517625215834757	0.527907685100544	0.491174637469168	0.341555783474037	0.324512209783717	0.198580435478946	0.0966537846389913	0.27256993403916	0.244366265340313	0.176957031480852
1600012H06Rik	ENSMUSG00000050088	0.1172304040007	0.190852989590712	0.155954166217593	0.129999959716658	0.132649020483414	0.144446732885249	0.15671707328757	0.179606846111183	0.164519131429424	0.146092276321187	0.201866705499937	0.12978103923461	0.195044599648802	0.177030500276575	0.138257135050792	0.106158649927175	0.263896623375024	0.173645174812555	0.153894225120531	0.121449919621496	0.144873717505776	0.109191670934655	0.0811314762325934	0.181136278021073	0.124873787391219	0.747571143301299	0.126180174419839	0.201647289144339	0.143790316455804	0.158697955550271	0.147176630509432	0.135925734545581	0.177112779199195	0.163324242816593	0.155358571753804	0.157729545814952
1600014C10Rik	ENSMUSG00000054676	0.435025104069322	0.400825459587382	0.288926547454368	0.50569929119946	0.199947631570083	0.115545596176371	0.241446253681341	0.0792308273019973	0.278072139192082	0.0794922556715362	0.125775749224682	0.32301744041711	0.107959650758661	0.650306365066042	0.265104416954777	0.111942201681354	0.0709199338501444	0.29185067660666	0.0769932001864475	0.233746868497745	0.0782891388854281	0.0887308958171761	0.0307971433035533	0.0474039808944538	0.0772802018194818	0.0788376159791525	0.193879855712277	0.387203226050153	0.275552038625388	0.194577840637997	0.391312966273889	0.24628822834771	0.212552538491817	0.246302472704207	0.36704237919882	0.343158788428821
1600014C23Rik	ENSMUSG00000094690	0	0.000367130156452268	0.00249404287104151	0.000774649022021103	0	0	0.000670825607483983	0.000812755449037632	0	0	0.0139845701599257	0	0.00155889565746873	0	0.00106398236455708	0.00147260071742162	0	0	0	0	0	0	0	0	0	0	0	0	0.00175392998690866	0.00345934630060578	0.00105114175085957	0.000550596465540928	0	0.000213967408500305	0	0.000720147214979237
1600020E01Rik	ENSMUSG00000097048	0.0195955507757744	0.0615652429907817	0.139167825546275	0.0417835586052594	0.152347751500082	0.189315165647575	0.0818799240591733	0.209698890399617	0.186074764088996	0.110081662008582	0.149734838933502	0.01151737212518	0.114925278089571	0.121545332925026	0.103826404385711	0.110848842369713	0.182148781614328	0.0874963723226437	0.137243644169171	0.131315049489965	0.092655979855821	0.136709770338172	0.0716854615257931	0.105130088501053	0.166926160759235	0.120503325989608	0.113104618816585	0.00564541169164761	0.113124594629872	0.114338148595347	0.062497659317639	0.0833708285742735	0.14084017733701	0.125376934986556	0.0759381092107196	0.112209692755734
1600022D10Rik	ENSMUSG00000117315	0.0519068336762027	0.0261574851480826	0.00906895561539274	0.112337882991391	0.0137661760753601	0	0.0157498096639716	0.00651124561109023	0	0.00128482244204361	0.00392854249911177	0.0112893359480403	0.00689017697000023	0.191769898900086	0.00488704014127282	0.00240340013824358	0	0.0351892139973247	0.00247016748761701	0.0303766709088804	0	0	0	0.00615860155387137	0	0	0.144865357624872	0.0549982039421877	0.0617543098012539	0.0565799033713163	0.0337378771022769	0.0307280529248694	0.0145008524539834	0.0165124700196346	0.0192510879859559	0.0102859643166511
1700001C02Rik	ENSMUSG00000029182	0.000584550558248835	0.000381914182947965	0.000326001871207065	0	0.000843407199779297	0	0	0	0	0.000694520407614027	0	0.00109057973582887	0	0	0	0	0	0	0.00325509064213835	0	0	0	0	0.793626190204717	0	0	0	0	0.00567904078383472	0.00315480745454401	0.00318569346057682	0.0028179555053476	0.00165670626615526	0.00541664732936099	0.00255564416437773	0.00224399678150113
1700001C19Rik	ENSMUSG00000047150	0.000149619667553178	0	0	0	0	0	0	0.00104708708748957	0	0	0	0	0	0	0	0.00089030197618549	0	0	0	0	0	0	0	0	0	0	0	0	0	0	0	0	0	0	0	0.000643372223298612
1700001G11Rik	ENSMUSG00000085984	0.000366991196729286	0.0051488148926925	0.00286359868393618	0	0.00344079011539685	0.00342545955434535	0.00850217405814473	0.0244851802846085	0.00921325580348819	0.0065372485143747	0.00986679453411061	0	0.000588030797760214	0.00826579202731985	0.00693804030075269	0.0248627328427594	0.00940031964111614	0.00973483170805639	0.0157092473998832	0	0.00133730906402675	0.0129560530679934	0.00440598962234858	0.00256384617948462	0.00878598983714114	0.0115923019845294	0.00578829317704942	0.0251455929833737	0.00394105432017677	0.00575025942536319	0.00264331990852888	0.00488907392050939	0.00656110933059705	0.00793608142314802	0.00495003780711733	0.00619058443213182
1700001J03Rik	ENSMUSG00000095040	0.000790031646326667	0.00129778057221672	0	0.00135651427358652	0	0	0.00171124427547947	0.00105252989661897	0.00145380110837797	0.000989203101400176	0.00188002719271332	0	0.000396629348604515	0	0	0	0.00176200341751322	0	0	0	0	0	0	0	0	0	0	0	0.00213819692757645	0.00116797168139936	0.00089978021282181	0.000391452006180208	0.000709817951004901	0.000665678799328463	0	0.000102099169127172
1700001K19Rik	ENSMUSG00000056508	0	0.000585923494197047	0	0	0	0	0.000407723057538041	0.000387458975843638	0	0.00130866227370568	0	0	0	0	0	0	0	0	0	0	0	0	0	0	0.00317958452369029	0	0	0	0	0.000187923397683752	0	0.000656508940878434	0.000584136773928734	0	0	0
1700001K23Rik	ENSMUSG00000118314	0.000260565840610416	0.00408437640166555	0.00159299455461038	0.0044574617124463	0.000601409638487535	0.000215052639617389	0.0017034488537852	0	0.00423343970618035	0.000167405763110801	0	0.00096281040761616	0	0.00520502788372152	0.00203401963126513	0	0	0.00505129382119158	0	0	0	0	0.00277845099957683	0	0	0	0	0	0.00111715058527047	0.00265047062673368	0.00164135135996032	0.00187884023255023	0.000915249223756794	0.00262431148611288	0.000999170001427472	0.00162570540953515
1700001L05Rik	ENSMUSG00000075511	0.00413053535529087	0.0105462063414933	0.00869843016043026	0.00461356897946128	0.00308225508372723	0.00164980845257318	0.0121340629987012	0.0122159458266696	0.00507152381735659	0.0119570727609867	0.00630135213052829	0.00303508528990746	0.0120737167922085	0.00855488451466185	0.0116908015447497	0.0119016467452652	0.00563200705264242	0.00295993267660086	0.0153099345300037	0	0.0303917684699137	0	0.0035706319806084	0.0232747034172415	0.0155502431351568	0.0200708991748987	0	0.0167197798339391	0.00675854228114036	0.00640302254773876	0.00669057584959429	0.00878936208478116	0.00902056715396922	0.01112334143903	0.00407158478176421	0.00683354952047862
1700001L19Rik	ENSMUSG00000021534	0.0002174718540315	0.000297776414305182	0.000190180016796699	0	0	0.00104016092537709	0	0	0	0.00432189841833389	0	0	0	0.00300345758036652	0	0	0.000756674798650728	0	0.00160173859113636	0	0	0.0108991350446429	0.0023399749622679	0.434163249874694	0	0.0225603928656042	0	0	0.0039985386779599	0.00307889135448116	0.00179194461195936	0.00149388727763697	0.00139724956392097	0.00425021180744156	0.000824325275093082	0.00138914315158762
1700001O22Rik	ENSMUSG00000044320	0.000177318791632014	0.000370895791092236	0.000151480058634901	0	0.000755442281097931	0.0114578044072202	0.000574554872231062	0.00165109946432518	0.0038019657546439	0	0.0279605678521916	0	0	0	0.00459549008026049	0	0.00726748236891322	0	0.0167204455360117	0	0	0	0.00119400960604608	0.0211454590670803	0	0.00895627991957261	0	0	0.00102941284469888	0.00170201751103128	0.000163708424008847	0.00104986916776584	0.00391784154836604	0.00447276877252046	0.0033327851562454	0.00396815550546603
1700001P01Rik	ENSMUSG00000018543	0.000747327600044104	0.000347153714095825	0	0.00206353842519603	0	0.000532423074449357	0	0	0.00140782174498942	0.00211925138547187	0	0.000418461167640565	0	0.00229609209717245	0.00131055505084646	0	0.00389311083966461	0.00132305531045956	0	0	0	0	0	0	0	0	0.0116295973251926	0	0.00062724447372587	0.00203094977433792	0.00106138973732029	0	0.000657140065158148	0.000747871815516565	0	0.000897501813321529
1700003C15Rik	ENSMUSG00000099391	0	0	0	0	0	0.0132015764188732	0	0	0.00645877991054953	0	0.00148386423769962	0	0	0	0	0	0	0	0	0.0035796259147734	0	0	0.00338463537999978	0	0	0	0	0	0	0	0	0	0	0.00202074764506704	0.00362091803519804	0.00296694036263173
1700003E16Rik	ENSMUSG00000030030	0.000163566878047415	0.00071186181193077	0.000484453341330654	0	0	0.000442212333470021	0.000217707898960719	0.000637526086759131	0	0.00521757846903966	0	0.00071259406687054	0	0.00121254670578342	0.000282889496686402	0	0	0	0.0021985830571913	0	0.0045371165626079	0	0	0.112948945976512	0.0100337381463926	0.0206849787359967	0	0	0.000489902229527303	0.00168019235502074	0.000930711713967705	0.000999701823356368	0.00101930468865752	0.000916582495653097	0.00150476024419675	0.000841458976059124
1700003F12Rik	ENSMUSG00000038523	0.00106968877398269	0.0752824716509149	0.00107480677153139	0.00138452444467055	0.00183813526207571	0.00222097596114898	0.0175047315407155	0.00431306713147073	0.00178511032587044	0.0072473363913474	0.00136079638158799	0.00119713730221833	0.00164574001317784	0.00271156144723627	0.0152862069045492	0.0015261781523019	0	0.038677541070998	0.00249230176352627	0	0	0	0	0	0.00569980820145402	0.00669681177380875	0	0.00564541169164761	0.0135112359695034	0.0144035612428903	0.00461461854269068	0.0129225128301794	0.0168938237469546	0.00982881253137141	0.00873287870234632	0.0187023468469864
1700003G18Rik	ENSMUSG00000087621	0	0.000158797724979516	0.000155488531360288	0.000720220329803293	0.00240981555405371	0.00141192995055158	0.000825716618168503	0.00417688360026611	0.00827973441949167	0.00162940115050166	0.00103872836380755	0	0	0	0	0.00118404976040161	0	0	0	0.00754014751544599	0	0	0	0	0	0.00328446487527573	0	0	0.00155094384913018	0.00245319620254409	0	0.000305394941442843	0	0.00258553421472429	0.00116579300355754	0.00153048551740567
1700003I16Rik	ENSMUSG00000107526	0.00218581092543497	0.000160086361396182	0	0.00369722138090587	0.00207326488985428	0	0	0	0	0	0	0.00140393635675708	0	0.00742985130497897	0.00163814159619414	0	0	0	0	0	0	0	0	0	0	0	0	0	0.00378397325040434	0.00203413304485613	0.00182362413576784	0	0	0.00100055656593978	0	0.000257868534449078
1700003M07Rik	ENSMUSG00000085389	0	0	0.000131500929251317	0	0	0	0.000458724939168486	0	0	0	0	0	0	0	0	0	0	0	0	0	0	0	0	0	0	0.00401645138487244	0	0	0	0.000233673118973453	0	0.00016210750252444	0	0	0	0
1700006J14Rik	ENSMUSG00000034764	0.00867672902746337	0.000960039401567717	0.00291794060861106	0.00426487390164011	0.00638501489902323	0	0.00274172139210282	0.000551695998204563	0	0.000845783978314099	0	0.0549620396992878	0.00093146879775136	0.00424458738016177	0.00895124928394518	0.000742475658863619	0	0	0.000999217412922199	0.0669570753487635	0	0.0018163535757463	0	0	0	0	0	0	0.000762571104461763	0	0.0147419549616976	0.0109761070109717	8.52535414747396e-05	0.000858863288788752	0.00671606354897623	0.00214158304308089
1700007K13Rik	ENSMUSG00000026831	0.00099207797128758	0.00094060249761322	0.000886328808520493	0.000664788948123061	0	0	0.00176208312369274	0.000717889931967007	0	0.00106365038430693	0	0	0.00446399827113474	0	0.000366982792984199	0.000863814093386078	0	0	0	0	0	0	0.00108442580195999	1.24499459519097	0	0.010704562833602	0	0	0.00589501796601962	0.00658354289093522	0.0051656484007092	0.00440926195127076	0.00406969139565949	0.0101801182828879	0.00502266837815365	0.0035827570537135
1700007L15Rik	ENSMUSG00000097318	0.00520394377622564	0.00781721078243557	0.0122914785408976	0.0042964863230429	0.0309763314937405	0.0346341697989201	0.014111865419101	0.0164104611431932	0.0368729175331005	0.0109182675429691	0.0433863981111353	0.00460866021777604	0.0224747883513459	0.00757562550308224	0.0213175821940542	0.017223665071534	0.0108115783694276	0.00970496271803	0.0198263381832364	0.0207995597439173	0.0118522037828994	0.0506481990277992	0.0677754079068713	0.0423509647406526	0.00306387474144727	0.0284779591198785	0.0165224166305783	0	0.0174103928987402	0.0237615493411741	0.00807211833884505	0.0119549553026388	0.0150911847212474	0.0167736850544777	0.0155096116556757	0.0200428780324833
1700008B11Rik	ENSMUSG00000104872	0	0.000502944312114471	0.000712671974115482	0.000752698272768219	0.000397096336285956	0	0	0.00292629352519479	0	0.000320537220381359	0	0	0	0.00155743007839792	0	0	0	0	0	0	0.002460024600246	0	0	0.00213951567783601	0	0	0	0	0.000766099890192868	0.000802117600424604	0	0.000435050124237947	0.00139386288992295	0.000500607346318101	0	0
1700008J07Rik	ENSMUSG00000101225	0.00545105987170142	0.0147091425369116	0.0210357147857782	0.00730035598662288	0.0299768890167606	0.0256526633543242	0.0171258530121641	0.0603768990210837	0.0218886181748401	0.0318054537244135	0.0459698198938197	0.00609436113152962	0.0241993343203279	0.00372600835421273	0.0222979866565369	0.0323282090017128	0.0733870694725906	0.0201700916506795	0.0634148048719278	0.0214492488166601	0.0180191991072334	0.110488995068691	0.0265308384768272	0.0294063452249235	0.0627206083062378	0.0377233433720361	0.0245897302919673	0	0.0221567652853554	0.0227473538084272	0.0130389401528273	0.0193400378395334	0.0277616608677651	0.0236663176932922	0.0230660754335536	0.0216685905403643
1700008O03Rik	ENSMUSG00000008028	0.000254282692680803	0.00143925211216964	0.00161076457546679	0.000284767231265164	0.00470575148488668	0.00254932419643584	0.00368963443783756	0.00140017567396435	0.00768885919015824	0.00196040182475996	0.000310795210571214	0.000974995376560594	0	0.00125991744012998	0.00138248695908403	0.00329233476855615	0.00109545007004308	0	0.00971150285650016	0	0	0	0	0.00939231708462477	0	0.00417455832129321	0.0190385530699667	0	0.00153855362503468	0.00501468171727684	0.00101697410810341	0.00125975992943383	0.0028037463783842	0.0023258535833948	0.00123706908921638	0.00147333314880596
1700009J07Rik	ENSMUSG00000096573	0	0	0	0	0	0	0	0	0	0	0	0	0	0	0	0.00506629777967705	0	0	0	0	0	0	0	0	0	0	0	0	0	0	0	0	0	0.000694136884404151	0	0
1700010B08Rik	ENSMUSG00000057047	0	0.000333150655723778	0	0	0	0	0	0	0	0	0	0	0	0	0.000416661875055104	0	0	0	0	0	0	0	0	0	0	0	0.00469511121544692	0	0.000448599949569324	0	0	0	0	0	0	0
1700010B13Rik	ENSMUSG00000099958	0.000636905308665412	0.000227452353545246	5.90776048143049e-05	0.000329688473405218	0	0	0	0.000884756564539806	0	0	0	0.000712073708173681	0	0	0.000703399897472431	0	0	0	0	0	0	0	0	0	0	0	0	0	0	0	0	0.000698604226078017	0	0	0.000331301997984833	0.000700366346506504
1700010I14Rik	ENSMUSG00000023873	0.00960203727706509	0.00818108366064311	0.00564838773451158	0.00630828706159522	0.00832927594868073	0.00817792620963587	0.00493093034704102	0.000853586780473332	0.0174104833492634	0.00268921936216266	0.00715536845712232	0.011020130824064	0.00549701625491336	0.00423697129847051	0.00538511860763481	0.000860209504024705	0.00108157346009086	0.00372138916371759	0.00615088369704282	0.00383467930576966	0	0.0152665779477398	0.00795376953583048	0.0298771508091893	0.00789545158824904	0.00559392678556745	0	0	0.00918533035908632	0.00554994147538538	0.00618195923564756	0.00688788227975933	0.00584556604224572	0.00635627417588419	0.00984947835505415	0.00746240241463625
1700011B04Rik	ENSMUSG00000102099	0	0.000903250725271931	0	0	0	0	0.000220771917529502	0	0	0	0.000344270461628819	0	0	0	0.000588323611873971	0.0041911342452289	0	0	0	0	0	0	0	0	0	0	0	0	0	0	0	0	0	0	0.000831277459318471	0.000537541520060281
1700011D18Rik	ENSMUSG00000108791	0.000109299440101595	8.86763415511177e-05	0.000251396760400787	0	0.000995613724176767	0.00377070834474188	0.00019469085817394	0.00241752098940922	0.00174224238103362	0	0	0	0.00196761354299712	0	0.00210117916397047	0	0	0.00573346168642895	0	0	0	0	0	0	0	0	0	0	0.000894034828427578	0.000901237324219381	0	0.000537352924546299	0.00322547671992568	0	0	0.000728571866548107
1700011L22Rik	ENSMUSG00000031682	0	6.78999331525158e-05	0	0	0	0	0	0	0	0	0	0	0	0	0.000519741065001416	0	0	0	0	0	0	0	0	0	0	0	0	0	0	0	0	0	0	0.000182040462386281	0	0
1700012B07Rik	ENSMUSG00000020617	0.000152591259758802	0.000674794829600198	0.000306595367017598	0.000168878570633395	0	0.00183371830511072	0.000719282321920167	0.000469670907231354	0.117893327054608	0.00361484034725842	0	0	0	0	0.0300828068732758	0	0	0.00113724629456726	0	0.0129154768939233	0	0	0	0	0.00690141126959052	0	0	0	0.00643844306625961	0.00407400350341677	0.00907794026850841	0.00548872109004362	0.00266245358742687	0.00438165974989688	0.00593717842253084	0.0105076148940331
1700012B09Rik	ENSMUSG00000031927	0.00883240754886781	0.00153107593763654	0.0720810718691785	0.0123032055646982	0.00603613949469739	0.000627243729224904	0.0118131281886615	0.00394823440618011	0.000483948586850768	0.00106906665138006	0.000934302675147625	0.00712755780471173	0.00483350206464513	0.0125728541120342	0.00187812144139274	0.00198385316207069	0	0.0167334797234447	0	0.0306526054982758	0	0	0	0.28534472658794	0	0	0.0232479277476977	0.0595395221826693	0.0138833758175898	0.019309462163385	0.0174682692231838	0.0216142063364151	0.00467863575281166	0.00655709873992719	0.0117227837966135	0.010680873520095
1700012C14Rik	ENSMUSG00000085470	0	0	0	0	0.000196080657464719	0	0.000516906192381113	0	0	0	0	0.00107861630881548	0	0	0	0	0	0	0	0	0	0	0	0	0	0	0	0	0	0	0	0.000487569253466536	0	0	0	0
1700012D14Rik	ENSMUSG00000110424	0.00721167096582687	0.00740046811320281	0.0118312952218094	0.0104503424316019	0.0739400690364169	0.0384413506962045	0.011576370122671	0.0214791396405583	0.0462988171968062	0.0310176216060055	0.0345030321690589	0.0074694759979294	0.0230269364295784	0.00896272857167096	0.0160333857893376	0.0128437219614611	0.0330512503444305	0.00843890314003546	0.015367052174282	0.0345061049041739	0.0302179081660587	0.0974895561025483	0.0159254685594985	0.0358983026061627	0.0170305101305164	0.0288503387868615	0.121302477071449	0.0193039758468654	0.0315738301266091	0.0281834068910198	0.00933609583881587	0.0119153039757237	0.0366575640346777	0.0231886127223663	0.0158592985903275	0.0259610679552554
1700012D16Rik	ENSMUSG00000105023	0	0	0	0	0	0	0	0	0.000436272536312272	0	0	0	0	0	0.000999596163150087	0	0	0	0	0	0	0	0	0	0	0	0	0	0	0	0	0	0	0	0	0.000278821136949951
1700013F07Rik	ENSMUSG00000027886	0.000166323765275985	9.42770084773886e-05	0	0	0	0	0	0.000202629383724613	0	0.00059489903819698	0	0	0	0	0.000377031938224674	0.0013924553150646	0	0	0	0	0	0	0	0.156721691447389	0	0	0	0	0.00101116856397016	0.000386518451442745	0.000125169088528833	0.000744325448953736	0.000325619621577901	0.00142166171524941	0.00102267038274512	0.000475507077810002
1700013H16Rik	ENSMUSG00000054727	0	0.000132058964327572	0	0	0	0	0.000337537110517616	0	0	0	0	0	0	0	0.000380559643400392	0.00764766262173037	0	0	0	0	0	0	0	0	0	0	0	0	0	0	0	0	0	0.00108412692043706	0.000240882389203945	0
1700014D04Rik	ENSMUSG00000051054	0.0014588526576335	0.00173797362564126	0.000293079587581499	0	0.00216899469162952	0.00129494021578241	0.0035329271140572	0.00563059969470594	0.00132022087187397	0.00139412692703339	0.00164320660595347	0	0.000533471239205143	0.00511036266553114	0	0.00210780228308712	0	0.000756427019996753	0	0	0.0244298887267341	0	0	0	0	0	0.00556018904642758	0	0.00256005649296686	0.00324621341634407	0.000353360002155471	0.00126206522806148	0.00272215780212704	0.000467855131821185	0.0011943351265817	0.00199378449582641
1700015F17Rik	ENSMUSG00000079666	0	0.000228463024491029	0.000186936695477039	0	0	0	0	0.000263332969582725	0	0.00137322764070141	0	0	0	0	0	0.00114451256583236	0	0	0	0	0	0	0	0	0	0	0	0	0	0	0	0.000244630862835663	0.00051982612177369	0.000445210959089941	0	0
1700015O11Rik	ENSMUSG00000097671	6.12397967456045e-05	8.2731975287959e-05	0	0	0	0	0	0	0	0	0	0.000513228463650594	0	0	0	0	0	0	0	0	0	0	0	0	0	0	0	0	0	0	0	0.00024223719436843	0	0	0	0
1700016C15Rik	ENSMUSG00000015962	0	9.85483823283041e-05	0.000249788678777754	0	0	0	0	0	0	0	0	0	0	0	0	0	0	0	0	0	0	0	0	0.0121024199823706	0	0	0	0	0	0	0	0	9.17187843372199e-05	0	0.000411758816023659	8.93846918704086e-05
1700016D06Rik	ENSMUSG00000031509	0	0	0	0	0	0.00111474494489084	0	0	0	0	0	0	0	0	0	0	0	0	0	0	0	0	0.00301802060100862	0	0	0	0	0	0	0	0	0	0	0	0	0.000595613990773881
1700016F12Rik	ENSMUSG00000104955	0.000125086148393976	0	0.00058320293887625	0.00058776010735791	0	0	0.000763367550234467	0.00235785829713139	0	0	0	0	0	0	0	0.010197300732891	0.00112824998048128	0	0	0	0	0	0	0	0	0.00579126318453455	0	0	0	0.00119396980567313	0.000418959265084013	0	0	0.000965054921990684	0.000531080338368186	0.000652795120562016
1700016G22Rik	ENSMUSG00000100625	0	0.000570897219397617	0.000712259236661315	0	0	0	0.00148759847687361	0.000806982544461422	0	0	0	0	0	0	0.00189150868358847	0	0.00545674586241001	0	0	0	0	0	0	0	0	0	0	0	0.000313178816290134	0	0	0.000440076745922234	0.00105141739444525	0.00111430384766233	0	0.000325935939715849
1700016J18Rik	ENSMUSG00000111103	0	0	0	0	0	0	0	0	0	0.000682327213426835	0	0	0	0	0	0	0	0	0	0	0.00542333465662699	0	0	0.011513935890665	0	0	0	0	0	0	0.000188852736809481	0	0	8.09974203779563e-05	0.000233736476048386	0.000209930537344081
1700016K19Rik	ENSMUSG00000053783	0.000634112340022901	0.00102949284665975	0.00015930768702603	0.00244279545676668	0.00607489004950385	0.00977965190210446	0.000473658909419741	0.00113085510684557	0.00098310320853428	0	0.00413088532599837	0.0009454208540932	0.00275778540066464	0	0.00210587408304978	0.00107103202182249	0.0062652090088141	0.000759073720556574	0	0	0	0.0114889705882353	0.00498860602384154	1.62578750969165	0	0.00561397520531711	0.00661868122776537	0	0.0110694018505018	0.00998974918983014	0.00759274962728673	0.00596862382437874	0.00621468836865779	0.0157974848030385	0.00477058597262207	0.00674810956802881
1700016P03Rik	ENSMUSG00000085609	0.00760330771927017	0.00246963278224301	0.00858317683296631	0.0217723553275081	0.00293199460819471	0.0173915898125087	0.0185379512901765	0.00231441961744146	0.0194829092598564	0.0143483231696327	0.014622643880362	0.00386828520643387	0.0110040068840714	0.0232617461973609	0.0126507758949074	0.050454172586941	0.00468550400215263	0.0167329232633577	0.00520993920615689	0	0.00782011008608358	0	0	0.00412459832323236	0.00856158429126822	0.0180690093129444	0.0381743595842606	0.0287438919229664	0.0248209611100494	0.0146500770492473	0.000983681433662934	0.00406452216422174	0.00852640517414521	0.0140859113911156	0.00778613778776144	0.01419205567818
1700017B05Rik	ENSMUSG00000032300	0.426521160547267	0.550161440252627	0.381872429481532	0.524463110770786	0.447524889817542	0.172340330827409	0.482702318081107	0.15892842477429	0.209856304518913	0.143116587452046	0.321027392670264	0.178249406668674	0.288187625038516	0.855282755924002	0.463953394638625	0.100969299141294	0.10193709527954	0.471996233881964	0.103408601327819	0.682517774556431	0.44275466713358	0.669414532996505	0.979042296661696	0.180740566091163	0.169747414881232	0.128991458675732	0.680986251618651	0.530165092783273	0.527531598124758	0.497704507861809	0.375845911459547	0.495561991780197	0.347419680439678	0.329266789864492	0.233198607501558	0.330429405241313
1700017D01Rik	ENSMUSG00000024729	0.000169281679263424	0	0	0	0	0	0.0010135915150181	0.000223249288013371	0	0	0.00117447232720047	0	0	0.00294965178160453	0	0	0	0	0	0	0	0	0	0	0	0	0	0	0	0	0	0	0	0	0.000714455091732684	0.000627521183350711
1700017G19Rik	ENSMUSG00000037884	0	0	0.000215846873047935	0.000488695495791354	0	0	0	0	0	0	0	0	0	0.00148516270477238	0	0	0	0	0	0	0	0	0	0	0	0	0	0	0	0.000955518649882688	0	0	0	0	0	0
1700018A04Rik	ENSMUSG00000038408	0	8.45395721283175e-05	0	0	0	0	0	0.00146543733416295	0	0.00706281189535031	0	0	0	0	0	0	0	0	0.0190822586290856	0	0	0	0	0.0215533816416633	0.0170351082095151	0	0	0	0.000799174318909586	0.000589918588011861	0.000268762216418571	0.000251387498857418	0.000696789872413251	0.00098062494068729	0.000940813124955689	0.000697716136608712
1700018B08Rik	ENSMUSG00000031809	0.000863188609387155	0.00013787455345879	7.80680652040094e-05	0.0016224365583412	0	0	0	0.000237763908427799	0	0.0020932965083997	0	0	0	0.00103904988447324	0	0	0	0	0	0	0	0	0	0	0	0	0	0	0.00158581191426527	0	0.00130553961845227	0.000169486624993665	0	0	0	0
1700018L02Rik	ENSMUSG00000100075	0.000312196990928392	0.00140152244062017	0.0026297390890798	0.00117388852774311	0.000933516844074541	0.00261352611453832	0.00209475354480812	0.0159327107564174	0.00342630103113955	0.00211875741623637	0.00552472745848303	0.000825784970548379	0.0029837728949599	0	0.000534796536657629	0.00159712389928217	0.0022867462501145	0	0.00236925270305654	0.0019606643671995	0	0	0.0109244693429794	0.00831754908499113	0	0.0279672778938062	0	0	0.0025846679180135	0.00174546472268603	0.00106427110452061	0.00246903401842484	0.00582399576345863	0.00309361819419582	0.000896998288802414	0.0027794200913412
1700019C18Rik	ENSMUSG00000113770	0	0	0	0	0	0.000374467446440202	0	0	0	0	0	0	0	0	0	0	0	0	0	0	0	0	0	0	0	0	0	0	0.00016571229366313	0	0	0	0	0	0	0
1700019D03Rik	ENSMUSG00000043629	0.00012807999405094	0	0.00019210969002237	0	0.000316479742653864	0.0108610598864912	0.000726651649851286	0.000235455002665351	0.0170185265751341	0.12805799171954	0.00907390066777743	0	0	0	0.000923514251972805	0.00213264396184118	0	0	0	0.00930604800059559	0.00250920501861077	0	0.00134378041982925	0.0175119629699695	0	0.00328446487527573	0.0133689839572192	0	0.00554924937527683	0.00812861329115152	0.0029504173995813	0.0066832540493761	0.0113588299342177	0.0109774143527572	0.00613806301689373	0.00802652350571857
1700019J19Rik	ENSMUSG00000111489	0	0	0.000306249410643896	0	0.00200314918824308	0.00641798227897456	0.000830693356625768	0.000575869147787373	0.00669440776884547	0.000533991923372159	0.00289837350189515	0	0	0	0.00188622344952557	0	0	0	0.00159808332278598	0.00265358132642978	0	0.0149435730680949	0	0	0	0	0	0	0.00124185037950765	0.00127123523655867	0	0.000824119880108385	0.00387278117029554	0	0.000845651068310087	0.00193231279093991
1700019L13Rik	ENSMUSG00000111639	0.0907223048975137	0.0128743939102681	0.0271915349397468	0.137885738231877	0.0329612148488172	0.0156111733645447	0.0423003655507864	0.106135259366289	0.0393000163819543	0.0378578974945564	0.0164615783008078	0.0292801194401018	0.0334233118050615	0.162471482039881	0.0214851824107359	0.0714185682402032	0.0707926212091086	0.0382100863790264	0.0179750657234978	0.115278549869667	0.0611410257803655	0.0520180438261622	0.00791620284656201	0.00826029227087605	0.0824761905574633	0.0625273927694282	0.133063558579693	0.236665505959513	0.083939638662671	0.0592593410305321	0.0336814215244258	0.028702613088001	0.0500706290669538	0.0789247293165518	0.0720514298504495	0.050067276521692
1700020D05Rik	ENSMUSG00000100937	0	0.0011405432155517	0.000174153511618347	0.00114742792430463	0.0006137593841787	0	0.00068505949791348	0.00350764207878345	0.00206995187264011	0.00065354284991856	0	0	0	0	0.00171041791106782	0	0.00226515085791456	0	0	0	0	0	0	0	0	0	0.0270799661533314	0	0.000909098588517989	0.00129215456961402	0	0	0.00209661235087688	0.00183727262639314	0.000352270495466681	0.000384747416347558
1700020G17Rik	ENSMUSG00000101801	0	0	0	0	0	0	0	0.001119542753823	0	0	0	0	0	0	0	0	0	0	0	0	0	0	0	0	0	0	0	0	0	0	0	0.000350123301208715	0	0	0	0
1700020L24Rik	ENSMUSG00000035085	0.0281681668929168	0.0163664359384911	0.0269272092051586	0.0131095772120959	0.0163964322415595	0.0173024264206652	0.00990866340560184	0.00766623778893195	0.0261603828444468	0.00161124977962137	0.137015842787427	0.137833295661947	0.0290686598023331	0.0201831134016968	0.0697521021643403	0.011558759189324	0.00141214615147809	0.0208942918781891	0.00152196994048489	0.023882137324933	0	0	0	0.00331750881627968	0	0.00238638937140356	0.00832899531494014	0	0.0191123557641407	0.0239135644117275	0.031015787775289	0.0349564646170452	0.0168595064000624	0.0263491971663122	0.0305046167145711	0.021249005594309
1700020M21Rik	ENSMUSG00000100146	0	0	0	0.000869537392194754	0	0	0	0.00240757861767224	0	0	0	0	0	0	0	0	0.00116408296512419	0	0	0	0	0	0	0	0	0	0	0	0.00102528599172236	0	0	0	0.000594243935790505	0	0	0
1700020N01Rik	ENSMUSG00000050844	0.000186286073785902	0.00818756676433129	0.00031591222149505	0.000709057328135849	0.000318801408719665	0	0.00834453067724919	0	0	0.000699062539643742	0	0	0.00133707524575549	0.00365037055831915	0.0108841199056866	0.00079508592374315	0	0.0111619985023651	0	0	0	0	0	0	0	0	0	0.0170779608914696	0.00165716910831048	0.00227739529776212	0.00093139457558754	0.00406746597863325	0.00163357861892502	0.00157126822782421	0.000910206913928582	0.00314622021516071
1700020N18Rik	ENSMUSG00000100253	0	0	0	0	0	0	0	0	0	0	0	0	0	0	0	0	0	0	0	0	0	0	0	0	0	0	0	0	0	0	0	0	0	0	0	0
1700021A07Rik	ENSMUSG00000037535	9.60800169754174e-05	0	0.000267022620508687	0	0.000906693611182941	0.0120615993375972	0.000378602850985477	0	0.00308738780108132	0.000869748620904843	0.00504058307827653	0	0	0	0.00930693980394827	0	0.000879647971918822	0	0	0.00640919642777028	0	0	0	0	0	0	0	0	0.00256404442462639	0.000938132862284403	0.000491277701008699	0.000511398887140202	0.000671564265951803	0	0.00319783172118561	0.00187179517617043
1700021F05Rik	ENSMUSG00000019797	0.0372604946539091	0.140296913349616	0.124808329116917	0.0380667964580566	0.0542765698954517	0.0676354673162583	0.140521594024174	0.160143699859378	0.0652367875043083	0.207027179454617	0.0881448718868052	0.0290665806787555	0.0913651151172789	0.0571408548106252	0.147786446862495	0.0754355503150142	0.185174035934931	0.109250636818427	0.272617258832177	0.0598579035325049	0.169548073068693	0.048873236697657	0.050630106830188	0.165055387432336	0.272735002312649	0.141438087889592	0.0478735355836621	0	0.0821450187022339	0.0877664970662962	0.0759471719497913	0.0942989174407568	0.122385575219481	0.107321504554189	0.0836814483040509	0.104801102937599
1700021F13Rik	ENSMUSG00000107053	0	0.00035872641887499	0	0	0	0	0	0.00461226485052208	0.000888982765468923	0.0593735539354978	0	0.00136902097203227	0	0	0	0	0.00228972407593097	0.000909089008268437	0.03398464766017	0	0	0	0	0	0.0347669092141794	0.0295073762927082	0	0	0.0022917933577834	0.00256061418166052	0.00271637488281329	0.00277272432687848	0.00738396052354068	0.00778826083740152	0.00116777072342428	0.00135356002383184
1700022I11Rik	ENSMUSG00000028451	0.00116057777727745	0.000796660643724132	0.001051060327361	0.000370590418725667	0.00103062328645705	0	0.000978903817279885	0.0027451112376068	0.00146068649928368	0.00487703630176053	0	0	0.00122026816613219	0	0	0.000686326488942422	0.00055798763767229	0	0	0	0.00264405051617154	0	0	0	0.0054105790888693	0	0	0	0.00198668361738623	0.00170522947518667	0.000553365410993163	0.000784243271102921	0.00169735488774758	0.000422900776269204	0.000417845253604258	0.00105563573614482
1700022N22Rik	ENSMUSG00000097523	0.000339632393444837	0.00526046376007741	0.0104008365255134	0.000710484823475783	0.00278279969463816	0.00504380379992627	0.00726094828225403	0.00509803706552687	0.00339872804502614	0.00316000427325888	0.00249252791423914	0	0.00816985539924863	0	0.00571530706357856	0.00194115211793091	0.000679128677906246	0.00504044799871018	0.0141330437468267	0	0	0	0.00208937423659489	0.0043382159954362	0.00624546900402855	0	0.0153886626095933	0	0.00326349967744016	0.0062556241080687	0.00243830962003131	0.00286481737497596	0.0044564938060277	0.00477153994912452	0.00399853278478267	0.00423480953580112
1700023F06Rik	ENSMUSG00000020940	0.000121059740015734	0	0.000105292340498161	0.00306016809740028	0.000882782232983534	0.00131056645299513	0.000899722306904522	0	0	0.0454224303216396	0.00280254599994314	0	0	0	0.000462497767292028	0	0	0	0	0	0	0	0	0.00785299748114483	0	0.328642999239005	0	0.0193039758468654	0.00377938918373951	0.00492653493798705	0.00137588990211482	0.00399129176283085	0.0071498873153563	0.00367371918018933	0.00146372072903734	0.00174461837175062
1700023H06Rik	ENSMUSG00000089827	0.020704789159877	0.00892628846940755	0.0127818008980847	0.0222303425592979	0.0415457406326409	0.0357997923025317	0.00870129203698515	0.00697361724635247	0.0160437024907031	0.0048587153654751	0.0430930248642857	0.0130406414001799	0.0132668984113639	0.016839811250781	0.00898376095348463	0.006035644490714	0.00344871674054378	0.00567879993079691	0.00913499594156361	0.0293160172364717	0.00132993472946335	0.0379250257836645	0.0213117691083972	0.00186915189102097	0.00712326815542971	0.00853623412683096	0.0409915221141117	0.0170779608914696	0.0302135629255216	0.0301368451073861	0.0125916567555112	0.0139513734478351	0.0199698148780539	0.0195983741602296	0.0136532635534595	0.0113901404756214
1700024G13Rik	ENSMUSG00000072473	8.97992811854899e-05	0.000432095031304435	0.000191998827632404	0.000332260353897148	0	0.000503375865070301	0.000417596865194808	0.00133395637539449	0.000567458180034506	0.000679249768630548	0	0.00125707892570035	0.000726672205362216	0	0	0.00175121534344835	0	0.00146639907816288	0	0	0.0066872723819663	0	0.00260608186537085	1.14147247116134	0	0	0	0	0.00773342556749515	0.00504554807432641	0.00319977091945461	0.00376461105004827	0.00305615006025316	0.00823644944014493	0.0035129235738638	0.0039903557970087
1700025G04Rik	ENSMUSG00000032666	0.00165177520448151	0.00598329063947591	0.14161665117909	0.00111652770681046	0.00244506418608068	0.261170924214453	0.10454496529072	0.0912234640959173	0.0345579073381577	0.553074847487278	0.761010334339748	0.00124525345095283	0.0739189737296498	0.0139160590447451	0.137776296891999	0.591866173562045	0.0564944378510897	0.113672372273481	0.265934277800243	0.0876043139370549	1.26404672070341	0.0115303703068561	0.00380356393171205	0.0414847968132544	0.427324389636261	0.32805649250872	0.0470250389892089	0.0502911859667475	0.11607677012699	0.141252793193548	0.051606998448761	0.0827932610560254	0.167553027956794	0.15220201323225	0.105998409143659	0.124496846869188
1700025N21Rik	ENSMUSG00000090200	0.00572160625728323	7.11936324415144e-05	0	0.0073353888703665	0.000995450927000176	0	0	0.00134357170803434	0	0	0	0.00182038662582364	0	0.00811440771845456	0	0	0	0	0.000845603033347201	0	0	0	0	0	0	0	0	0.0167197798339391	0.00287478550124606	0.00319728195506312	0.0027445902790374	0.00257625463017108	0.00101809019006471	0	0.00240949282912256	0.000625822403087326
1700025N23Rik	ENSMUSG00000100121	0.000453971938271199	0.000400100336091193	0.00203444345526492	0.00120190102770329	0	0.00124923114388954	0.00274316711016823	0.0026333597194043	0	0.000681169909319256	0	0.000414245573889604	0	0	0	0	0	0.00086783919842206	0.000865031549430671	0.00714421454362043	0	0	0	0	0.00430361301223216	0	0	0	0.00179705138461299	0.000125109495830751	0.000260323367299107	0.00038850984927625	0.00181416347146356	0.000312501882435553	0.000864494284743194	0.00139944183999687
1700026D11Rik	ENSMUSG00000086379	0.00108476460980921	0.00882368881658278	0.00108835328099825	0.00140606099696517	0.00475397828411873	0.0117116146348409	0.00133956729426561	0.0028015129073924	0.0167636982555648	0.00162670554577939	0.006003727963642	0	0.00243535472646339	0.002572570278118	0.0116110397232245	0.00234763146637375	0	0.000750718230899457	0	0.00659454571194512	0.00616032871514024	0.00346237369260769	0	0	0	0.0112560928476315	0.00661868122776537	0	0.00390591742357864	0.00611959001835782	0.000921422848355758	0.00171314320453688	0.00907724812437837	0.00550768738936583	0.00416503032277943	0.00516402531947494
1700026N04Rik	ENSMUSG00000114681	0	0	0	0	0.000853873473199516	0	0	0	0.000499281833011396	0	0	0	0	0	0	0	0	0	0	0	0	0	0	0	0	0	0	0	0	0.000901218468394839	0	0	0	0	0	0
1700027J07Rik	ENSMUSG00000111422	0.000324504124602942	0.000469350616977092	0	0	0.00275281998207015	0	0	0	0	0	0	0	0	0	0	0	0	0	0	0	0	0.0141633430021755	0	0	0	0	0	0	0	0	0.000295620666497808	0	0.000847076974737162	0.00168455927281716	0.000733458823788289	0
1700028E10Rik	ENSMUSG00000097321	0.00147090940607251	0.0111823445067754	0.00553081986395399	0.00265610653242	0.0193743729516675	0.0224002784739404	0.00751693773152778	0.0134686816191506	0.0235143800579929	0.00296739120086353	0.0449374529088474	0.00266889083285514	0.0150042097539484	0.0124083233403531	0.00851748625134102	0.00487794525581175	0.0100826377981229	0.0110722582813003	0.0130770864124454	0.00573681994302191	0.0188817292229297	0.0703667516138114	0.00966488481278566	0.00693385481025166	0.0147522934617352	0	0	0	0.0123979209327072	0.013200958509641	0.00523450238731407	0.00608387847747201	0.016707671215853	0.0152717114164594	0.00960419121192249	0.0109600941418986
1700028I16Rik	ENSMUSG00000056821	0.00012170352908348	0	0	0.000216337308978483	0	0	0	0.000695973265718139	0	0	0	0	0	0.00251983488025997	0.000282889496686402	0	0	0.00195461157372423	0.00222452386291238	0	0	0	0	0	0	0	0	0	0	0.000492810247912487	0	0.000382371359399484	0	0	0.000412245922539805	0
1700028J19Rik	ENSMUSG00000038782	0.00260684710659277	0.00302078706645214	0.00493419966459182	0.00365207112512828	0.00617860499762642	0.00410810391342722	0.00364121178086075	0.00466224012863423	0.00556202842457367	0.00201493071515253	0.00527364303347344	0.00178967610926902	0.00152932575262901	0.00743778144036685	0.00446890655041076	0.00430058115691995	0.00769608044691094	0.0036862108540134	0.00160173859113636	0.00295103292054285	0.00132993472946335	0	0.00894986030772629	0.00354157812721349	0.00809275088215259	0	0.00646307965745678	0	0.00312986654267232	0.00492658741651495	0.00624714956981429	0.0030396049254304	0.00288198223547542	0.00206722065666593	0.00308462869407309	0.00518134565135941
1700028K03Rik	ENSMUSG00000089798	0	0.000895863628806104	0.000134011170769162	0	0.00308938820369233	0.00570038760150809	0.00141064193471583	0.000501450193960935	0.000488382455817504	0.0039549672689946	0	0	0	0	0.00248353829863134	0	0.00537519968866843	0	0	0	0	0	0	0	0	0	0	0	0.00172906508525755	0	0.000286171695751907	0.000453747197138156	0.00317373615623252	0.0008212958243384	0.00112226485188825	0.00143921655838285
1700028N14Rik	ENSMUSG00000078635	0.0328760852395426	0.00123543160078316	0.0119140492724795	0.0232227021139306	0.0190734134174438	0.0212636270152192	0.00281079480478976	0.00333826042052371	0.0178180462522317	0.000945907724457932	0.0164996259707744	0.016047137147115	0.0304081586534671	0.0254774319146204	0.00738316752312699	0.0217414236940642	0.00224173860200762	0.00226946735882659	0	0.00566387062634334	0.00410323240339042	0.0123537318153068	0.00258554401655989	0	0	0	0.034556249256708	0.02508994746165	0.0220093494630676	0.0187583525189459	0.0224501741419184	0.0131479939460939	0.00503784453237099	0.00814229887580642	0.018386009953029	0.0150245293842489
1700028P14Rik	ENSMUSG00000033053	0.000312490388465766	0	0.000208037097175168	0.000332260353897148	0	0	0.000487839240968974	0	0	0.00435964024133568	0.00172540997466408	0	0	0	0	0	0	0	0	0	0	0	0	0.212563528303498	0.00386408468527996	0	0	0	0.00214287953791524	0.00139320529717197	0.000888143889373149	0.00077954264433877	0.000528549678610523	0.00268784033333431	0.000777839260424196	0.000494620313781472
1700029H14Rik	ENSMUSG00000031452	0.00173620800740442	0.000248634115017988	0.000239725571754478	0.00218444879177108	0.00259559347002393	0.00132416790383669	0.00113003598952376	0	0.00235331732498972	0.00227704918295483	0.000469036332023315	0	0.00297272772605092	0.00522831369380508	0	0.000992708752752781	0	0	0	0	0	0	0.00218674065430779	0	0	0	0	0	0.00245520193897164	0.00320693353133563	0.000950223291707117	0.000985864856409383	0.00124416327901961	0.00227487760184487	0	0.00031789505247437
1700029I15Rik	ENSMUSG00000044916	0.00191498340006838	0.0334267179646435	0.00208900756147874	0.00178784650308042	0.00408382857086365	0.0018819876590376	0.00504052029630167	0.00827076228956255	0.0102745221440241	0.00736784128268175	0.00388035293843058	0.000477839591638285	0.00461821124766543	0.00201132658452811	0.0139313267391904	0.00504737960185337	0.0103583167703013	0.0213017310120055	0.00245595741737619	0.0113757877733033	0.0295728862565098	0	0.0035967548638916	0.0116908932494738	0.0108550180018131	0.00297091709834092	0	0	0.00800744414308018	0.00713153018839338	0.00780621103022563	0.00846609627463834	0.0147717982865692	0.00815893873796674	0.00411451581517713	0.00664948526894306
1700029J03Rik	ENSMUSG00000099968	0	0	0	0	0	0	0	0	0	0.000521453917813648	0	0	0	0	0	0	0	0	0	0	0	0	0	0	0	0	0	0	0	0	0	0	0	0.000213921882060759	0	0
1700029J07Rik	ENSMUSG00000071103	0.000755670045363972	0.00230800131779037	0.000938306395369923	0.0042364950605689	0.0191047235578005	0.0104324667233971	0.00242357856707948	0.0359027644036002	0.00392316871986152	0.028395095734899	0.0120223467814176	0	0.000990688420467187	0	0.00623001395012557	0	0.0321356546208768	0.0216231920019419	0.0401646809697172	0.004092108450695	0.0280054061595732	0.0296007186269186	0.00690390584930858	0.344179643521723	0.00577607908394598	0.0200165680059134	0.0177071121606515	0	0.0095634681086309	0.0148677459261799	0.00573365222205505	0.00770495179110659	0.0129920034304952	0.0162537380691374	0.00515449422225679	0.00650144378958228
1700030C12Rik	ENSMUSG00000086459	0.000104286968202424	0.00081229542956191	0.000264160525071019	0	0.000240610679529072	0.00153842066771378	0.00102250830551721	0.00205142215127906	0.000657998977732788	0.00172644228833479	0.00131778661397629	0	0	0	0.0019710513091686	0.001441775933458	0.0027278021688755	0	0	0	0.0152923940294687	0	0.00136887030145536	0	0.00700195362454308	0	0	0	0.00103268850045459	0	0.00112917160565419	0.000940835943622786	0.00186708006666676	0.000222042456649319	0.000453885941467679	0.000184636750620218
1700030E10Rik	ENSMUSG00000112619	0.000434385376194838	0	0	0.000255307537332089	0.000546358148186416	0	0	0	0	0	0	0	0.000885640516920029	0.00483649773782298	0	0	0	0	0	0	0	0	0	0	0	0	0	0	0.00115451520722067	0	0.000840560182365606	0	0	0	0	0
1700030J22Rik	ENSMUSG00000031847	0.0490808478123346	0.00416458712362765	0.0528760132641874	0.0471766304329001	0.0160974412867411	0.00327998963682509	0.0237878000533167	0.00919299999680211	0.00216532573636165	0.00451537554080101	0.00897230520811352	0.0168179181776836	0.016821383079228	0.0339463795955216	0.00759736228057604	0.02578782703925	0.00152278507362662	0.00691863741963982	0.00162456445426981	0.0134204584344983	0.00501841003722155	0.0199069799530911	0	0.119106335851706	0	0.00857476708010886	0.0420075193721653	0.022475950732716	0.036379076495354	0.0294702591148263	0.0309495004977911	0.0276095789852484	0.0113369790900456	0.0158960884130957	0.0259428039146428	0.016973300456877
1700030K09Rik	ENSMUSG00000052794	0.00111761326719655	0.0195630496116678	0.00493759782129325	0.00100182325056064	0.0396290717573113	0.00723913790258719	0.0128226870102909	0.0402159327298231	0.00919615827009027	0.0425744616163433	0.00619340705382733	0.00101910101023483	0.0101998814896031	0	0.0185904543085237	0.0100759881552083	0.0378375329593073	0.00920895446559858	0.0123745209067785	0	0.0695375496861148	0.041620533697593	0.00717225759811531	0.0573940767359409	0.0538766417242248	0.0692976837708899	0.0294758881410066	0	0.0151945475876801	0.0136095214957833	0.00697699930471327	0.00880847860592396	0.02614932285014	0.029818139373307	0.0078298040035681	0.0138901544666927
1700031P21Rik	ENSMUSG00000100315	0.000409803586628438	0.000238100109427531	0.000281875476139951	0	0.000703771831964422	0.000763245194923091	0	0	0	0	0	0.000438515904314076	0	0	0.000622695404308654	0	0	0	0	0	0.00670062992621936	0	0	0	0	0	0	0	0	0	0.000580817181114098	0.000424899013390201	0	0.000800702239400663	0.000432768602904176	0
1700034H15Rik	ENSMUSG00000055833	0.000178111573114721	0.000249106736068145	0.00688861043744803	0	0.00167378374855627	0.00397202303154036	0.00249327485048141	0.00383950155577701	0.00185130776209728	0.00233443661023703	0.00305013649280477	0.000649841828498943	0.00227331947475213	0.00165853817109015	0.00189397167754753	0.00165843172394144	0.0178411596617595	0.0077738732981146	0	0	0	0	0	0.00397073567805275	0	0.00939497312567937	0.0108349698652401	0	0.00137663740153376	0.00302169978505942	0.00171912849197166	0.00198642287285107	0.00273554301568633	0.00250621723164658	0.00194376136841728	0.00309852714798723
1700034I23Rik	ENSMUSG00000074619	0	9.06674621225343e-05	0	0	0.000635802604145738	0	0	0	0	0.000543229164263541	0	0	0	0	0	0	0	0	0.00179047438977052	0	0	0	0	0	0.00342827248321089	0	0	0	0	0.000723166724507281	0	0	0.000361679918189104	0	0	0
1700034J05Rik	ENSMUSG00000040163	0	9.69407909883841e-05	0	0	0	0	0.000465616372710634	0	0	0	0	0	0	0	0	0	0	0	0	0	0.00818812234941387	0	0	0.0025474169828648	0	0	0	0.0331516622243439	0	0.000432304374587662	0	0	0	0.00110389233798162	0	0
1700034P13Rik	ENSMUSG00000097893	0.000519174138883547	0.000765592659177029	0.00102286110289439	0	0.00135478969293625	0.00120133185399383	0.00119428048687581	0	0.00102804506949585	0.000644460699175412	0.00171686611500325	0	0	0.00173167909492753	0.00107622515967163	0.00114569388090627	0	0.00157760532448107	0	0	0	0	0	0	0	0	0	0	0.000604289193213825	0.000916937634629457	0.000825185580011623	0	0.000832331510728678	0.000937620678557303	0.000961687408632929	0.0009650832813319
1700037C18Rik	ENSMUSG00000005983	0.0452293587857958	0.0274947500922533	0.0480182846379686	0.0506731364904162	0.0637390249905192	0.0582222843334957	0.035617955497251	0.0782069730782956	0.0393920459614288	0.0292305842385169	0.0689746280356504	0.0393607769251157	0.0483287528541061	0.0624815173162622	0.0487733094530182	0.0298473259248104	0.0743837327744758	0.0410985262101267	0.0308334570125795	0.0952943664340866	0.0680559603191141	0.0566877905123951	0.0231535927190988	0.11980471535632	0.00682185578680812	0.0491548181622945	0.08059742793249	0.0626854506473941	0.0471461526379228	0.0445114787821829	0.050956066680997	0.036949114292522	0.0517879783346833	0.0407016268910343	0.0547721899826512	0.0541069943310881
1700037H04Rik	ENSMUSG00000027327	0.0317867034935855	0.175199352110525	0.0659570306870667	0.0443985342403886	0.0432346330670123	0.0559732478677015	0.086034668313069	0.0688608537715605	0.0843504818315368	0.0628960447698665	0.0858454549852046	0.0722910036932858	0.0531128203882836	0.0532190726820431	0.185757408866339	0.0611479638540714	0.105399826804102	0.148833140790698	0.0548242758055832	0.0380577096826661	0.0390751895152619	0.0455606475757088	0.00967958305450645	0.0613010703372956	0.0556560003016729	0.0422854246889789	0.0314493730292931	0	0.0729417890184693	0.0862647140555853	0.042566914042131	0.0675138101317477	0.112281340867165	0.0948827768269719	0.0625493540034931	0.0723290396607509
1700039M10Rik	ENSMUSG00000097933	0.000824938632033382	0.00126728945607468	0.00153231641698421	0.00167482457687327	0.000824047553476978	0.00435544261069733	0.00105275566756928	0.000690229435405091	0.00728020452003872	0.00543498304068845	0.00303789730887709	0.000936085925199246	0.00118395191071487	0	0.00101717679898883	0.00250707718930985	0	0	0	0.00245780803831035	0	0	0	0	0.00489087719349729	0	0	0	0.00184249359885494	0.00204451376992121	0.000764427448167474	0.00126253641929943	0.00179163624911463	0.0036148055834402	0.00176282475545743	0.00172183500367651
1700039M15Rik	ENSMUSG00000104086	0.000131557704261228	0.00287685285706386	0.00103934693598713	0.00242419941307317	0.000364009837729874	0.00103621219677711	0.00336994324092187	0.000357263510133994	0.00500238486766322	0.000581820210136934	0.000783121170145918	0	0.000545263227458845	0	0.00410924237411015	0	0	0.00615141754523811	0	0	0	0	0	0	0	0.00540803926669151	0	0.0225504566467471	0.00160957758167787	0.00147794299819416	0.000563733285937911	0.000894841880100106	0.00126095260309361	0.00139239391101211	0.00187764871000906	0.0022249000056573
1700040D17Rik	ENSMUSG00000097515	0	0.000315599197077777	0	0	0	0.00107254112383185	0	0	0	0	0.000902289451207706	0	0	0	0	0.000747785377520569	0	0	0	0.00329015336062845	0	0	0	0	0	0	0	0	0.000311302495310493	0.000293287010460602	0	0	0	0.000887293936240115	0	0
1700040L08Rik	ENSMUSG00000107406	0.000137248410110986	0.000230056018041102	0.000156175157936033	0	0	0.00119833845664221	0	0.0033459922371444	0.000983551091545001	0.000394376195452842	0.00248214592436604	0	0.0015861517531656	0	0	0	0.00114584196295562	0.00273720779622473	0	0.00746485360302356	0	0	0	0	0	0	0	0	0.00106345663857869	0.000585410180460125	0.000626848549638738	0	0	0.00156225512148834	0.000715374513540155	0
1700041G16Rik	ENSMUSG00000054822	0.016443206110454	0.00223915708927092	0.00538269562204767	0.0193773258873351	0.026901573105408	0.0187177247236328	0.00325095347549556	0.0318343974707853	0.0139467286131143	0.0107210078363722	0.010541200818713	0.00476739141032828	0.00421304577086715	0.0052358503901565	0.00669200687511393	0.00929587511410141	0.0187347896688527	0.00509335031886008	0	0.0547651713659679	0.0177806635918179	0.0107432618261826	0.0128883622161908	0.0166687767229013	0.00526198303256837	0.0159041473196402	0.00457796852646638	0.0170779608914696	0.0189343458689457	0.0151460875067084	0.0109535546757132	0.0118798447086377	0.0142495606314059	0.0131526331808643	0.0128779345253664	0.00821577232989583
1700042O10Rik	ENSMUSG00000086391	0	0.000329110578977684	0.000265793635379643	0	0	0.000519503053768826	0	0.000171244371197519	0	0.000845783978314099	0	0	0	0	0.000315099770040188	0	0	0	0	0	0	0	0	0	0	0	0	0	0	0	0.000222057284591876	0.000772558428590334	0	0	0	0
1700047I17Rik2	ENSMUSG00000094103	0.000662132927183976	0.000357040309682862	0.000104786127322689	0	0.000820771022449236	0	0.000341435460230417	0.000198797671681669	0	0.000519206755918308	0	0.000489771010013123	0	0.00106128180767706	0	0.00181418335806065	0	0.00119449623912859	0	0	0	0	0	0	0	0	0	0	0.000282502298305932	0.000680331661997098	0.000337174839293987	0.0001245897626529	0	0.00075876561221926	0.000731710473296053	0
1700047K16Rik	ENSMUSG00000087347	0.00134161151697892	0.00113803410769406	0.000989602592593635	0	0.0020278890252236	0.00752513755682657	0.0013517963149454	0.00577331798642337	0.0250925998256258	0.00319912558069561	0.0193457272090242	0.000526408465069245	0.000711644344637116	0.00203399621269905	0.00530793153274149	0.000979833939703567	0.00290666832201081	0.001198518535209	0.0112503175597809	0.00609126171958755	0.00463980497971709	0	0	0.00332473700449894	0	0.0043421096052675	0	0	0.00492544872557673	0.00314618783132883	0.000973372906677908	0.00156398834318216	0.0061123278981049	0.00579586196072204	0.00331776690136849	0.00479183482735522
1700047M11Rik	ENSMUSG00000100147	0.0943584961218326	0.0032441226454638	0.0124231787549147	0.0427367909652277	0.0354967729730624	0.00271184876287139	0.00875887014067695	0.00446689077739894	0.00195005687377721	0.00195203024894351	0.00109837579024714	0.416111784349293	0.00584818607556887	0.012461190982359	0.00823169212581816	0.00257594361924655	0.0021038383057201	0.0142742929713683	0.0166890223893568	0.0228781016082038	0.00176717441711077	0.00633617193836172	0	0	0.00665302795935	0	0	0.0399696136118124	0.0159740842280284	0.0153988466005792	0.0660473700735366	0.0606125675078131	0.00527463432462019	0.0188453543150518	0.0614048379199262	0.0361283134074457
1700048O20Rik	ENSMUSG00000043773	0.000150963619654708	0.000339966006825738	0.00154481353714698	0	0.0244896429752187	0.0101498080518736	0.00169980589995408	0.00673850832434391	0.00857493814333507	0.013172364344135	0.0260101371679435	0	0	0	0.0227860305152757	0.00654482445988956	0	0	0.0282662660292236	0.0077653444634229	0	0.0510969660571839	0.0132170573234222	0	0.00596651081478175	0.0158482922228282	0.00687226183317584	0	0.00542200478802495	0.00843272183884056	0.00183488188714877	0.00163509111460695	0.0129120296212732	0.00541133502956475	0.00609767588734364	0.00890374420903885
1700052H01Rik	ENSMUSG00000105297	0.000323980659650541	0	0	0.000647537544226814	0	0	0	0	0	0	0	0	0	0	0	0	0	0	0	0	0	0	0	0	0	0	0	0	0.000816535754718253	0	0	0	0	0	0	0
1700052K11Rik	ENSMUSG00000099681	0.0138450987298523	0.0116351901163719	0.0234132419496247	0.0100738098918945	0.0651515805897623	0.0594136132134453	0.0187182622321926	0.0739196155467592	0.0479769813941428	0.0382195580398386	0.0343737232060214	0.0114912358577612	0.0203762741870678	0.0260399272783837	0.0208568481135383	0.0102575329605577	0.0702223018316612	0.0163590273481048	0.0575726419098252	0.0412580602824279	0.074660462789862	0.0917664622228018	0.0421651400138837	0.014183008330392	0.0237443409137837	0.0915291391085877	0.0712524633165373	0.008926674510238	0.0389012372397623	0.0373487152902596	0.0260031490702076	0.0232307455368916	0.0416482626746372	0.0279293527862639	0.0197816848462146	0.0315467472356137
1700055D18Rik	ENSMUSG00000070997	0.0085208336306705	0.0032163604879512	0.00566055005530552	0.00696097393580705	0.00606427170550913	0.0104138845537276	0.00803769154836304	0.00856293590867435	0.0215344287118113	0.00668312123963772	0.00844312481114412	0.00221057111086043	0.00319651438145383	0.00431134266212188	0.00284748740605895	0.00908219439372349	0.00354732198474084	0.00526998617503346	0.00923580134836553	0.00587919445538016	0.00664871513580001	0.0119274809160305	0.00108442580195999	0.00384769292332318	0.00735122246100584	0	0	0	0.00612767248038654	0.0069612096438542	0.00564273264616789	0.00628377770813806	0.00645804308968735	0.0100539678950162	0.00635136610355092	0.0100279535075616
1700056E22Rik	ENSMUSG00000044854	0.000689537224191588	0.00505460361884465	0.0201661244460937	0.000829535168309367	0.0215742642988143	0.134395653137767	0.0123193252378644	0.00841220890875446	0.0558679328749115	0.0106422068146026	0.0395775024983477	0.000937988270625038	0.0200130123716129	0.000786222117811925	0.0297601566306309	0.053075774438309	0.00941904755191763	0.0079937829663097	0.0227605859476199	0.0817251735702865	0.00770523470530174	0.0226009771866513	0.0179069459440146	0.0385040752279368	0.00671721646446927	0.0195155581979353	0.0311743521214498	0	0.0234735265927247	0.0266282746321914	0.00730695703996961	0.0122334648657473	0.038213868206829	0.0265497396167701	0.0170247663641755	0.0245795958162325
1700056N10Rik	ENSMUSG00000084792	0.0163423570266508	0.0435814958693636	0.0254657457806316	0.0247431138990113	0.0291082105868464	0.0311699473623462	0.0159208452696055	0.0151650551338599	0.0370210776010581	0.0121048484956022	0.0396133188533774	0.00783540901265756	0.0252312812430462	0.0364565080051482	0.0288135213941926	0.0118964905007876	0.00662314284644836	0.0304949614214811	0.0045729827817114	0.00236797587316742	0.0202144869355556	0.0293166956352412	0.0076653869152222	0.0029985996539616	0	0.00297091709834092	0.0219460165915359	0.0245940747955003	0.0399707882868943	0.0274568538213631	0.0177935847850919	0.020265249933157	0.0362878718439552	0.0277854048795887	0.0170566762789863	0.0191331614433631
1700057G04Rik	ENSMUSG00000074139	0.000182184246280454	0.00213719308965042	0	0	0	0	0	0.00417997828188823	0	0	0	0	0	0	0.00196114489716581	0.000907148703716253	0.00307409963464326	0.00101633173962353	0	0	0	0	0	0	0	0	0	0	0.000747936291539681	0.00128261260819576	0	0.000449422282519028	0.0005907977894414	0.00091196273111814	0.000132289314000753	0.000926630018781381
1700058P15Rik	ENSMUSG00000089636	0.029112453390581	0.00258753173841935	0.00359706129147726	0.0373825960430611	0.0154331824372367	0.00330015310316362	0.00335969466436855	0.00388400089754507	0.00243142568928446	0.00360804846514115	0.00282440866627477	0.00860682444150135	0.00723988548872579	0.052319941091737	0.000435838208837456	0.00144927574887342	0.00611681490930692	0.00328654498343417	0.00573462890069458	0.0053921378316704	0	0.0108930563301729	0.00558442779801294	0.00318878567852576	0	0	0.00951361636342015	0.0503508947329181	0.015557784867527	0.0148931894106198	0.0216142999744183	0.012810153761353	0.00266130056061764	0.0111854467509908	0.0150461148720116	0.0058456700764258
1700060C20Rik	ENSMUSG00000078957	0.00167074198353513	0.000319385142338602	0	0.00104761184711037	0.000290840312991875	0	0	0	0	0.00231397364468008	0	0	0	0.00280111103268	0	0	0	0	0	0	0	0	0	0	0	0	0	0	0.0026771973796312	0.00119528279039996	0.000867594368444635	0	0	0	0	0
1700061G19Rik	ENSMUSG00000024209	0.00437251176069722	0.0385476966486906	0.0118524175672051	0.00187058133723885	0.00332065883559393	0.00552266048776924	0.0186662037807024	0.00186161149975202	0.00129120493178306	0.00762599873645612	0.00197795687815241	0.0181659974998837	0.00989536361973755	0.000597938964184353	0.020230101667331	0.0172492766146519	0	0.0157066584975624	0.0801642082969487	0.00498513929974745	0.00170700693915391	0	0	0.0020610100185697	0	0	0	0	0.00992564745507971	0.0120771170723582	0.00990608443352022	0.0113830385573418	0.0114177841754201	0.00837783275688197	0.0123700881958025	0.0125831061485747
1700061N14Rik	ENSMUSG00000110464	0	0.00024886190454615	0	0	0	0	0	0.000541522188546762	0	0.00135184891545335	0	0	0	0	0	0	0	0.00213217521448731	0.00460278007916782	0	0	0	0	0	0	0	0	0	0	0	0	0.00076954376526737	0.000444957805525557	7.85017285688122e-05	0	0
1700062C10Rik	ENSMUSG00000114390	0	8.25109058789846e-05	0	0	0	0.0227037958038129	0	0	0.000336643481356819	0	0	0	0	0	0	0	0	0	0	0.00474917696763151	0	0.0351176206173209	0	0	0	0	0	0	0.00307458891545388	0.00204582947402714	0	0.00137702253242987	0.0033826108731473	0.00168744047934798	0.0017039218184526	0
1700063D05Rik	ENSMUSG00000100837	0	0	0	0	0	0	0	0	0.00192313080588274	0	0.000702454178211501	0	0	0	0	0	0	0	0	0	0	0	0	0	0	0	0	0	0	0	0	0	0	0	0.000702953825155925	0
1700063J08Rik	ENSMUSG00000117080	0.0147318858938868	0.00537394815094568	0.0084188973312337	0.0211390836392624	0.0256883999980162	0.0157385476265268	0.00817759060052074	0.00731206822402242	0.0272587210665831	0.0129672379457489	0.023931268321916	0.0146843349961597	0.0131952231980163	0.0197395274399899	0.0112424254255749	0.0106119147539847	0.0119302818011958	0.012243979922444	0.0127488927585268	0.0238375709649078	0.00422926865371806	0.0164470308793631	0.00773140515771253	0.0122500953747664	0.00273652242183329	0	0.0296887389563134	0	0.016245592545291	0.0115340371488655	0.0160740864637213	0.0128074589629489	0.00848011158217113	0.0192594945936851	0.0142698868528082	0.0141033370570058
1700064H15Rik	ENSMUSG00000082766	0	0.000713458935921763	0.00276955171115895	0	0	0.00086616217085726	0.0016846240314599	0	0	0.00122596721150693	0.000931638422184621	0.000576856128332029	0.000363528019067481	0	0.00316421765050634	0	0	0	0	0	0	0	0	0.00749591942918732	0	0	0	0	0	0	0.000393140564019142	0.000606994494154919	0.00101849968840317	0.000287489817497013	0.00134738998033367	0.00162838916058315
1700064M15Rik	ENSMUSG00000100211	0	0.00291074233895179	0.00697674567667046	0.00102875863315248	0.00277487534671407	0.00108065547806415	0.00315415784371905	0.00315486351107183	0	0.00447405972771302	0	0	0.00795936878264478	0	0.00167570349657502	0.015320818235524	0	0	0.00213686171940441	0	0	0.0246875144721185	0.00127110963549406	0.0117122113709318	0	0.00515303748370996	0	0	0.00452568958286985	0.00407620998286193	0.00176605038659736	0.00315468978644273	0.00315243449277834	0.00165081214085797	0.000767661666682445	0.00201945830148041
1700065D16Rik	ENSMUSG00000096655	0.00103051364458425	0.00142088853091483	0.00187108859487099	0.000912144080396542	0	0.00295639525543409	0.00193964550995753	0.000836392240956538	0.00226311568004873	0.00154008128412616	0.00413953801454073	0	0.00222805250634476	0.00355119948192636	0.00187721103331526	0.00152730889394734	0.00157805727711895	0.00119118565497998	0.00232144382663086	0	0	0	0	0	0	0	0	0	0.00171721032108303	0.00110597599271598	0.00143450568654194	0.00111804124616693	0.00152918524009185	0.00121970090811715	0.0013918022437057	0.00204666284343674
1700065J11Rik	ENSMUSG00000107341	0	0	0	0	0	0	0	0	0	0	0	0	0	0	0	0	0	0	0	0	0.00613806670578991	0	0	0	0	0.0163768622744111	0	0	0.000223232749847276	0	0	0.000301909486890908	0	0	0	0
1700066B17Rik	ENSMUSG00000101634	0	7.11293202170867e-05	0.000208708857092558	0	0	0	0	0	0.000571136149719915	0	0	0	0	0	0.00057000167808494	0.001092686235803	0	0	0	0	0	0	0	0	0	0	0	0.0317884163010999	0.000191730877337487	0.000932981231568637	0	0	0	0	0.000153941518501207	0
1700066B19Rik	ENSMUSG00000073598	0.000884756307321243	0.00136289556119686	0.00119545906798748	0	0.0081407847543942	0.0058564716540845	0.00257643595543401	0.00354074414937713	0.0127381472731534	0.00218377175194741	0.0196768870046112	0	0.00221811568552881	0.000402017452220829	0.00808201217882155	0.00122902771740179	0.00184906628914141	0	0.00376015938420841	0	0.00182395180681578	0	0.00605773045787465	0.0249740870057554	0.00578085268732867	0	0	0	0.00444576069708406	0.0040421407147846	0.000696272592151074	0.0015483505578829	0.00523494771244021	0.0060879123363012	0.00125153361703343	0.00579722491039586
1700066M21Rik	ENSMUSG00000038323	0.00273199411303439	0.0269184774848728	0.0154992158365349	0.00254776982394567	0.00899560134151336	0.0183864764925306	0.0160392785549318	0.0338083930744267	0.0276885204332787	0.0224963957375674	0.0420099904874338	0.00286929671761234	0.0342762962619629	0.0104237532685685	0.0527578446776287	0.0143787195348674	0.0363063606993455	0.0391750059664893	0.0239641590444074	0.004929786688135	0.0322552206529386	0.020375288874162	0.00385481306353167	0.0152623810731369	0.0365009288768115	0.0152756623527369	0.035945706747685	0	0.0176751555772888	0.0138606531494796	0.0104848528428437	0.0123185292875581	0.0270362986809498	0.0258197766525757	0.0142634620276302	0.0206092546487407
1700067K01Rik	ENSMUSG00000046408	0	7.87244125977954e-05	0	0	0.000524140276291112	0	0.000323801292472287	0	0	0.000219048093651822	0	0	0	0	0.00161959097446846	0	0.00116088091358542	0	0.00173951766654142	0	0	0	0	0	0.00362212932667876	0	0	0	0.000355554770192123	0	0	0.000222576546411939	0	0	0	0.000473787172587812
1700069B07Rik	ENSMUSG00000053081	0	0.000878366875947031	0.000500708519547782	0	0.000845422165785596	0	0.000704929332686267	0.00169823112246284	0	0.00208392381778196	0	0	0	0	0.00124555945336319	0.00268414001388926	0	0	0	0	0	0.00354308390022676	0	0.00265435048043744	0	0.00386451325682628	0	0	0.00083961866318787	0.00042149680246107	0.000200581917768079	0.00120004529535545	0.000266985797961612	0.000323188902003951	0.000351677495382183	0.00035865512843087
1700071M16Rik	ENSMUSG00000090307	0.0323590049767115	0.000776476690796189	0.00550286567598057	0.0535650329448071	0.00578150750640355	0.000527026026389774	0.00364838268447092	0.000580602604458497	0.0014455270478348	0.00104544086523808	0.00057488570409874	0.00417926541460892	0.00523175489158698	0.0873608111824333	0.000281710884288776	0	0	0.00239300801346593	0	0.0180730448416187	0.00450664008349903	0	0	0	0	0	0.0225044274880157	0.0114639721746467	0.036540814009976	0.0170621310868548	0.0145372524725243	0.0117343536370524	0.00314228240539811	0.00973945305838378	0.0101464146587557	0.00576103939696914
1700072G22Rik	ENSMUSG00000101702	0.000177758352345033	0.00286566724604392	0.000497841379544998	0	0	0.000833348052434442	0.00100408362797879	0.00198099137028279	0.00180019314083345	0.0040998331207488	0	0.00071648352750634	0	0	0.00524390163073258	0.000817935292484663	0	0	0	0	0.0041596628343693	0	0	0.00212921118048791	0	0	0	0	0.00117990820887082	0.00101173439776689	0.000373929252658119	0.00114466257649702	0.00195898709283925	0.0016637545478926	0.000525811810218907	0.000853274103892945
1700081N11Rik	ENSMUSG00000113209	0.00027866691842475	6.86517786131174e-05	0	0.000763870046761069	0	0	0.000386134586592341	0.000703110438704867	0	0.00115776575139757	0.00313128901068341	0	0	0	0	0	0.000713336009294483	0	0.00555761325517021	0	0	0	0	0	0	0.0293016250681263	0.00609709625790717	0	0.000388339720591065	0.000605353553110573	0	0.000668492125049269	0	0.000794500982141304	0.000753590528300082	0.000365860238826261
1700084C06Rik	ENSMUSG00000086016	0.000261579715476605	0.000314873005625565	0.000634471943225596	0	0.000666241782074178	0.000573235343719364	0.000278290915304386	0.0027471641386507	0	0.00147478663934236	0.00237585077681341	0	0	0.00502300983265216	0.000402338876356033	0	0	0	0	0	0.00262729576387967	0.00442333824028989	0.00250095786686301	0.00223714397251892	0	0.0162815006333504	0	0	0.00144430595177694	0.000377128706877361	0.00047277279455728	0.000698529194498406	0.000142257173229049	0.00103029943004846	0.000499021324544925	0.000996500087943887
1700084E18Rik	ENSMUSG00000100747	0.00523958728837362	0.00165001631400897	0.00287684558987665	0.00931381495600387	0.012327292115854	0.0157975477849739	0.00461209647271027	0.0249601851798778	0.0136558123875059	0.00502972216957998	0.0104948565026763	0.00547009764551672	0.00199098908195798	0.0274659301894751	0.00418909867527278	0.00695428313526567	0.0373904601594885	0.0171206653414701	0.00875403535530208	0	0.0174145072747406	0.0295658730957454	0.00777661483488076	0.00733692611811722	0.0158541975268801	0	0	0.0191589966816618	0.0118373762719807	0.00971558156647896	0.00704856162293253	0.00643437587461785	0.0128540211075723	0.0102776736192553	0.00517952704222297	0.00827230733266654
1700086D15Rik	ENSMUSG00000020548	0	0	0	0	0	0	0	0.000554918755454851	0	0	0	0	0	0	0	0	0	0	0	0	0	0	0	0	0	0	0	0	0	0	0	0	0	0.000261551267893311	0	0
1700086O06Rik	ENSMUSG00000097080	0.000993764709924528	0.00586705764798452	0.0070502365799354	0.00106799835857227	0.00815905436458903	0.00834632192818869	0.00636639328582252	0.0504871433057628	0.00702850674598678	0.0270343048962135	0.00734521350505468	0.000919797491619153	0.00425951819261259	0	0.0130567590158125	0.00754788612617728	0.0559659963199692	0.014657053448915	0.0360698230294937	0	0.0195260074733112	0.00288411842882457	0.00868754826741564	0.0119232478902867	0.0417486199482484	0.0107441878474254	0	0	0.00997855235799426	0.00963936018953829	0.00536872819568913	0.00830570050883851	0.0147338826129977	0.0108240474236012	0.00568248692858238	0.0106808212959179
1700086P04Rik	ENSMUSG00000085085	0.000600064416449084	0.00148466954836172	0.00110931497914297	0	0.000779986683726392	0	0.00441990261229237	0.000901708776842019	0	0.00291788115597897	0	0	0.000960278004323364	0.0070982712973965	0.00109669844502689	0.00505961835333489	0	0.00320423408936808	0.00718195498458531	0	0	0.0154519382911392	0	0.0044000044000044	0	0	0	0	0.00115543077911618	0.00204226255063095	0.00129225750052057	0.00141084289406159	0.000815950032266595	0.00170214090262688	0.00132452550745693	0.000755834777522134
1700087I21Rik	ENSMUSG00000115099	0.00161422927978766	0.000455107779767311	0	0.00256323646688624	0.00228799128101507	0.000445338783686261	0	0.00093955267558134	0	0	0.00193639485104864	0.00163841798476537	0.00197314003927338	0.00217592719521679	0	0	0	0.0062678481371993	0	0	0	0	0	0	0	0	0	0	0.00180700558778487	0.00182967274146262	0.000929121459063537	0.00104421413313308	0.000572821673739105	0	0.00121185611220136	0.000787230148429799
1700088E04Rik	ENSMUSG00000033029	0.00168917350481335	0.00157348381175467	0.00138493099469415	0.00523235735840391	0.00202662377368011	0.00337109685096815	0.00408195774046944	0.0116023279256568	0.00193622838201011	0.0158515408463077	0.00412011133479463	0	0	0	0.00245460778456713	0.000822832550037887	0.0133433994881988	0.00655918934956596	0.0191502114059415	0	0.00166690920195555	0	0.00152343298921013	0.767084325754032	0.0131342588751489	0.127879692535751	0	0	0.00666712772611082	0.00579009647140133	0.00614306053740469	0.00468853551609469	0.00636116907196139	0.0134770632789656	0.00627117643638065	0.00571320041429579
1700092M07Rik	ENSMUSG00000090840	0.000134334431127738	0.00143890397787346	0.00067970702465445	0	0	0.00116735383346112	0.0010859037928647	0.00280069929716212	0.00278782033120085	0.000201542200921451	0	0	0.000816697811437706	0	0.00128934979953345	0	0.00273234345994466	0	0	0	0.0028284814505358	0	0	0	0	0	0	0	0.000639091207594203	0.00111999569959694	0	0.000510797690298547	0.00157293513060105	0.000483560254630428	0.000329508260896563	0.00171989506250523
1700093J21Rik	ENSMUSG00000117289	0	9.63241268338308e-05	0	0	0.000697967581220568	0.000183808459821125	0	0	0	0	0	0	0	0	0	0	0	0	0	0	0	0	0	0	0	0	0	0	0.000578420141848986	0	0	0	0	0	0	0
1700093K21Rik	ENSMUSG00000020286	0	0.00050226737722969	0	0	0	0.000997401569431318	0.000751865209045017	0.000407839657023162	0.00259597887160971	0.00810505809035803	0	0	0.000860504183168986	0	0	0.00075242540567392	0.000909603346539864	0.0033372010584756	0	0	0.0173567116668344	0	0.00736577712631571	0	0	0	0	0	0.000438542237785104	0.000822997866444259	0.0010918064025684	0	0.0025654762776297	0	0.000753478627786088	0.00117820565487503
1700094D03Rik	ENSMUSG00000118506	0.0241225442114076	0.0333512210242657	0.0221701827274748	0.0501939997064964	0.0431455358511036	0.0461436589392253	0.0272452390452129	0.0435215053733934	0.0408426110096306	0.0293774693723595	0.0320985076713431	0.0152504078187747	0.0332033551600623	0.0698025458477362	0.0272836088792978	0.0165798883520789	0.0447725790746543	0.0229481209357493	0.0208807786178732	0.058814056947931	0.0397681818124463	0.0755285838946188	0.0169011091877961	2.75891937742752	0.0518510320833598	0.0528067491589512	0.112047078655145	0.0228842377946918	0.0633718363318726	0.054626879533332	0.0359739188947765	0.0348500351590155	0.0456731973251258	0.0535274682778793	0.0326712607874007	0.0433579859913938
1700094J05Rik	ENSMUSG00000101695	0	0	0	0	0	0.00105864462060301	0	0	0	0	0	0	0	0	0.000355837872579155	0	0	0	0	0	0	0.00708809653420432	0	0	0	0	0	0	0	6.56224111138535e-05	0	0	0	0	0.00064263271863712	0
1700095J03Rik	ENSMUSG00000085407	0	0	0	0	0	0	0	0	0	0	0	0	0	0	0	0	0	0	0	0	0	0	0	0.00408621922566146	0	0	0	0	0.000115496847224813	0	0	0	0	0	0	0
1700096K18Rik	ENSMUSG00000101856	0.13615748648255	0.0349858692751673	0.144242532783909	0.170994164618543	0.167123076917732	0.0811149430678196	0.0770152900317055	0.0959822346727333	0.122175122405928	0.125217790939856	0.12152522279782	0.1252403619711	0.113496868975839	0.156787453858742	0.0509673954290403	0.0558908767226987	0.113368649504622	0.0909834975579579	0.0931645442648109	0.139784838920452	0.0999741560912664	0.129799841279887	0.0909139130064291	0.0815044636982344	0.155832174378795	0.0764736759176601	0.204268541012629	0.180980389632293	0.138445470261828	0.12334101573194	0.14061339470023	0.122436831813944	0.0955603255886482	0.0935332776929031	0.100203163947156	0.101275149147349
1700097N02Rik	ENSMUSG00000099474	0.000954533846776031	0.000969403926874607	0.00848067194294738	0.00200726705329233	0.00512152247548494	0.107716518016551	0.00216908952295685	0.00368071787840437	0.289006300318121	0.00147129152133162	0.109106699008076	0.00714762526031823	0.000543111778486865	0.0020911647453045	0.283402907927645	0.00561120905747748	0.00508113070213549	0.0053712786168075	0	0.0492312940095175	0	0.00833585838360858	0.0247581849689568	0	0	0	0	0	0.0159841176966284	0.0182498026081222	0.00892922772654197	0.0103354678704316	0.0406969005146897	0.0353147223696322	0.053327888249304	0.061894705693673
1700099I09Rik	ENSMUSG00000091906	0	0.00118605284425448	0.00290485860938104	0	0.00997297023270627	0	0.00216218919867852	0.00205365641863821	0	0.00109361597467715	0.000541611056751415	0	0.00479215144846933	0	0.0034681747485216	0.00310210622961362	0	0	0	0	0	0.00902344652344652	0	0	0	0	0	0	0.00359141615983521	0.00304259608924935	0.000323452549255226	0.00143725967178204	0.00289426884550756	0.00167182553933485	0.000937432478363884	0.0010840431427358
1700101I11Rik	ENSMUSG00000097675	0.000782652712282134	0.00813019239806693	0.00463665879131816	0	0.000492364727837765	0	0.00960256272368242	0.00116136805139157	0.003728150875465	0.00151003403402097	0.000543442937078655	0	0.00536135139709799	0.000595713176496351	0.0056700377371333	0.00651968895947742	0	0.00297180561142104	0.00121317645505958	0.00474917696763151	0	0	0	0.00835757028716612	0.00625623864297179	0.00824144407563508	0	0	0.00262206234802823	0.00336127786490004	0.000924219854377472	0.00317538402316508	0.00540119833509718	0.00133630540746077	0.00315473789747005	0.00374340370086192
1700102H20Rik	ENSMUSG00000116852	0.000192762686387061	0.00118093553788627	0.00214442061834402	0	0.00423105931321866	0.00581479101955257	0.00215129980830907	0.000842961272174127	0.00301143239286999	0.00367714640552441	0.00378295802160113	0	0.000499732243463952	0.00248805051538722	0.0122538394937206	0.00154548147021668	0.00368401265605708	0.000983211467549302	0.00250509034357815	0.00329716997306872	0.00610731032831679	0.00289566345441067	0.0182250037017298	0.00840766705099309	0.0071327899364841	0.0115876103067548	0	0	0.00304337782370505	0.00248766443728616	0.00116722824816087	0.0018611392607674	0.0025827480850528	0.00201552751291152	0.00196482228680199	0.00296706176991527
1700102P08Rik	ENSMUSG00000032611	0.003466538591838	0.0058500748124428	0.00240192801050373	0.00621267892016061	0.00351591798034837	0.00864031082647228	0.00438171015321199	0.00820806711632192	0.00483021981906082	0.00374533764638167	0.00664743756774631	0.00150265323794045	0.00420289586596301	0.00201948731447613	0.00758035957471729	0.0013933890457936	0.00196236223798756	0.00628047873897664	0.00578880583882112	0.00242954324586978	0	0	0	0.00871224655998196	0.00262036173045544	0	0	0.0123327068318263	0.00671700683073245	0.00546139759016527	0.00462374681348503	0.00454178198445043	0.00345027587968488	0.00365368502142976	0.00355800815471846	0.00428037316694012
1700104B16Rik	ENSMUSG00000049476	0	0.000281434527682953	0.000309858778535217	0	0.000784384719997402	0.000497564446910595	0.000335098389522887	0	0	0.000311101743491946	0	0	0	0	0	0.00150500776283004	0	0	0	0	0	0	0	0.00344938799233546	0	0	0	0	0.00109962263458529	0.000237307225493578	0	0	0	0.000333828884418151	0	0.000124543066638845
1700105P06Rik	ENSMUSG00000099923	0	0.000136108108072045	0.00152203613579393	0.000432107002138411	0.000648961735853235	0.00116705560676904	0.00239126562987054	0.00558240848558967	0.00110260196421924	0.0050419630004535	0.00166732859611933	0	0.000777838207163828	0.000583179607188878	0	0.0014873236889316	0.00574791953017267	0	0.0156447409257719	0	0.00447657030252214	0	0	0.0198742027937124	0.00523125275948583	0.0112427772484758	0	0	0.00134665824394464	0.00144470571834771	0.000599572505228527	0.00116804929577724	0.00228973505354587	0.00251340652820227	0.0013016629952273	0.00114345647415647
1700108F19Rik	ENSMUSG00000101009	0	9.21853977408125e-05	0	0.000353412837085164	0	0	0	0	0	0.00164532288564091	0	0	0	0	0	0	0	0.00117460131388554	0.0108115588538018	0	0	0	0	0.00147138126652085	0	0.00515303748370996	0	0	0	0.000997742756007155	0.000418493509908761	0	0	0.000266474020208467	0.000222505451884208	0
1700109G14Rik	ENSMUSG00000101505	0	7.85437979853516e-05	0	0.000644160555730194	0	0	0	0	0	0	0	0	0	0	0	0	0	0	0	0	0	0	0	0	0	0	0	0	0.000450255840962866	0	0	0	0	0	0	0
1700109H08Rik	ENSMUSG00000008307	0.00598942625816517	0.0296069067838221	0.0115738258649235	0.0135886233661973	0.0228901501616218	0.0184706223698167	0.0133451502608086	0.0253205124155171	0.0146420026002511	0.014386811140057	0.0258655553616254	0.00238315103628213	0.0115953094435506	0.0267160763170637	0.0222059853263235	0.0148269797340519	0.0228549993103745	0.0223754168024786	0.0140235001783551	0.0215331531108706	0.00777441934254951	0.0128566739560137	0.00477444563911684	0.0113339723397155	0.0117912854413818	0.0134187542655914	0.0378082038076813	0	0.0166780569564959	0.027070927338946	0.0148338915562623	0.0134594051100308	0.0234788053306244	0.0197698292669418	0.0106911490675647	0.0108816710569161
1700110K17Rik	ENSMUSG00000087047	0.000146801663714999	0.00152400741540289	0.000275406148332099	0.00069764352759822	0	0	0.00104494697175633	0	0	0.000339744596999206	0	0	0	0.00342147658050191	0.00185170546754567	0.00153903737521485	0	0	0	0	0	0	0	0	0	0	0	0	0.000453306156595243	0.00187525029069891	0	0.000220041284443655	0.000500463624279976	0.000237019322861293	0.000543146391989584	0.000464478245133631
1700112D23Rik	ENSMUSG00000091329	0	0.000192227484136833	0.000148456696146703	0	0	0	0	0.000647816600799389	0	0.00129628181675887	0	0	0	0	0	0	0.00258823352802889	0.000996807425178638	0	0	0	0	0	0.00444115798753367	0	0	0	0	0.000163860142450055	0	0.000360435059414112	0.000590715162151447	0	0.000191187122522535	0	0
1700112J16Rik	ENSMUSG00000097527	0.000506769037593667	0.00282703037022526	0.000892949200758795	0	0	0	0.0057819522839729	0.0128178740303068	0.00306171657104435	0.018056764408274	0.000396557626009358	0	0.00243535472646339	0	0.00234592115516885	0.00112453354348616	0.00644674748424519	0.00116893535588763	0.00882115510983798	0	0.00340283434838353	0	0	0.0109892422690118	0.0135007579379146	0	0	0	0.00142952707303405	0.00348305251413657	0.000763226883821446	0.0032011146974647	0.00679552275109714	0.00357767133985248	0.00153813455362545	0.00232538029751704
1700113A16Rik	ENSMUSG00000096935	0.00263528617800036	0.0111833772717568	0.0114099915904986	0.00656527977748345	0.0111807157271543	0.0259391982044443	0.0113856334871141	0.0135430530459897	0.030606764876756	0.0193030278036838	0.0124129127410199	0.00109400065254152	0.0100418749261933	0.00668284277810292	0.0136996841914537	0.00891594820944101	0.0123761932542942	0.0239834444511605	0.0184456361406748	0.00685936538379274	0.0653976038960163	0.0127115196876017	0.0185653308882706	0.0356636792130426	0.0253443849992851	0.00775619153715217	0.0338297123346456	0	0.0122407299925021	0.0141250891323197	0.0055353809496935	0.0109166657997383	0.0138363022267329	0.0171951851631859	0.00912548616792376	0.0147154197508761
1700113H08Rik	ENSMUSG00000047129	0	0	0	0	0	0	0	0	0.0019663662464506	0	0	0	0	0	0	0	0	0.00138323070683642	0	0	0	0	0	0	0	0	0	0	0	0	0	0.000677074971412933	0	0	0	0
1700120B22Rik	ENSMUSG00000045391	0.000370824558824582	0.000194722889762534	0.000114133486302641	0	0.000274560734399445	0	0	0	0.00140908478952873	0	0.00150162190181615	0	0	0	0.000361607495747315	0	0	0	0	0	0	0	0	0	0	0	0	0	0	0	0	0.000761838744782288	0.000149966373789837	0	0.000623999162818971	0.000118060692782163
1700120C14Rik	ENSMUSG00000100599	0.0260232629244855	0.0213677971263738	0.0197086378650575	0.0380410832493582	0.0390949202199305	0.0314968383268118	0.0420349506357223	0.0184008545082068	0.0321346422395311	0.0150087768048752	0.0247016370406095	0.0173660541057236	0.0132871255286658	0.0300481138379221	0.0261531926526469	0.0136753142489361	0.0161344250244149	0.0219221279867645	0.0630915323592434	0.048673069129263	0.00373070154723385	0.0153984666324565	0.0589808663447169	0.0141221747412495	0.0151645934505777	0.0415268807545565	0.0241711109863583	0	0.0259136236529337	0.0313841878241541	0.0263213603192014	0.0188615523655385	0.0268596459770418	0.027761172254322	0.0303420320625917	0.0288635511951977
1700120K04Rik	ENSMUSG00000099579	0	0.000151328799270293	0	0	0	0	0.000766731274642292	0	0	0.000339385711861531	0	0	0	0	0	0	0	0	0	0	0	0	0	0	0	0	0	0	0	0	0	0.000387770254753457	0.000140704366056479	0	0	0
1700122E12Rik	ENSMUSG00000087685	0.000990103681788236	0.00156906432687435	0.000865986362256259	0.000487634372527694	0.0026235351455043	0	0.000311215283857282	0.00175031540683631	0	0	0.00150288607317109	0	0.00150729576368496	0.00119125901783077	0.00116758812721667	0.00204102042857347	0	0.000855615192885183	0	0.00848219587086705	0	0	0.00232518773565778	0	0	0	0	0	0.0010728628469151	0.000975238116753928	0.000361321812658967	0.000391422446138561	0.0031248251929967	0.000945704416856413	0.00129849896637547	0.000641401704882263
1700123J17Rik	ENSMUSG00000108676	0.00166127858937326	0	0	0.00214047923682397	0.000231200946962087	0	0	0	0.000833389170407751	0	0	0	0	0.00520724143392574	0	0	0	0	0	0	0	0.00289566345441067	0	0	0	0	0	0	0.00171526381090021	0	0.000579825417292352	0.000629741133798694	0	0.00160192845691749	0.00060741819045806	0
1700123M08Rik	ENSMUSG00000085614	0	0.00489476427151968	0.00433657786267329	0	0.0033500483600437	0.00874744445446328	0.00889825904122883	0.00853076224775352	0.00846802136603387	0.0127320114731604	0.0128046420673964	0	0.00272135723882386	0	0.009033668625342	0.00173587371834127	0.0048108683820013	0.00554204053487029	0.0190213760297436	0	0.00224331989809046	0.0120526072199938	0.00304178356718058	0.00721955857209871	0.0116921028603569	0.008977325369707	0	0	0.00389442217228967	0.0055267368166356	0.00141589559338644	0.00383301173182075	0.00872648357300236	0.00489696892979417	0.00392792840620232	0.00644011662772528
1700123O20Rik	ENSMUSG00000040822	0.157900308900563	0.25402211389884	0.360453919405562	0.168112636681911	0.364516824934638	0.408367383563824	0.281166340567815	0.45129253017808	0.423238384967471	0.256675209539025	0.561072486391568	0.204484922435184	0.281210694405687	0.191418873809363	0.348134564590485	0.255796107686098	0.452249705542052	0.289529534765082	0.360000856983392	0.25612720843854	0.290454150627726	0.485595777668666	0.179084585541705	0.214064597419017	0.356071584035681	0.245125394155545	0.371923212755218	0.197213454928137	0.299730904125698	0.301792710213644	0.23996655643841	0.255440013720711	0.370796725205572	0.30888576780209	0.284361680382908	0.300457179501929
1700124L16Rik	ENSMUSG00000099354	0.000965063685934753	0.00159349185584349	0.00210862775306694	0.00396754146782213	0.000177683591259723	0.00488023635673544	0.0018781502912412	0	0.00393954317491129	0.00270581705180113	0.00835615739141772	0.00127436962321695	0.00319288630519706	0.00586572375792907	0.000997577665180738	0.00174465172651607	0	0.00356242624138159	0	0.00285612607625971	0	0	0.00417634476546115	0.00150709881218007	0	0.00423093635275516	0.0113604089747231	0	0.00362326606071056	0.00304635029287688	0.00109268932732209	0.0022749055824839	0.00339287776495284	0.0020154842234218	0.000978552214372994	0.00209800415063293
1700125H20Rik	ENSMUSG00000018479	0.000830389645852772	0.000234305566191367	0	0.00174013830399117	0	0	0	0	0	0.00151646161411029	0	0.000532278428458586	0	0.00918193226937894	0	0	0	0	0	0	0	0	0	0.00679322995558625	0	0	0	0	0.000831053750840908	0.00209218113097841	0.000795999862061147	0.000282902166746194	0.000274074348148422	0	0.000816561712940503	0
1810006J02Rik	ENSMUSG00000100182	0.00026177101916334	0.000135613754107489	0.000384352946316261	0	0	0.00322822029299343	0	0.00222027636338215	0	0	0.031810437539681	0.0159491729372577	0	0	0.000909742410742459	0	0	0	0	0	0.00381399162828838	0	0	0	0	0	0	0	0.00260818901466892	0.00140774464136265	0.00246257956507038	0.00102719974934879	0.00268714546739384	0.00210918132298469	0.00155818481352818	0.000886704275411799
1810008B01Rik	ENSMUSG00000089745	0	0	0.000222165964862898	0	0	0.000921337195207172	0	0.000352549241257625	0.0025675830986852	0	0.00171955502043003	0	0	0	0.00119317874032302	0	0	0	0	0	0	0	0.0053517627627186	0	0	0	0	0	0	0.000835739010489684	0	0	0.00151884210324934	0	0	0.00057248175560741
1810008I18Rik	ENSMUSG00000100094	0.00160046679142985	0.00012183179242465	0.00155918975894527	0.00254774806982583	0.00118830698943801	0	0	0.00070415156496277	0	0.00201422665099168	0	0	0.00189588701398156	0	0.002416341377083	0	0.00103831356280478	0	0	0	0.413012410260413	0	0	0.118609214281475	0	0	0	0	0.000934225451323376	0.00419754719021684	0.0037660481618629	0.00688098663446375	0.00312468177539605	0.00222267772631092	0.00263834827810708	0.00422150548816886
1810009A15Rik	ENSMUSG00000071653	0.0312836418060656	0.042613823640599	0.0606245966650733	0.0337737185703082	0.0524303168478756	0.0415752587218444	0.0517898700982805	0.0518980002152941	0.0625902803641094	0.0492703536786509	0.0647624221669292	0.0285621091495837	0.060151998108455	0.0506524385894114	0.0701051510105861	0.0634233198258869	0.0255149026139945	0.0414576589815688	0.0324584560802154	0.0176718564610461	0.0475222069678723	0.0692924449542621	0.0361946284892998	0.0446533057217082	0.0370178542645608	0.0900007149277963	0.0373046952780225	0.0841208254443619	0.0540471259692751	0.0487382015334641	0.0440529434177103	0.0360781092935111	0.0419392986499564	0.0564798069049184	0.0448199349554365	0.0458798330114229
1810010H24Rik	ENSMUSG00000078607	0.000467954251971796	0.0106699086145264	0.00100759709058907	0	0.00180477853491305	0.00395354329663411	0.00279765548679454	0.00933212887322414	0.00234279711191522	0.738721036552999	0.00311938114755322	0.000315679534132771	0.00390780382188677	0.00272113064066572	0.00594207526474958	0.00210105044117857	0.0104477356657792	0.00838844089222495	0.0651124303631184	0	0.0698104524521213	0	0.00276686443465873	0.341382724916008	0.929215974180263	0.0197670032016912	0	0	0.0339995391045668	0.0470666213277028	0.0224179902369225	0.0364452489607273	0.0957481886508952	0.061057448208784	0.0120120079157338	0.0207487055407385
1810012K08Rik	ENSMUSG00000087595	0	0.000196282083708832	0	0	0	0	0.000349095970601651	0.000435624766069501	0	0.000566973777462792	0	0	0	0	0	0	0.00537519968866843	0	0	0	0	0	0	0	0	0	0	0	0	0.000556428064513142	0	0.000677753458388687	0	0	0	0
1810013L24Rik	ENSMUSG00000022507	0.260405494703679	0.510359581228186	0.305653885897167	0.273891419969844	0.227704480059426	0.231514660433181	0.368059445854106	0.478547867065875	0.324585750263951	0.374997219927196	0.262819692909695	0.223516114569222	0.351926538704127	0.36019257432241	0.309551116504586	0.325175387858231	0.427005655331294	0.489678486008232	0.288765481400069	0.373078587259359	0.533814348891699	0.148524123132806	0.113879469533713	0.287802817107828	0.595643671111679	0.448864056455122	0.28045198247076	0.215069352428109	0.350702734721402	0.361551626985832	0.270535225825815	0.321041266832755	0.385879160363895	0.340080196070446	0.300927888181243	0.325842394422831
1810014P07Rik	ENSMUSG00000117434	0.00556788081663706	0.000995817014886594	0.00443048292870704	0.0140275925039219	0	0	0.00197920566252817	0.00221346951799157	0	0.00600816266393451	0	0.000986977814712681	0.00733524379690352	0.00770877384559414	0.00362832140375376	0.0291633509538264	0.00244867441032911	0.00158441915283711	0	0	0	0	0.0013759507475678	0	0.00386408468527996	0	0	0	0.0113386613757539	0.00987053744162935	0.00112155395922475	0.00195522496170132	0.00335596146516385	0.00525399657490384	0.00070183235155694	0.00123607758902022
1810019D21Rik	ENSMUSG00000086390	0.00103890989103368	0.000503619814001176	0.000609683935945279	0.00203789648451817	0.000353012248218868	0	0.00155495406247465	0.00386443205915283	0.000834516677982712	0.00214824495309084	0	0.00223669133290742	0	0	0.000364312819679945	0	0.00530378769998595	0.00109979930862216	0	0	0.00244729864728015	0	0.0015490882840904	0.0384086860632365	0.00457387284907912	0.0183427698065412	0	0	0.00127864522020724	0.000787935676272988	0.00102031420244498	0.000948632789012877	0.00139329573606711	0.00135456044676799	0.00149175082833508	0.00164524951942516
1810019N24Rik	ENSMUSG00000097115	0	9.12823527478727e-05	0.00281043766751103	0	0.000590485565137496	0.00331903767971208	0.00041958051283911	0.0073002267421618	0.00162368618090574	0.00164466602125112	0	0	0.00288226597008005	0	0.000380559643400392	0.00207958421032646	0	0.000937100677973599	0.0139007180428833	0	0	0	0.00367304536917289	0	0.0116366217642006	0	0.00556018904642758	0	0.000486477109713388	0.00208381214317851	0.000522196406714541	0.00158879702149567	0.00482501199032719	0.000908461076236299	0.00027306508001461	0.00117877377990646
1810020O05Rik	ENSMUSG00000089997	0	0.000454665262212814	0	0	0	0	0	0.000381364748839278	0	0.00145342228479237	0	0	0	0.000597938964184353	0.00112533287983499	0.0034909070680234	0	0	0	0	0	0	0	0.0414287444421879	0.00308919717017182	0	0	0	0.000643070010497188	0.000472634701054526	0.000330921851831593	0.000631447831271763	0.000411096332073281	0.000356049401989033	0.000194251568003102	0
1810021B22Rik	ENSMUSG00000087331	0.00342953250481452	0.00383277179987361	0.00751819723745183	0.003466451188798	0.00525836555079757	0.0034578251418705	0.0118214541909482	0.0106843021669991	0.00553714235142093	0.0131170475637372	0.00171240324493565	0.0140698356362573	0.0063145067818019	0.00125991744012998	0.00538859954579674	0.00722533293234211	0.00286076399636149	0.00882993750232535	0.0533077281621946	0.00315759426681924	0.0113077120986241	0	0.0112047601251274	0.0336589814277849	0.029467510466792	0.011994301692949	0	0	0.00622020338068275	0.00673111764679086	0.00495213042469804	0.00627596780268198	0.00784629136383969	0.00923939607093448	0.00588832371381722	0.0049651177865908
1810024B03Rik	ENSMUSG00000044145	0.00621263282740709	0.0203267265348488	0.0277729483739723	0.0126398945721876	0.028860411463716	0.0296569214648	0.035010809215514	0.0330364063576558	0.0264210492463634	0.0317495749586817	0.030128326093335	0.00226823280591297	0.0199691602932892	0.012672878906994	0.0221127202598142	0.0308209861817347	0.023684237263093	0.0169500766823932	0.0468005169058153	0.00771941998002914	0.0137491728830552	0.0072311582685753	0.060487829412784	0.0336406206809971	0.0564937416488109	0.0593717736547484	0.0274211488451295	0.0314165074896954	0.0200678318039027	0.0218021919927718	0.0115783142338194	0.016589406496256	0.0314234441060017	0.0294758744387133	0.0183239608962196	0.0295760281558926
1810026B05Rik	ENSMUSG00000101970	0.800734732987463	0.438426153605206	0.451457120872332	0.826910730723221	1.01370757009064	1.7100437154192	0.35871420679193	0.76386891634831	1.28549026429828	0.507988309227255	1.07633678288872	0.572467143007227	0.500819903794997	0.934156624081932	0.58717400128785	0.502001794993442	0.989192400218694	0.550540959301459	0.780002155087007	0.927950445893929	0.809841250386432	1.25627314410312	0.537374615872936	0.322251594318282	0.664072568870452	0.511436894056501	1.00928129636814	0.649417495565891	0.907446223131886	0.821581835039842	0.801451696572839	0.678001408423968	0.804500691340181	0.789915412241522	0.684125173846791	0.693563816125649
1810030O07Rik	ENSMUSG00000044148	0.0529521519457822	0.371700424014417	0.213130543869791	0.0739891292195973	0.116565911740949	0.18047669494086	0.22300615002994	0.26468262818458	0.231770456079456	0.230761016123149	0.257921480774741	0.0621109725959561	0.236368702011899	0.0794493806691365	0.245436606497737	0.171615178015824	0.229169471272035	0.279991141301086	0.187196387121762	0.109746906801635	0.37944331438686	0.218240451421278	0.138310734319074	0.143736480691508	0.219459823790459	0.32472641840333	0.0977793369351411	0.046374187368531	0.198762369904935	0.21617033249273	0.125554222706678	0.165514959790475	0.251986846089886	0.217281672461268	0.13999326626004	0.195702120051187
1810034E14Rik	ENSMUSG00000097101	0.00075349096650386	0.0148053890597812	0.0244875111527928	0	0.00553358272649505	0.0215886037849579	0.0170267066094732	0.00969863139902874	0.0195779589488237	0.0196216326205542	0.0319611994812552	0.000832277327837736	0.0241099096468833	0	0.0176007408904014	0.0235724611266497	0.00889768154952613	0.0107418789065618	0.0136400980655621	0.00568504185896321	0.00697022459457689	0.00254230393752034	0.0441530766145562	0.0203966705523412	0.00448491632940096	0.00506384495722064	0.020984640584677	0	0.0145814338097691	0.0141566912126947	0.00490544833359295	0.0118646742274392	0.0155731224592521	0.0193538673564521	0.00728417474674477	0.0139367461211018
1810037I17Rik	ENSMUSG00000054091	1.14448491140382	2.50827892535298	1.56502593424755	1.29896511933033	1.1533831544607	1.28054872029116	2.08985666147722	2.60689529121685	2.02304630058873	1.39055832452324	1.99711522915603	1.58294055718937	1.79855544586446	2.08848179215035	4.02641124746863	1.96812468236809	3.88832868811033	2.39296392239939	2.25294057057277	1.22534590522716	2.134956818989	1.06267196746267	0.664659294941997	3.59658083447855	2.40155993834935	2.7032510127523	1.26077409945662	1.33589093155543	1.61483271675488	1.64182888667712	1.51717540454711	1.59459413121984	2.10853880475254	1.76602507245863	1.87370953663123	1.99611398025144
1810041H14Rik	ENSMUSG00000102112	0.00147843016718972	0.00228461789260591	0.00592641833373123	0.00361372429046854	0.0222178108245511	0.314594981550568	0.00291306722492498	0.00243705477288755	0.026946911054988	0.00161687922711781	0.125400808791464	0.00301660551988879	0.00159280464708528	0.0149591287854873	0.0207916122736166	0.0225249630418956	0.00104960198567902	0.00259548152169459	0	0.0800704899972578	0.0138287876085723	0.0725705436243269	0.0135668988033885	0.102640314381708	0	0.0142240217469002	0.00920280685609111	0.0373920807714572	0.0302157012453317	0.0364001167217981	0.00311727102327144	0.0119995053097272	0.0310686921604093	0.049878098016825	0.0392946504899176	0.0437103913807065
1810044D09Rik	ENSMUSG00000100680	0.0301561942971004	0.0159304651700137	0.0377950951840075	0.0311717451876033	0.0466915142879335	0.0630150017285303	0.0410473406208519	0.0210243756605688	0.0432472495627648	0.0127049905979238	0.0258869959670141	0.0182914440513105	0.0381507806592281	0.0628935567781284	0.028949206577841	0.023776696774533	0.0105035590178241	0.0116851613605519	0.0111803090246083	0.0340982727617766	0.0207420391988906	0.0995010844480052	0.0515824407252552	0.0553989595075487	0.0278648963221022	0.0432097520095834	0.0950172225898396	0.0332164115646258	0.032728994760498	0.0371546742637937	0.0301168983485184	0.0223235164931277	0.0276798160099417	0.0372059967328145	0.0403417889427631	0.0378266679667257
1810046K07Rik	ENSMUSG00000036027	0	0	0	0	0.00242234198421021	0	0	0	0	0	0	0	0	0	0	0	0	0	0	0	0	0	0	0	0	0	0	0	0.000748405943924045	0	0	0	0.000922226170454476	0	0	0
1810049J17Rik	ENSMUSG00000097221	0.0012788170548345	0.000616464245988975	0.000288061202635357	0.0012827448955242	0	0.000921109885830272	0.000555015744644768	0.000435501868103836	0.00157494806345057	0.00195352134327943	0.00192170807563228	0.00181973794843235	0	0.00589522100020993	0.000625152302729753	0.00204362192749107	0	0.00442032846587477	0	0	0.00275334793341964	0	0	0	0	0	0	0	0.000865705404922923	0.000608745149840055	0.000734226963496914	0.000738653136552371	0.0016540496475657	0.001075988773135	0.000972050616063694	0.00159726788100927
1810055G02Rik	ENSMUSG00000035372	0.0433825927542344	0.0441235502238526	0.0806342217549973	0.0380565443915996	0.0438670226928504	0.0540300463353939	0.0581566504673429	0.062436510269127	0.0430484600078457	0.252545168472682	0.0342483877902772	0.0617018188399619	0.0956433379284902	0.0542833847946554	0.0767833932326245	0.055658898500641	0.115558112078659	0.0428866961756246	0.167485062914101	0.0409864331998968	0.015911245462854	0.0620620705214179	0.051390769633924	0.0606792757798528	0.196840427669104	0.163059004369075	0.0818477263768642	0.0835205957973908	0.0757691331799523	0.0795686211283869	0.0482991549896675	0.0626995003638364	0.0698071104502137	0.0618783253438317	0.059239927068946	0.054951873611501
1810058I24Rik	ENSMUSG00000073155	1.72084669142732	1.02045366281629	1.50352718437298	2.09690999049779	1.18395826641918	1.042202914376	1.54391790604451	2.40376625598355	1.9825293914175	1.19576081787396	1.84833848302823	1.17855993442247	1.09110040850744	3.34444737942704	1.0895412053627	1.36054934778723	2.55541085633774	7.55991305663361	1.87449069977193	1.67748040520055	1.77065422846454	1.0973598047659	0.528377056277296	1.05885470667248	3.32685019317893	1.63517847131177	1.48722095968063	1.61389213164605	1.82195714693524	1.94644567127887	1.42555054285137	1.57205337796035	1.68798887822338	1.4842313208493	1.45567262349176	1.66960390549004
1810059C17Rik	ENSMUSG00000086340	0	0.000179956936305142	0.00042522451133567	0	0	0.000507430945625476	0	0.000640890889607826	0	0.000355482563135925	0	0	0	0	0.000663274679953385	0	0	0	0	0	0	0.00982704402515723	0	0	0	0	0	0	0	0	0	0.000630006069256444	0	0	0	0.000794741885852678
1810059H22Rik	ENSMUSG00000108207	0	0	0.000420310989138872	0	0.0024653398365514	0.000507824302947666	0.0007819576762083	0.0025867837591897	0.00232548906218014	0.0111071412699597	0	0	0	0	0.00204936510668995	0	0	0	0.00720985703262045	0.00454970645293966	0	0.00512967826657912	0	0.0242699911153376	0	0.014828553786048	0	0	0.00285089308085811	0.000671634178861442	0.000535214029983465	0.00100616693637129	0.00218879300638928	0.00176169655808118	0.000753729625985615	0.000577298075577645
1810062G17Rik	ENSMUSG00000027713	0	0.00324070570542533	0.00102778355230801	0	0.00131418791420318	0.0024443373476482	0.000906613843457658	0.00480629199366425	0.00199839220565446	0.0196637403059033	0	0.000526205563255697	0	0	0.00576431394939993	0.00157912173670545	0	0.000886861720077175	0.0231728645581033	0.0038770780168901	0.00287363671082393	0.0131390850992264	0.00877114586316131	0.0256641146232687	0.00928906817738597	0.0282388177889456	0	0	0.00286956526615188	0.00207676442604002	0.00193409747858169	0.00340009547961426	0.00286749234196749	0.00214535355664697	0.00203831119103194	0.00297362594438304
1810062O18Rik	ENSMUSG00000084925	0.000720558823560818	0.00379390525417685	0.00327694510595789	0.000263111697861891	0.00807844806389194	0.0164279260518183	0.00378378831108716	0.00829252605315459	0.0126648038560466	0.0116697867742999	0.00560583215324057	0.00144529594504813	0.00296670490018589	0.00175642249056845	0.011534267653531	0.00305911717641727	0.00606178025853947	0.00138323070683642	0.00509108917188058	0.00776038449364111	0	0.0167663522798523	0.0101299511078664	0.0138015148582108	0.00993128643092091	0	0	0	0.00684750923439695	0.00720174884151752	0.00246800673749412	0.00312751645304736	0.00807444172949737	0.00450779869750419	0.00410253564792876	0.00621979552959683
1810063I02Rik	ENSMUSG00000085551	0	9.59602187317225e-05	0	0	0	0	0.00036703252223795	0	0	0.000728978537049423	0	0	0	0	0	0	0	0	0	0	0	0	0	0.0216147641684547	0	0	0	0	0.000442675352191566	0	0.000128589759089174	0.00017999962848664	0.000258209041653258	0.000120472002559596	0	0
1810064F22Rik	ENSMUSG00000090925	0	0	0	0	0	0	0	0	0	0	0	0	0	0	0	0	0	0	0	0	0	0	0	0	0	0	0	0	0	0	0	0	0	0	0	0
1810073O08Rik	ENSMUSG00000117442	0	0.000125913740273951	0	0.000604738245097992	0.000195061575380093	0.00363663556054999	0	0.00115554915266447	0.00561591182158017	0.00361896465061469	0.00149888857412229	0	0	0	0	0	0	0	0	0	0.0161711087014922	0	0	0	0	0	0	0	0	0.00100659684522005	0	0	0.0007232078774771	0.0016849347324406	0.00126889268599901	0.00254500703948755
2010001A14Rik	ENSMUSG00000087165	0.00891881302681182	0.00482085222202457	0.0176697736868306	0.0148333216264575	0.015774231196647	0.0266832859755628	0.0181928168527605	0.0436798616668576	0.0286263469071044	0.0416793857038598	0.0335077238889753	0.0120674898129877	0.0197750113755868	0.0125438014860084	0.02005101008591	0.0181746792442961	0.063238491583406	0.0266590413223009	0.0888505218122933	0.0383063769078551	0.0867851166109152	0.0178575172983157	0.0227822043747467	0.0715469117089277	0.0599456517566812	0.110104358270374	0.00457796852646638	0	0.0197804902191048	0.025712476567542	0.0206133524681828	0.0191305729397856	0.0168421957087875	0.0178139362610909	0.0224811819121476	0.016506041250308
2010001K21Rik	ENSMUSG00000051606	0.000136707649979639	0.000207595717905396	0.000409948903806543	0	0	0.00259369938715182	0.000477133152011503	0.0131132016642678	0	0.000475649142166772	0	0	0.000605944044460781	0.00165143384091804	0.00091974625304574	0	0.0071823002109503	0.00209484483868062	0.0106495154779392	0	0	0	0	0.344771940113472	0.0131776862466418	0.212383922137497	0	0	0.00332038150672582	0.00321138186290753	0.00122189918085381	0.00312545021854359	0.00505806212142049	0.00547440151663841	0.00164243624217916	0.00274542547756208
2010007H06Rik	ENSMUSG00000044694	0.000392493510951576	0.000438014665237219	0.000304881952756712	0.000594979704052335	0.0465996565575266	0	0.00093878829017243	0.00376102181291801	0	0.0112544527409301	0	0	0.00457126347973186	0	0.00144822455906298	0.000698654712405075	0.000732690909943495	0.00627170656231448	0.00337136230007821	0	0.00857658801789542	0.0340926384270857	0.0479825503603275	0.0608460461199254	0	0.0294180809535768	0.027440967134873	0	0.0103212596647077	0.00525637953231226	0.00114425736323504	0.00128841879905573	0.0142088073203579	0.00863331792755064	0.00135512987291541	0.00671795984445281
2010013B24Rik	ENSMUSG00000087277	0.0227333866523354	0.000752826523197402	0.016874191607357	0.0340598642111148	0.0106540619355212	0	0.00967123231492674	0.00315012461992843	0.00181472918461128	0.000666199290803031	0.0022515797774947	0.00515706766025997	0.0393218006218189	0.0232136861206034	0.000773514372825264	0.00426019027735701	0.00442956261929059	0.0106422953247495	0.0055586877593987	0.0134831524303169	0.0173567116668344	0	0.014686574457832	0	0	0	0.0251447222641626	0.0345718274902469	0.0248346680546418	0.0265209130122912	0.0114248997152773	0.00862384258492994	0.0102990277535425	0.0108219928140983	0.00679333769021286	0.00507054911901864
2010016I18Rik	ENSMUSG00000091575	0.00234915297878311	0.0257063703644251	0.00814102539946475	0.0025280238267352	0.00716549530620574	0.13866005521759	0.00539253563939129	0.00305845947649439	0.121598165879756	0.00421364831380945	0.0891897141517869	0.00908393126438086	0.017842447023551	0.00781486930197583	0.0402565988828778	0.0102963091804093	0.00160706706408165	0.0178862800317795	0	0.0654881755654213	0.00447657030252214	0.0317975538299613	0.00916083780879635	0.00312562024026643	0.00385948093069067	0	0	0.0713572142143571	0.021805720448712	0.0210069819292481	0.00908759860131347	0.0132322175963883	0.0362097629574885	0.03852762473978	0.0298131953535111	0.0346602720300612
2010106C02Rik	ENSMUSG00000100738	0	0	0	0.000856275816715874	0	0	0	0.000705870449926159	0	0	0	0	0	0	0	0	0.00298892088414944	0	0	0	0	0	0	0	0	0	0	0	0	0.000831077140813629	0	0	0.000248663718153649	0.0003326997138442	0	0
2010106G04Rik	ENSMUSG00000117376	0.000408797341233244	0.000220473844417969	0.000332092646614589	0.000832891345659237	0.000915504911000151	0.00312637467093606	0.00028680578659355	0.000268473558146648	0.00132569520782393	0.000651077696356895	0	0	0.000698499183698929	0	0	0	0	0	0	0	0	0	0	0	0	0	0	0	0.00144457853999218	0.000533031799563317	0.000568845624989708	0	0.000593936384661712	0.000689834652979278	0	0.000998679041691387
2010109A12Rik	ENSMUSG00000029384	0.0323118585589037	0.0603168096569713	0.00628568925494907	0.0392622682635766	0.0285294471626043	0.0473140907190561	0.00786975296581845	0.0176004768160215	0.0445472235893916	0.0222868526260184	0.0294293293572187	0.0144764040765957	0.0201127318631912	0.0331639507446054	0.0271460113567388	0.00947530639253061	0.0036301925172736	0.0399588787308901	0.00978643636647282	0.0875221138074579	0	0.0151023177079656	0.0308067346417728	0.00880727989598578	0.00726595118028274	0.016314004972191	0.0534103932731683	0	0.0446558169838777	0.0427695139704836	0.0281251042812971	0.0289716445568586	0.0322530365403661	0.0350686563806946	0.0180814687812684	0.0210970352013311
2010110E17Rik	ENSMUSG00000098434	0.00560090293204061	0.00175506794749525	0.00285994719824596	0.00920212558292419	0.00267575266182573	0.000807087488184873	0.00328286469446912	0.000444912056903184	0.00390743395598691	0	0.00028407137918359	0.00237624994718193	0	0.0177098211614008	0.0010642719363178	0.00537122717271649	0	0	0	0	0	0	0	0.00408231581611617	0.00445583355501105	0.00298364960019095	0.00850430530456043	0.0317884163010999	0.00497651024430149	0.00435660503250552	0.00398555935768466	0.00272130206046627	0.000978586022743249	0.00161740300963008	0.00440942579995716	0.00403790519694663
2010110K18Rik	ENSMUSG00000097755	0	8.54895580916508e-05	0	0	0	0	0	0	0	0.000484885512469437	0	0	0	0	0.0135276182787473	0	0	0	0	0	0	0	0	0	0	0	0	0	0.000185540919401409	0	0	0	0.00027799999428761	0.000446061106387823	0.000530565218134467	0.000742446799365318
2010204K13Rik	ENSMUSG00000063018	0.00402080129007044	0.00575809727777892	0.00163789128030268	0.0068348073163756	0.0277321337021019	0.0261295184962704	0.0146318419619582	0.0107773999171297	0.0108864006909686	0.0250914679238956	0.0171587747688856	0.000837856461018216	0.00299814605620114	0.0141359429485993	0.00872523887152853	0.00381171523896436	0.0174346144791704	0.0112188451321803	0.0826467400339368	0.0140262464612883	0.0386112086820156	0.0368162633728501	0.0142168505275841	0.284581855011695	0.0513386249259037	0	0.0114277404724914	0	0.0138354574561693	0.0164924360472278	0.00804268910285949	0.00805085468768268	0.0186310751197324	0.017141153069698	0.00994840332566233	0.0121960761108431
2010300C02Rik	ENSMUSG00000026090	0.000374777252476933	0.00103314098470635	0.000705911250982864	0.00111271476957102	0	0.0112037357653421	0.000497572128793372	0	0.0127967369570044	0.00178451478244197	0.0158427801980956	0	0	0	0.00512393882442911	0	0.00586914341416901	0	0.0235820165459435	0.00367913525604942	0	0.00636663678591802	0.00461223977743176	0.391443563242767	0.0057587606343508	0.171071740395925	0	0	0.00526945221976937	0.00580045004721396	0.00301358453666149	0.00444981451083961	0.00365473126081239	0.00471475518833821	0.0044163652232155	0.00487389212726684
2010308F09Rik	ENSMUSG00000100714	0	7.02817489894363e-05	0.00031958913280851	0	0	0	0.000589860108019276	0.000355477192583324	0	0	0	0	0	0	0	0	0	0	0	0	0	0	0	0	0	0	0	0	0	0	0	0.000393382494652363	0	0	0	0.000219228110422248
2010309G21Rik	ENSMUSG00000106567	0	0.00014043188421672	0	0	0.0124970202704283	0	0	0	0	0	0	0	0	0	0	0	0	0	0	0	0	0	0.0110499311424741	0	0	0	0	0	0.000890661536605581	0.0039056793106767	0	0	0.0016977835500291	0.00272104783391979	0	0.000827531114818361
2010310C07Rik	ENSMUSG00000101268	0.0148622258109505	0.00383059581924769	0.00249118695251407	0.0291789936030032	0.0025523372844693	0.00236827033789749	0.0041858087899697	0.0128712452764876	0.00301723421161333	0.0318547963484906	0.00534921026825245	0.00208750840178941	0.00603793583823202	0.0188916641224872	0.00152034973378354	0.00261044717777819	0.00328374604330627	0.00475930610238958	0.00660150321338771	0.00204310460368674	0.00556681157808635	0	0	0	0.0312489365193752	0.00987524969270238	0.0157915515199368	0.060384749666786	0.0238152253434271	0.0159847499109342	0.00877225337918497	0.00297217762881896	0.00835453846316416	0.0129284947704951	0.00223388946062135	0.00505056661346501
2010315B03Rik	ENSMUSG00000074829	0.0182695809267461	0.037609512538406	0.0399297255599692	0.0146218252919073	0.0847224446910063	0.0785182813537427	0.0513552657851557	0.0715787940933989	0.0711170643352817	0.0651088849576915	0.10757664042661	0.0102657312963862	0.0847704926527153	0.0182103435511915	0.0476366658868331	0.051928107384567	0.0583153864566402	0.0392198500866648	0.0468972297588252	0.0199498175546953	0.036126813657747	0.19516881777636	0.0620822293852252	0.0516223556326238	0.0460141118869655	0.0478129430808696	0.0562516190029765	0	0.0535694516157377	0.0561093325185265	0.0230428967679514	0.0369538621781612	0.0633961206484184	0.0621893341491451	0.0484373676079014	0.0478680287911386
2010320M18Rik	ENSMUSG00000100691	0.014757725565919	0.0585962241172102	0.0965611345359751	0.017027109277993	0.0400646985190417	0.0373927754678566	0.0969453924422069	0.116712644180675	0.0411212627834633	0.124574684115054	0.0388915025865671	0.0117236100410125	0.0335871455086037	0.0398920739516144	0.0571060709524468	0.0582919303116431	0.188175232033141	0.0735599409376899	0.169602972384475	0.0156433162884829	0.0839627787172212	0.0387344586270596	0.0607471910730955	0.270222497382956	0.157931996977317	0.0995741622391741	0.0432411247776215	0.0522748500809298	0.0525230184788901	0.0602127057995113	0.0366230685597466	0.0553977709848466	0.081690890708461	0.0614070773960711	0.048619937150053	0.0618398367545519
2010320O07Rik	ENSMUSG00000089983	0	6.10791277045456e-05	0	0	0	0	0.00171424900581037	0	0	0	0	0	0	0	0	0	0	0	0	0	0	0	0	0	0	0	0	0	0	0	0	0	0	0	0	0.000692519407804948
2200002D01Rik	ENSMUSG00000030587	0.0012211241415983	0.0128588431093636	0.00404010902757852	0.00251605405395857	0.0122203617458162	0.0219983588115017	0.013344923655781	0.0925996111310413	0.0157989654912555	0.0294054636317859	0.0461852980555623	0.00123382893366148	0.00313035104970417	0.00458251121102284	0.0205741968518975	0.271098968727509	0.0126060328553926	0.0358989475723461	0.957083422615292	0.00198006784504464	0.053628069029095	0.015183593256407	0.00499203540972784	0.798239129677583	0.0500288943995398	0.233422025181646	0.00613026819923372	0	0.0260396406165383	0.0279219449051165	0.0157734531080433	0.0217766359139283	0.0487836249908168	0.0496728535685426	0.0256387223377559	0.0300024155305858
2200002J24Rik	ENSMUSG00000013083	0.00025816437108566	0.000223323887619805	0.00589805998784883	0.000264803915877939	0.000244747252816105	0.00149020325478273	0.00272400726693161	0	0	0	0	0	0.00445858570750869	0	0.00154294590216134	0.00293796724745433	0	0	0	0	0	0	0	0	0	0	0	0	0	0.000811454666334084	0.00157329776453699	0.00277342590606169	0.000639703890111344	0	0.00149535858516705	0.000988874762715921
2210010C04Rik	ENSMUSG00000029882	0	0	0	0	0	0.00100335939776764	0	0	0	0	0	0	0	0	0.00142948721436285	0	0	0	0	0	0	0	0	0	0	0	0	0	0	0	0	0	0	0	0	0.000629886187303871
2210011C24Rik	ENSMUSG00000074217	0.000433397997401525	0.00288862389419021	0.00109303436919851	0.000878220707266677	0	0.00422000173762145	0.00907289015383585	0.00725739328342619	0.203272920197291	0.00382938863032282	0.0357227679026371	0	0.000783505516505641	0.00227943139128058	0.118471985317691	0.00795565717008148	0.00356578579804193	0.00175291695726294	0	0.0231556734005138	0	0	0.0223985835288933	0.384236547721845	0.025985068696213	0.0106142413110629	0	0	0.00564129799277065	0.00817186836780982	0.00289419142413699	0.00335944653771159	0.0113950632647275	0.0241609827570363	0.0320155278630347	0.0395169356081327
2210016F16Rik	ENSMUSG00000021550	0.0238123820879508	0.420379210401696	0.336432831667068	0.0359536659786297	0.106599717732984	0.185241677036248	0.393463204875881	0.336375037997099	0.271167359960972	0.277396330079025	0.349337036868518	0.0277140873649783	0.370092612210558	0.0612098648894465	0.363785319769019	0.26000531250584	0.326199163456774	0.298089697406328	0.418007896981271	0.111184210655384	0.164632649423087	0.20953884362582	0.190682972576957	0.435532029465161	0.275677036174142	0.594234303703934	0.0989885641993791	0.00564541169164761	0.183848024760305	0.231247798193486	0.149624852642139	0.202540403908987	0.298262506511187	0.26878492561275	0.202196010749756	0.274772588689464
2210016L21Rik	ENSMUSG00000029559	0.0336305185625586	0.2212794255786	0.16364433480318	0.0219216636281076	0.142131506253306	0.23347472251864	0.205552657642949	0.444060479942558	0.255521956356561	0.451367898311704	0.260554383513329	0.036344981652008	0.120922029399371	0.0254060677231884	0.232909331355819	0.193480299335814	0.598142859586567	0.260223502005065	0.557610943009808	0.0983383334446786	0.521002150467807	0.206684748036628	0.155940675790573	0.324890241663814	0.469825754334489	0.645750306843455	0.0767738127010371	0.0368410143594955	0.154705072329974	0.183580931862253	0.099279838709101	0.145303472035275	0.293367855731449	0.233743472842877	0.155994421899741	0.229130652958511
2210039B01Rik	ENSMUSG00000113800	0	0.00231128539634069	0	0	0	0.000608936001861396	0	0	0	0.00413237595447081	0	0	0	0	0.000412613155031636	0	0	0.00364734823331524	0	0	0	0	0	0.00813322716289415	0	0	0	0	0.000501620786493129	0.00172898341273031	0	0.000803411894258921	0.00131235388177966	0.000410749429249455	0	0.000231914156488135
2210404E10Rik	ENSMUSG00000114772	0	0.00022619753080399	0	0	0	0	0	0	0	0	0	0	0	0	0.00039460676725351	0	0	0	0	0	0	0	0	0	0	0	0	0	0	0	0	0.000237186658186822	0	0	0	0
2210406O10Rik	ENSMUSG00000039563	0.000453283002233791	0.0029692047943225	0.00208134533069484	0	0.00319751806277208	0.00506966881642044	0.00386076160251742	0.00136847666001105	0.000810548017999354	0.0020604429775174	0	0	0.00467456567712655	0	0.00246498598737999	0.00300867564404427	0	0.00092575157604577	0.00288758293138179	0	0	0	0.0141163977188486	0	0	0	0	0	0.00241197900302842	0.000862920259855403	0.000700105255987419	0.00181053786567124	0.00347983518635404	0.00159262259830691	0.00152187754233861	0.00298056430818942
2210408F21Rik	ENSMUSG00000087380	0.00766332327069684	0.0716683310313241	0.061719206140178	0.0108908258348183	0.00630347724869862	0.00953701644256056	0.0552947370321998	0.053068404373975	0.0676514394296992	0.10308008624867	0.0190026056589357	0.00356208678489282	0.0798508769413351	0.00792052166911921	0.039263652744619	0.0651039053274462	0.0489229607889683	0.0399186144865604	0.108116694721161	0.00991417114254245	0.0926146696743918	0.0139829118955808	0.0577249850582405	0.0678498921832274	0.0888735068641174	0.0271070149148386	0	0.048629286819101	0.0311533208789264	0.0377716177693813	0.0273554332277213	0.0394766770448007	0.049955274866469	0.0401930863711591	0.0412548649391718	0.0458872811058672
2210408I21Rik	ENSMUSG00000071252	0.0013942644366829	0.0173623205259582	0.00785875264869253	0.000883723247087806	0.0157207909841784	0.00900082338805487	0.014689837225047	0.0255233325955059	0.0117066944567693	0.0682863043269961	0.0176371284020069	0.00179236054724409	0.00694612562736603	0	0.0158849103524417	0.0121047422435455	0.0424792752440197	0.0177715785535217	0.0535945066184087	0.00299970062987714	0.0336322494381876	0.0391265197275137	0.0202699020116778	0.138226791106685	0.0481308228301176	0.0605295768470502	0.020703933747412	0	0.0144552102729429	0.0195185302770732	0.00541509893174457	0.0134707981372662	0.0191217406554832	0.0224647713467635	0.0107565449515047	0.0117303328010652
2210409D07Rik	ENSMUSG00000118322	0	0	0	0	0	0	0	0	0	0	0.00114826830804732	0	0	0	0	0	0	0	0	0	0	0	0.00221267232845262	0.00372584824227925	0	0	0	0	0	0	0	0	0.000605720373683765	0	0	0
2210411M09Rik	ENSMUSG00000085563	0.000290169244133272	0.000227862084952887	0.000365985018105424	0.000762810214170513	0.000717996216159941	0	0	0.000589381884569794	0	0	0	0.00101682385916176	0.00142816195413686	0	0	0	0	0.00101578788317424	0	0	0	0	0	0	0	0	0	0	0	0.000723520869653231	0.000942199159769059	0	0.00078444287969805	0	0	0.000401913940300652
2210414B05Rik	ENSMUSG00000085394	0.00025084323461749	0.000191006948795324	0.000333425472134076	0.00060503446760355	0.00813004874097574	0.000675911422619159	0.000187766149128082	0	0	0.000250131162528351	0	0	0.00161646740940295	0	0.00093823546520355	0	0.00205011085974474	0	0	0	0	0.0196784032856156	0	0	0	0	0.0054366292898403	0	0.000865826172221753	0.0019187103467883	0	0.000726481886557217	0.00205489926904351	0.00198679352839455	0	0.001765006553943
2210417A02Rik	ENSMUSG00000086494	0.00487008862558771	0.0045598755505191	0.0131840202519878	0.00642317896925068	0.00180901825208137	0.00377211939804722	0.00775292417429439	0.00294617367865261	0.0131822571303842	0.000551418798330023	0.00586315899929416	0.00533484508095766	0.0107119221377426	0.00911613553566994	0.00544968833820267	0.00192119345855444	0.00153036145301086	0.00229180765763377	0	0	0.00426741864273043	0	0.00286953926677533	0.00423333062380679	0	0	0	0	0.0039308968764712	0.00383512830076362	0.00548003876618423	0.00718383361217857	0.00514103203709343	0.0037098781157632	0.00674708231108042	0.00892317625885665
2300009A05Rik	ENSMUSG00000032403	0.0389777572085378	0.177692929275087	0.19710716999982	0.0565525075918804	0.191225431327676	0.287448308099149	0.200953066711106	0.226636402697189	0.346506718687604	0.177672136681545	0.294622502733293	0.022327716276919	0.160697565685056	0.116886352406828	0.232245292860029	0.163831992279078	0.283001146410043	0.165394976478565	0.311038400964251	0.128282292503483	0.255242244971105	0.363019051961755	0.170063023152005	0.330421806837759	0.296827814670144	0.192467277105644	0.251587554835885	0.177581919262103	0.179736459869411	0.205937121157508	0.105252825026759	0.137128614087887	0.237714768710237	0.184784090924693	0.139981944836532	0.186446193788527
2310001H17Rik	ENSMUSG00000097354	1.56967940570345	0.1279823773384	0.34077920983006	2.31341633600368	0.497034981247496	0.242070366072103	0.23099953051695	0.452825679761825	0.503231998824153	0.110701789498058	0.258503309488436	0.680758483724001	0.343442516153181	2.74669705012549	0.216402824876436	0.120515798758891	0.227478766757458	0.337278352380961	0.0784236562055094	1.17300361521479	0.340178769014284	0.186099052615346	0.387764300563342	0.129862703869328	0.237912447652573	0.104985421617555	1.25015284152432	2.42273591309603	1.43179897481919	1.04251457379679	0.868374029990955	0.524855977039459	0.353650801526835	0.758046400546561	0.559495225635838	0.49957673029808
2310001K24Rik	ENSMUSG00000053353	0.000174160587765511	0.000186541780210415	0	0	0	0	0	0	0	0.000380850095498162	0	0	0.00141903349628568	0	0	0	0	0.00112156786214585	0	0	0	0	0	0	0.00815342884749834	0	0	0	0	0.000225880010963988	0.000556675329603986	0	0	0	0	0.000288467818464938
2310002F09Rik	ENSMUSG00000097178	0	0.000762330629783325	0	0	0	0.00333172620012285	0.000587211936094478	0.00138085757742002	0.00405585927016823	0	0.00144120889892298	0	0.00136716576420055	0	0.000660838598895289	0	0.00119090046112604	0.0021886090776501	0	0	0	0	0	0.0130848639233666	0	0	0	0	0.000692358695304168	0.000258731855857253	0	0.000798648060815799	0.00138982564252738	0.00185618756783194	0.000316451771862733	0.00104629553162809
2310008N11Rik	ENSMUSG00000100335	0	0.000181531232125005	0	0	0	0	0	0	0	0	0	0	0.000653963555395814	0	0.000364312819679945	0	0	0	0	0	0	0	0	0	0	0	0	0	0	0.000324202225762988	0	0	0	0	0	0.000112853889005151
2310009A05Rik	ENSMUSG00000098332	0.0920566567394078	0.277501993945091	0.484407340093939	0.0743018247221284	0.198311875160503	0.191937625306909	0.389994429116935	0.482604303808253	0.324449495990606	0.325625365355968	0.299503229143299	0.212749341292103	0.366584447988162	0.206165665553243	0.360085770751109	0.278790038077948	0.572225172187486	0.26269833045931	0.380407194012727	0.218959137366098	0.409268980421413	0.201630925640727	0.279236106602967	0.435084273623122	0.408400352037459	0.487361477948645	0.209229002654828	0.108735748618315	0.215004685611003	0.254031404089245	0.19008272917053	0.22390794800116	0.323677896296617	0.3157583659281	0.287247146666385	0.338961022016555
2310009B15Rik	ENSMUSG00000079283	0.0448848706925688	0.0774768197065091	0.426548669034228	0.0586934698547781	0.0751128321239079	0.190622937602334	0.228925660750719	0.182161696309961	0.110414300530066	0.22745621465356	0.15998477246329	0.0573567296163918	0.316391267851264	0.0964668914840574	0.166735124815212	0.213655790750308	0.124087210333835	0.104871014325202	0.20493505286573	0.124125500212365	0.243579408772633	0.164417207627671	0.0890067227880583	0.212802867463263	0.242469982571381	0.336193085717217	0.175914330708517	0.0490030305789649	0.147302298191405	0.186407912061927	0.113589760041657	0.159386092915525	0.16723166671312	0.156736896477162	0.13206098100924	0.156900958818052
2310010J17Rik	ENSMUSG00000097162	0.304321749554055	0.055301321475198	0.0858427847257831	0.356600164152562	0.240954888968957	0.203499447858663	0.0666723257322097	0.111332370155398	0.208169036160342	0.0697670306729914	0.101432074451581	0.158952748387384	0.0734366062786942	0.403837812988507	0.0845696517664694	0.0839027793063732	0.0607821666850417	0.0775280850216803	0.110595155764948	0.231298182007561	0.180232140793432	0.275990987655831	0.0682018531913811	0.204338631713352	0.061128913811358	0.172937844969391	0.247857328480249	0.311904348553305	0.273867276998945	0.159226280199194	0.178329879551013	0.129178800501508	0.131500701474279	0.184316277578752	0.179828320442253	0.182929500010576
2310011J03Rik	ENSMUSG00000020133	0.355010807625977	0.375855544425029	0.389760499189557	0.339141114505564	0.381713618431451	0.320382257763532	0.342797123505481	0.398469251421048	0.411085225001766	0.301916749965486	0.513233292334388	0.286054882043316	0.435314363949532	0.410134822222022	0.369803160985282	0.315346707614903	0.519666102949878	0.346194086068735	0.390593140188583	0.335693602909142	0.37282075739613	0.408649633522416	0.139349048040742	0.303330578919338	0.466814245330416	0.460949325497158	0.37802201204753	0.36091747112337	0.368801716429781	0.378480160477081	0.385294493900558	0.354366306700182	0.413698342389175	0.357987771485478	0.351410782512087	0.360845820963249
2310014F06Rik	ENSMUSG00000085945	0	0	0	0	0	0	0	0.00180366393410677	0	0.00652169721955618	0	0	0	0	0.000543253224126397	0	0	0	0.000923295559465405	0	0.0156357495778348	0	0	0.00971567531985149	0.00265959851764617	0.00653713752903013	0	0	0.00037040728381906	0.00102120213731334	0.00108240282057026	0	0	0.000790177382542933	0.000117191119191361	0.000758408426954213
2310015A10Rik	ENSMUSG00000097729	0.174679601063666	0.0178144068029181	0.0341220808623724	0.204207463041265	0.117080011494092	0.0277684464290422	0.0460529715231506	0.0531216339290135	0.0480655948394333	0.0294962946523332	0.0603547966147199	0.0568728294536452	0.0564530375294967	0.177858023291946	0.0211631570359268	0.0982925068273713	0.0445993480686923	0.042285728489265	0.0769849217264782	0.0957614770425311	0.0178741217428786	0.166298469907345	0.0313602153942564	0.0496638238880555	0.0307031025084225	0.0299301629961547	0.172150618019782	0.204233365275581	0.114359586123602	0.0790018252420884	0.113923939296159	0.0684580756001658	0.0503870745141716	0.0856564904897543	0.0948651127575601	0.0716292763772875
2310015A16Rik	ENSMUSG00000117879	0.00227648521222994	0.000301052026305926	0	0.00316375986326928	0	0	0	0.00116527872175308	0	0.000591757994650508	0	0.000482023767145887	0	0.00244367813545664	0	0	0.00255325878554032	0	0.0703154025002199	0	0	0	0	0.0106674869190364	0.00350132332515074	0	0.0145507457257184	0	0.00239211722115868	0.00284145455118825	0.00136377459397649	0.00193574202301919	0.000806740562174096	0.000992398873681292	0.0012681192630878	0.000470448272655908
2310015D24Rik	ENSMUSG00000099411	0	0.000215274961540967	0	0	0.000553168143312147	0	0	0.000331094077865911	0	0.00135442221809407	0	0	0.00164964344606557	0	0.000574443249602485	0	0	0.00114987598587492	0.0708692439250525	0	0	0	0	0	0	0	0	0	0.000575390224300458	0.000842374134528659	0.000486308773207059	0.00156270008256694	0.000848615733483196	0.000936805188325969	0.000534996341450422	0.000362748498098053
2310016D23Rik	ENSMUSG00000085965	0	0	0	0	0	0.000613728078323486	0	0	0	0	0.00086270498733204	0	0	0	0.000467055798876058	0	0	0	0	0	0	0	0	0	0	0	0	0	0	0	0	0	0.000723928982304273	0	0	0
2310022A10Rik	ENSMUSG00000049643	0.0176076696541315	0.216065917413548	0.738864345710824	0.0289774630197348	0.0607704263982575	0.073434401271771	0.332874640325491	0.0824845254965261	0.0702872441440534	0.0506111795291456	0.103597425561907	0.0152366329049988	0.441611596927686	0.0503078360482546	0.15987704061044	0.0806757814832595	0.0649286422261554	0.224278485742101	0.15278478501367	0.0664873562567354	0.0695577785050696	0.0824473941421808	0.0449975826834297	0.0561010938838847	0.0753463818044151	0.04801323453631	0.122912119412819	0.0968404317443336	0.15910663933586	0.203105598629464	0.157702363616126	0.29787185408265	0.148523144404706	0.139273462251649	0.118193362655999	0.120967433534597
2310022B05Rik	ENSMUSG00000031983	0.0200063022673444	0.061865581262347	0.0885433551522481	0.0194710960604896	0.048096320310943	0.043502976173997	0.0954600087949366	0.182714745689599	0.041669626509869	0.511021907783279	0.0382134379978451	0.00561560151578603	0.0835532020737864	0.0254392648693815	0.0459154642417022	0.0646494787330534	0.238691504184831	0.0738022795060615	1.06566370889293	0.0596125144218279	0.189099453075098	0.0425492619425471	0.0769481800953723	0.136570024324748	0.496240250254226	0.388620862470845	0.0508916190842846	0.0251455929833737	0.0735990562260309	0.0958543821583588	0.0664464810813453	0.0959647846822716	0.133797319986071	0.114918728387279	0.0569026059177886	0.0809604760808381
2310026L22Rik	ENSMUSG00000078519	0.000253682969349009	0.000447479540814392	0.00071578636011488	0	0	0.00118947529865626	0.00012033683628248	0.00110649745145962	0.000395112490106383	0.000576399606319069	0	0	0	0	0.000546497361783986	0	0.000590841949778434	0.0010312392267727	0.00802022379632481	0	0	0	0	0	0.00285444825798732	0	0	0.0211046155794272	0.000505795387145586	0.00115204786665379	0	0	0.000772753614562725	0.000923111593199934	0	0.000989721319467271
2310030G06Rik	ENSMUSG00000032062	0.00036653973995943	0.000443271261160523	0	0	0.000258838761311577	0.000802613759865828	0	0.00442344804708154	0.000837267654039666	0.0181665017788484	0	0	0	0	0	0.00103865359749618	0.00207433199742666	0.00177241233116886	0.0348723087093661	0	0.00197677018287299	0	0	0.356255993666395	0.0171894677004279	0.316028064403324	0	0	0.00258724084560669	0.00535668842588868	0.00326944207961371	0.00418417457955865	0.00543814924326429	0.0058745637141547	0.00192211805830809	0.0025636385588714
2310033P09Rik	ENSMUSG00000020441	0.102719116982416	0.21928576304738	0.119568440725394	0.101333418313588	0.307184216406456	0.347650220359305	0.184621485268455	0.528625034130992	0.39165772502837	0.211705195420476	0.467823033723898	0.127507136077396	0.212692146606072	0.123514712362178	0.289049297663069	0.188952534376927	0.556452637067931	0.229518722549935	0.266087087208224	0.181083545633987	0.383636166724934	0.43684531568285	0.153669018613229	0.205810624479616	0.408477063893086	0.317061078342588	0.159036639369558	0.168822915628154	0.242116835528049	0.242534117733299	0.149649995927677	0.167822163904747	0.340361525562183	0.280439491441157	0.205478031586098	0.223637760955165
2310034G01Rik	ENSMUSG00000099655	0.00538451472806163	0.00183466342746539	0.0104041490034634	0.00433008457261349	0.00843413416909583	0.00141548190039747	0.00415546216005255	0.00258049879666891	0.00578050408086051	0.0115375105461889	0.00051683785370057	0.00430353213127673	0.00132907780960452	0.0049520019780974	0.00691823058434004	0.00380053747334182	0	0.00181268393338059	0.0103721423386707	0.0194506740157594	0	0	0.00330799300425639	0.347869958484474	0.0127238429545305	0	0	0	0.0040541776066313	0.00752713542469931	0.00814437946460788	0.00531045601602232	0.00468680692913764	0.00589484396326205	0.00720640303747248	0.00783942012234988
2310034O05Rik	ENSMUSG00000100157	0	0	0	0	0	0	0	0.00290461989488931	0	0.000819543343445988	0	0	0.000802695644621594	0	0	0	0	0.0115280091404443	0	0	0	0	0	0.00230709246365176	0	0	0	0	0.000536662365716673	5.87443254743921e-05	0	0.000394172764526029	0.000772622582367362	0.000569426526456007	0	0.000221075278763215
2310039H08Rik	ENSMUSG00000062619	0.0590268200129641	0.13897000978188	0.263168116131908	0.0755494210954769	0.186194816488845	0.255895436226248	0.236569891817318	0.235893389865849	0.261300315146603	0.311401582497049	0.274342474092935	0.0454807567872574	0.156071899359005	0.135825450214437	0.167790253065239	0.208298878004987	0.25736242745585	0.16119830854271	0.333835120845847	0.140556874702942	0.189729622059969	0.28274475856387	0.251503467460845	0.395396299398343	0.243202837921924	0.292105247337062	0.181632466914571	0.112414825787963	0.15394350088116	0.208859125798932	0.126747425888002	0.166306116618699	0.217529589794763	0.188343658421258	0.160739437869525	0.202930256950811
2310039L15Rik	ENSMUSG00000100550	0	0.00028658375759084	0.000175720844243767	0	0.000355367182519446	0	0.000432987555244882	0.000977769434145273	0.000296959373582019	0	0	0	0	0	0	0.00555341136538012	0	0.00718808560434908	0.00337631376964209	0	0	0.00288411842882457	0	0	0	0.0134064195025204	0	0	0.0001666649916835	0.000581205365166267	0	0	0.000514685710425962	0.000749071094606561	0.000281728449143611	0.000934789409293571
2310040G24Rik	ENSMUSG00000101655	0.00131296907939658	0.060587478100366	0.0845407272461782	0.00292462994845301	0.00375597312429449	0.00417928326650665	0.0998175771247712	0.0110113986447096	0.00306974774621243	0.0182832856342416	0.00383818500271561	0.000981962513490151	0.0239580505942389	0.00408949033940078	0.0450685627911721	0.128675778755098	0.0100908041261173	0.0333140910921589	0.0134346250305101	0	0	0.00691249336400637	0.0184373403358135	0.0503140491357049	0.0130004870035327	0.00988423145980643	0.024058308487531	0	0.0256092712308711	0.0283110510606228	0.0198111339326804	0.027041272132723	0.0318662460750004	0.0325966652973845	0.0253312640114732	0.0353469618132779
2310043L19Rik	ENSMUSG00000101746	0.000119885843740504	0	0.0039225262322274	0	0	0.000284897517092498	0.00531938842223909	0	0	0	0	0	0.00296543258094857	0	0	0.0115403497186083	0	0	0	0	0	0	0	0	0	0	0	0	0.00037398359874406	0.000746765799685963	0.000304247352213624	0.00155720691894716	0	0	0.00228321220530862	0.00151151893788779
2310043M15Rik	ENSMUSG00000097768	0.00678953853427045	0.000781678622544905	0.00275406253788915	0.00707932262421498	0.00172276629936214	0.00149188817045946	0.00101684450254244	0	0	0	0.000834932228551008	0.00676900449139891	0	0.00762751305653266	0.000402338876356033	0	0	0	0.0022053089726083	0	0	0.00688690056417489	0.00338463537999978	0	0.00317958452369029	0	0	0	0.00543552397242555	0.00313750536493258	0.00327862533350686	0.00240883395698606	0.000977886038719136	0.0024712451971859	0.00363294749157997	0.00110631248997041
2310043O21Rik	ENSMUSG00000102106	0.00620856247129483	0	0.000300219585284145	0.00435048438410479	0.00174172812078017	0	0.000334554585551208	0	0.000330308238363109	0	0.000710944882718267	0.00115914087509309	0.000528920416306912	0.00236016058807214	0	0	0	0	0	0	0	0	0.00179517936893701	0	0	0	0	0.0143376164572897	0.00096792416210909	0.0013549520085511	0.00470113075415035	0.00270469242086209	0	0	0.00179018334877703	0.0014670056006054
2310044K18Rik	ENSMUSG00000085080	0.000133999724684166	6.69644576096568e-05	0	0	0	0	0	0	0	0	0	0	0	0.00119782011113615	0	0	0	0	0	0	0	0	0	0	0	0	0	0	0	0	0.000411264460082636	0	0	0	0	0
2310047D07Rik	ENSMUSG00000100783	0.0399992286711745	0.00596596545658812	0.00271588585742521	0.030869398668454	0.0225653616462105	0.0029022783873572	0.00703895371567012	0.00308610461513345	0.00172145074491321	0.00307298991608503	0.0148567830250385	0.0453799792501518	0.00070660292166176	0.0131263684913981	0.00732943657779472	0.0005463431179015	0.00833790425782983	0.00756763898123851	0.00643033406600978	0.0154648287839725	0	0	0	0.00194877641201031	0	0	0.0128658732711483	0.0443274046742194	0.00613765780520868	0.00660261272258689	0.0262899453344282	0.0160391251016245	0.00293295040918115	0.00985259137257267	0.0286356839388858	0.0193780917326326
2310057M21Rik	ENSMUSG00000040177	0.00754297809008684	0.0671175226068362	0.0361766726477411	0.00979030784464447	0.0598109710965488	0.0775588857784454	0.0381094578157116	0.120200399307536	0.0676965066263974	0.0771595765381025	0.0833731512233968	0.00868367779823799	0.0321389392595479	0.0167361970393586	0.082778300924547	0.0337589302144838	0.166203444980185	0.0487353442974204	0.101979733509155	0.0568283216579714	0.12498480617719	0.145185216408456	0.0327572357025684	0.0442470249591073	0.105577756719894	0.120211754272385	0.0607159719792207	0	0.0496088925419222	0.0547200354042231	0.0358090322337122	0.0466690227245792	0.0747967351870538	0.060573150490065	0.034749141345762	0.0480799272211431
2310058D17Rik	ENSMUSG00000085379	0.0108347177766116	0.00644118032648538	0.0112750706182388	0.0168391854498381	0.0102119680448842	0.00403917430103082	0.00926438401209681	0.00164977919632482	0.00909948044167762	0.00333085743633576	0.00674791002268959	0.00854160887557061	0.0187856343887783	0.026689346584142	0.00821788818920195	0.0139222558431538	0.00203491235413599	0.0116236838344136	0	0.0120561494324176	0.00176717441711077	0.0119075640669857	0.00498860602384154	0.00504297878670973	0	0	0.0169466335822373	0	0.0161268695855703	0.018037042026499	0.00579545187470276	0.00589066875206472	0.00673933671757187	0.00742801020349048	0.00966456561081309	0.00820145830457269
2310061I04Rik	ENSMUSG00000050705	0.0149327792098238	0.103571087703981	0.0376483220181928	0.0157076347668155	0.0388912032373109	0.0570276916963151	0.0717896733461371	0.0890692086479424	0.0963543101136	0.0808560544252755	0.0651213433497267	0.0111514090249416	0.037738725232557	0.0237775768465665	0.117828719578075	0.0485783406240913	0.116033171000044	0.0689172663769582	0.0645564849899929	0.0526171839719216	0.128719127661512	0.036907306744862	0.0390223966288297	0.120588611205127	0.133218798665733	0.0423383661207718	0.0485143286854006	0	0.0505736950933671	0.0519712173305433	0.0263475666306603	0.0306495559363948	0.0806896440897518	0.0796952417871707	0.0534770900965309	0.0731388440226114
2310068J16Rik	ENSMUSG00000100084	0.00141652952386166	0.00850518369714143	0.0138939918721469	0.00283269057233423	0.00972137444831643	0.0219725102300819	0.00934856143292091	0.0191785038649987	0.0212684307754123	0.00581046517867329	0.0142361440781077	0.00135486669155694	0.0161850420754342	0.00586343656715806	0.0143856564810061	0.0276942827990261	0.0105149226627129	0.00892070255572103	0.0213434768842707	0.00590863459714605	0.0305563838418892	0.023760026460296	0.00232354100213394	0.0109306861958403	0.0259099533222569	0.00918082645230143	0.0180961547302661	0.0286309810119334	0.00969452709769404	0.0139772329934828	0.00644084772315354	0.00974220205339835	0.0115831094115248	0.0117437389311622	0.00978548336968904	0.0101184595163527
2310069B03Rik	ENSMUSG00000100291	0.000232867674830006	0.000122679949025251	0	0.00108253975952029	0	0	0.000723672607723725	0	0.000514206179812142	0.000218422639069694	0	0.00164159249724804	0	0.0020301015334981	0.000429229793492396	0.000891897795291083	0	0	0	0	0	0	0	0	0	0	0	0	0.000372417051509552	0	0	0.000876157463602975	0	0	0.000620520010827328	0.000364644927179974
2310074N15Rik	ENSMUSG00000105858	0.000150815450089708	0.000907783704302347	0.00123928160580126	0.00149316416546168	0.00172087296614235	0.00182894633804266	0.00104509619794002	0.0019617979552073	0.000811157109126913	0.00286253194820528	0	0	0.00153103939560223	0	0.00191648305231706	0.00127601110526078	0	0	0.00266547460932175	0	0	0.00423441734417344	0.00338463537999978	0.00995150160511026	0.00899276889458068	0	0	0	0.00150625683950575	0.00166275038175907	0.000714261833314252	0	0.00156489277289779	0.00164494655214707	0.000819070424511774	0.00170712071022063
2310075C17Rik	ENSMUSG00000089718	0	0	0	0	0	0	0	0.00393080514211486	0	0.000606375058842327	0	0	0	0	0.000526181474728819	0	0.00520444247779975	0.0092143240554155	0	0	0	0	0	0	0.00552662368058768	0	0	0	0	9.70365992941558e-05	0.000464888453296735	0	0.00220826428901142	0.00032098816829352	0	0.000406940086937221
2310081O03Rik	ENSMUSG00000085020	0	0.000361880085728294	0	0	0	0	0	0.000549395006219151	0	0.0024406067214559	0	0	0.000739477001932475	0	0	0	0.00116088091358542	0	0	0	0.0124345458036141	0	0	0	0	0	0	0	0.000958102331886569	0	0	0.000418981892543558	0	0	0	0.000585380175226649
2410002F23Rik	ENSMUSG00000045411	0.00448198957177451	0.106959564119485	0.0494370708020642	0.00870878435042539	0.161776329979288	0.275646168387511	0.0617482158367287	0.136897014041316	0.150922322357286	0.151599809947176	0.167239347282826	0.00450362087186275	0.103979227775681	0.0146457677975684	0.111863924148215	0.066661815725162	0.0858592220878381	0.0922054333774321	0.142013964252271	0.0761421034991072	0.180531044116383	0.257759655439071	0.119541309949719	0.0560164454883118	0.165565987397234	0.170940280635358	0.144513159337534	0.157985780291226	0.112538709668708	0.102711537770078	0.0359713765137128	0.0642569060900544	0.156113601154117	0.12211583754345	0.0611579561451353	0.10311804991907
2410003L11Rik	ENSMUSG00000085860	0.000468456847548879	0.00334250705651731	0.00184189093685908	0	0.000325077027001548	0	0.00195927485517579	0.000529262001989432	0.0018687873164853	0.000320302878401817	0.00239586026362219	0	0	0	0.00144368405180009	0.00140533837456315	0.00255864346864037	0	0	0	0	0	0	0.0043014637881271	0	0	0	0	0.00115602903646625	0.00100672407203886	0	0.00141862023967713	0.00286761163599725	0.00181673481593872	0.00100785610155107	0.000175004407297706
2410004B18Rik	ENSMUSG00000036873	0.116304657494592	0.178974577501563	0.224327797708922	0.115103888254286	0.265094816883353	0.314525745145677	0.196304372244202	0.381292426653531	0.260362266788488	0.228850484024892	0.325209932086035	0.137426081357244	0.242636408561915	0.113964148178112	0.255633392514197	0.149034007692778	0.457644145837867	0.185709963101267	0.151875151873173	0.180322796388429	0.271233262063973	0.309264808488621	0.0935316514357691	0.191685411962164	0.369371817016842	0.212974605081245	0.221758500963158	0.0760399745643705	0.225825341685931	0.238603263533077	0.174943029367781	0.201140114482729	0.273112993244672	0.221412189933977	0.161845772034699	0.198989047797313
2410004I01Rik	ENSMUSG00000085338	0	0.000237032186167337	0	0	0	0	0.000752112139080627	0.00430899803944876	0	0.00634184572348531	0.00291229676537023	0	0	0	0	0	0.00104072773511314	0	0.00314631629288429	0	0	0	0	0.0771411110758895	0.00335953434166397	0	0	0	0.000253652047467157	0.00246697904182015	0.0017268007412629	0	0.00284654413635166	0.000598792629562657	4.78757313005987e-05	0.00055576654382787
2410004P03Rik	ENSMUSG00000071398	0.00222627329817602	0.0360748175802168	0.00976680234180783	0.00269749272067961	0.00415264378220576	0.00537414683811343	0.00499018442903488	0.000919809724815807	0.00680698360335733	0.00783818209556683	0.00300571034610031	0.000559228130964517	0	0.00194848706798875	0.00822359648785841	0.00120290216989117	0.0136085452655603	0.0171026170169082	0.0109742136547302	0.00383467930576966	0.00244729864728015	0	0.0079386436130943	0.767974873035519	0	0	0.00486381322957199	0	0.0145347856702711	0.0144292206046883	0.00667947006188596	0.00960180988846246	0.0153965372956772	0.0216326855819963	0.00523528051171657	0.00856494204510956
2410006H16Rik	ENSMUSG00000086841	1.10198938973722	0.919637914899026	2.08497202344139	1.32509425708505	2.36121294626016	2.62039153031145	1.65372646283647	1.28193492459233	2.69279755168031	1.40695844259985	1.73619696573951	0.473215258819511	1.72593600669162	1.38197696214519	1.67073612501393	3.14360196436977	1.04383058691847	1.18847113008049	1.30754556019573	2.4406374383066	1.56082614553586	2.73022400816289	1.09438158969824	0.569397835830311	1.38309021280915	0.516083756944736	2.27347705394958	1.26077942625267	1.79781267023093	1.48265853898202	1.23711792708085	1.2184728711477	1.89425731825181	1.90202606112835	1.5245402812227	1.84186155689303
2410018L13Rik	ENSMUSG00000073164	0	0.000769647841869173	0	0	0.000459912169653137	0.00304424739442119	0.000223402751866161	0.00256174477636688	0.00371102931937835	0.000328310995873952	0.00555697478185213	0	0	0	0.00336772595899473	0.00180262516302491	0.000517864486360511	0.00245781649548794	0	0	0	0	0	0	0	0.0472867306091879	0	0	0.000948632502991414	0.000934461415838247	0.000685235929292849	0.00030057472380181	0.000130154517490847	0.00107797767609592	0.00191958225260438	0.00180740774462816
2410022M11Rik	ENSMUSG00000100017	0.0148503362288543	0.0321064970423071	0.0476569989792245	0.0138847103755766	0.06888595621509	0.062999457434561	0.0387698001283336	0.0897270793026674	0.0801195211289576	0.066821477857206	0.0506767314319072	0.0114922345531165	0.0359556311367343	0.0158839269348707	0.0299260541746899	0.0635367139494264	0.11912451137062	0.0389903562455772	0.0763270267161981	0.0365928859525814	0.112248221441993	0.0755873353241089	0.0623185381015198	0.0797541306732367	0.107279534094696	0.0482009719335508	0.0591245640201641	0.0335207493057383	0.0432265209675076	0.0419506267717044	0.0299086092082228	0.0392883538429022	0.0563923801514133	0.0562719645179576	0.0370894302458119	0.0511493820433086
2410080I02Rik	ENSMUSG00000044387	0.00703199120567362	0.00415721312566351	0.0136153606424565	0.00781075768723125	0.00636533488733812	0.000511472010308002	0.00650537200393818	0.049671709825422	0.00457481383007895	0.0339415039929825	0.00283704361897823	0.0049836272065372	0.0115704319172297	0.00539280266894113	0.00390673599972462	0.00451913370832116	0.0278058636531911	0.0110806499102273	0.0457476060719749	0.00530136057618888	0.106124708521446	0	0.00120641290495059	0.00487708597719434	0.0677350852034072	0.0229465762958578	0.0204495797432953	0	0.00703504334722829	0.00699543636627583	0.010323278767131	0.0147065794113658	0.0167810661593639	0.0135272538034643	0.00930879148479544	0.0102071675311629
2410131K14Rik	ENSMUSG00000032840	0.065645793845654	0.0755916939347955	0.0521878328442466	0.0566467766609894	0.0854876884986319	0.0695471943522382	0.048301939718484	0.0488744297687767	0.0756331825105967	0.0673822627328553	0.0667540730927335	0.0810958325675197	0.0552901845004946	0.0774836953511381	0.0569096625884773	0.0374986878779014	0.0615383324259764	0.0686514774857579	0.0830156092551504	0.046648558261049	0.0999974417003196	0.0541418885537717	0.0241599325869247	0.071487311431937	0.0428071553600768	0.089757267323043	0.0467922331519628	0.0163317567744127	0.0696034635361653	0.0638339882266504	0.0722870955086527	0.0604577648258382	0.0722460611363254	0.0620816638420269	0.0652414900274884	0.0561615070300259
2500002B13Rik	ENSMUSG00000096917	0.0146010288689645	0.00483182513497295	0.0812356912922225	0.0106033553692145	0.0177408684428855	0.00687213907687917	0.0282449182098932	0.0332101486088473	0.0119852668838657	0.00294772604393707	0.00394627648659783	0.0467678895713615	0.02927878285278	0.0031614192926312	0.0308533520564378	0.00948720890831348	0.0317283761715896	0.00978603022257976	0.00963694969590327	0.0130725275317142	0.013234182532169	0.0154730421137738	0.00327443036691507	0.0070548976863463	0.00846320115505769	0.0656583569969373	0.00578829317704942	0.017853349020476	0.0126155988282395	0.0143944937269135	0.0329473927309268	0.0365847979724023	0.0124370251186225	0.0166394222970664	0.0185566890291073	0.0222059009027338
2500004C02Rik	ENSMUSG00000073236	0.00877871848351371	0.00696491793492034	0.00869659876500316	0.00815720906526577	0.0107839833035554	0.0121575220999948	0.0102523379372159	0.0346807004596155	0.00778052100159076	0.0109259109298897	0.0164812972446736	0.00517714531328688	0.0109626070556392	0.0145789052024833	0.0185476669461912	0.0054112341577677	0.0207674304102891	0.012877606229422	0.0193764117277073	0.00470646263209864	0.0467636324754578	0	0.00904853451322653	0.0303899000026961	0.0195199327384622	0.0191421219780325	0.00646307965745678	0	0.00830547619579262	0.0079527907315969	0.00994946875541742	0.00886476977827582	0.0240176487292571	0.0139495043573296	0.00921855252152959	0.0108234336298131
2510002D24Rik	ENSMUSG00000071632	0.0146093940030068	0.113664069262804	0.0371371592512066	0.0204361074667301	0.215593277194783	0.343461074538896	0.0820674542564191	0.301459368447742	0.399285967636496	0.171656547327344	0.267707764960295	0.0149378154241053	0.0675740395245975	0.0292335133586351	0.173286231771737	0.10543509141146	0.285200840312769	0.136054432305926	0.330742432208849	0.140948332766015	0.358628002570826	0.321077316117889	0.0962229154553581	0.261266050341373	0.320853907895224	0.775212745132156	0.0991128244985114	0	0.136645952292747	0.146499674316787	0.0599056307008673	0.0826459094544517	0.231386015892846	0.186256527410395	0.121920095744962	0.155205717800311
2510009E07Rik	ENSMUSG00000043391	0.00256159661534463	0.194384018935369	0.0448205223690084	0.00491276620193064	0.00644447924489485	0.00562047964907161	0.153545518277629	0.579364715265041	0.0294512508952975	0.416294990816258	0.0103881908962883	0.00359514773961486	0.051605122997415	0.00328652722759351	0.0697088331781537	0.243487425603807	0.504733903761349	0.287223451947605	0.476181350433338	0.0246616739150659	0.465761188324108	0.00582553179878577	0.015713594727375	0.107809025245734	0.495533544794558	0.279103095689668	0.00497419635640117	0.0331516622243439	0.0736169915751673	0.108551717510513	0.0772138226279336	0.10497551049237	0.196771252805028	0.170425556320191	0.0644099099007992	0.107004959733914
2510017J16Rik	ENSMUSG00000104891	0.0133044199497198	0.0384428083512696	0.0260512449602581	0.0209513361727436	0.025220367113512	0.0176976343678869	0.0281774895851827	0.0292347064053818	0.0478237060464932	0.0358540834012302	0.035084705516234	0.00544151102499061	0.0203370298225134	0.0353016248908514	0.0484924564862994	0.0287840255911955	0.0156983651097126	0.0275484051379971	0.0159763107534792	0.0344611309690733	0.028066946023373	0.0629388611649424	0.00620982422661226	0.0195678445866598	0.053486754094585	0.0227811945579922	0.0711951230070944	0	0.0341074714208403	0.0343820406107055	0.0169304002432552	0.0222220346347628	0.0348449966283315	0.0319311507386547	0.0187980532260448	0.0244438221375308
2510039O18Rik	ENSMUSG00000044496	0.166938348040337	0.651309295488598	0.368064448733034	0.206829788894638	0.257860631459112	0.311788525216342	0.340721399618355	0.276200118481453	0.401933776462996	0.184231878389243	0.610567046858062	0.160032508778588	0.43902472743463	0.324186470146849	0.505843345446383	0.23093086155183	0.360573239644674	0.480405725993682	0.26039856945108	0.313120099125913	0.255722681337262	0.426113651208974	0.18221916628399	0.271225919811473	0.304771977444868	0.331967697125167	0.310542988367582	0.175897063612772	0.378385593447135	0.392708504061521	0.244192138542197	0.304764263609117	0.429706254333678	0.372737827406472	0.280310712445315	0.317947628385663
2510046G10Rik	ENSMUSG00000066175	0.00275097092276318	0.0111544965316733	0.0587536185111053	0.00544019859481586	0.113499064032871	0.0887846765565343	0.0373230167819244	0.103992184460136	0.0641243325516543	0.0222245329422849	0.0837458475893562	0.0067072350089848	0.0395023994200167	0.00287966555745634	0.0423946842211894	0.0288888037713191	0.0753501726427384	0.0339870732005589	0.0378762205143998	0.0341463917960043	0.0339409196832324	0.181241650886884	0.0567365604938952	0.166809969619651	0.0783654556921089	0.0202939948032694	0.0860053031161425	0.0373351062029925	0.0415454716687233	0.0637130153995156	0.0191153595907925	0.0315483411972694	0.0685152178050861	0.0496769812403727	0.0367359315879972	0.0432140251264924
2600002D14Rik	ENSMUSG00000116797	0	0.00089871007956573	0.000124977613385002	0.000169132940656257	0.00314907615180257	0.00161799870161311	0.000662795368808728	0.00359787915214788	0.00366538829217908	0.00588147343663783	0.000627212728103157	0	0.000645923271420511	0	0.00125161173353803	0.000485613812216538	0	0	0.00556449079180744	0	0.00441599845736344	0.0141633430021755	0.00488159686796745	0.00233057858944061	0.00299481447873008	0	0	0	0.000768638708213629	0.000752116900034585	0.000662925017541014	0.00118266675467983	0.00174479682622961	0.0020502589188624	0.00198740706553994	0.00149969984699899
2600006K01Rik	ENSMUSG00000039798	0	0.00799790751033019	0.00122657656813761	0	0.00130802576271338	0.00420915692284974	0.000996771022003599	0.000703472375880487	0.00113518504234101	0.0155067828576532	0.029890108428409	0	0.00123262858897349	0	0.00577057570829295	0.00471581545497131	0.00107425809050624	0.00179742003158998	0.0534510213019143	0	0	0.00530740489130435	0.0023399749622679	0	0	0.0220485491013809	0	0	0.0049839780540461	0.00388065387788212	0.002405059270405	0.004738100752636	0.00369571935925012	0.00498767930731122	0.00198147306806872	0.00442429828246942
2600014E21Rik	ENSMUSG00000100303	0	0	0	0	0	0	0	0	0	0	0	0	0	0	0	0	0	0	0	0	0.0020394831704908	0	0	0	0	0.00298364960019095	0	0	0	0	0	0.000124560584550492	0	0	0	0
2610001J05Rik	ENSMUSG00000052419	0.174767005610773	0.675326842269619	0.585805290733953	0.184724265505153	0.25114316001288	0.29033763292373	0.615993150373209	0.48605441847419	0.457295060739427	0.521161335495301	0.512258795932498	0.194283317962683	0.407444545197772	0.275797838265198	0.523570593226431	0.479282598641999	0.862583609578129	0.541542930361531	0.618138868915435	0.341160763286407	0.661322713172271	0.266209161985013	0.201865530440063	0.53109631768396	0.473117197663719	0.344012769116568	0.304041712489735	0.254313415002386	0.356278475278358	0.415047490411331	0.385832068419929	0.441749583342514	0.501150003484872	0.426664765470755	0.343642947204144	0.420638868855404
2610002M06Rik	ENSMUSG00000031242	0.0537507139170818	0.217087779268601	0.175857987845729	0.0624454545046116	0.176801797300297	0.169637948713603	0.157241051805353	0.193946835967148	0.165305928431955	0.147669936489789	0.232531253822252	0.075679614842816	0.111998933654622	0.123411139843616	0.2219250035715	0.0587966649188516	0.203758405388706	0.167314420707753	0.121200148049484	0.115449083371496	0.139071485591743	0.190118448099717	0.141047159798258	0.192484246106139	0.154289334505076	0.25201458697975	0.131098147200745	0.0908979298303154	0.143134143083008	0.160580023633847	0.103849886100425	0.130137409460003	0.182394881870724	0.175352232615124	0.113060670256499	0.164764603804349
2610008E11Rik	ENSMUSG00000060301	0.00824136600903406	0.0204229425603798	0.0294408975121054	0.00573691488127492	0.0808726540958862	0.0949349053421282	0.0216234764378157	0.139521457787478	0.121631941836984	0.122501151062482	0.15596751759397	0.0109359335653807	0.0380145191198514	0.000976824162956933	0.0418677499288346	0.0152964233220141	0.147442840709665	0.0381622965680628	0.134311038377957	0.0290440771945155	0.177080294110895	0.172653522412457	0.0468679196360783	0.0417268850364039	0.1363415272778	0.154350088857863	0.0338744253647912	0.0242798812056151	0.0529293112326427	0.0583844458367898	0.0286897532006024	0.0393057627833277	0.0920459912882635	0.0742151736636578	0.0380851456725289	0.0447026020148845
2610016A17Rik	ENSMUSG00000101089	0	0	0	0	0	0	0	0	0.00146614237415367	0	0	0	0	0	0	0	0	0	0	0	0	0	0	0.0188521697747421	0	0	0	0	0.000133169684659047	0	0	0	0.000379255560248538	0.000169881647403718	0.000432393446904355	0
2610020C07Rik	ENSMUSG00000097537	0.00327625505201747	0.00498962741381836	0.00459159377271741	0.00612886108433544	0.0198172274788223	0.0249226336166071	0.00713327297902691	0.0120365227542107	0.0360334195369492	0.0105532450406565	0.0510754901554182	0.00365313053716273	0.00664769324204655	0.00504301545097433	0.0464054279133226	0.00658373309765808	0.00250505363257201	0.00845348782324609	0.0167144509835295	0.00889650952574673	0.0244125074931858	0.0149743585688201	0	0.00279192352363084	0.014252680215802	0.0134064195025204	0	0	0.0145051362532202	0.0114034851828122	0.00595686004746182	0.00614983463104187	0.0131924523407386	0.0220303149543306	0.0090876844737027	0.0139901716705355
2610021A01Rik	ENSMUSG00000091474	0.000621851121421726	0.0269141653684691	0.00913645497370654	0.00144429585853086	0.0360365567861771	0.0696041595991629	0.0141322762719955	0.0591612447211269	0.0579557444791847	0.0374063416367555	0.05794182573537	0.000587480726960401	0.0095611095866474	0.00289974844682224	0.0357334170025533	0.00559301779072779	0.0730253013735872	0.030254824075677	0.0476573209461414	0.0190296166059395	0.0493495195628291	0.0417852240037858	0.0215728799739107	0.0513467944784663	0.0799254758420494	0.0468660220992256	0.022382195463332	0	0.0245942688733392	0.0311374287445548	0.010389556972672	0.0156421435282166	0.0487808829871031	0.0311457865845837	0.0175735268113532	0.0293006929095901
2610027K06Rik	ENSMUSG00000087013	0.000145510794107115	0	0.000128165076618685	0	0	0.000257121183296369	0.000301734909347066	0.00499679963515382	0	0.0396409732627883	0	0	0	0	0	0.00247853219340681	0.0629025965220952	0.00384263836860051	0.0346548802870283	0	0.00133730906402675	0	0	0	0.0467533725408939	0.0327602500619006	0	0	0.00316490473580036	0.00482067135888361	0.00255655147870827	0.00261279368112185	0.00731240006519027	0.00416005423977678	0.0012898457112656	0.0023115832946909
2610028H24Rik	ENSMUSG00000009114	0.000821566456929142	0.000799426571751461	0.000869332241672982	0	0.00130213226631173	0.000765973935833377	0.00132465632227485	0.00171817012765413	0.000610547128377058	0.000640593071487172	0.0021073625346345	0	0.000741388824408655	0	0.00158592302622602	0	0.00117267773455548	0	0	0	0	0	0	0.734280139304905	0.00453514739229025	0.00816461830001216	0	0	0.00596686470847373	0.00387633911060453	0.00180907993797997	0.00186936224454037	0.00215422861841661	0.00744152055913664	0.00312062624405737	0.00357505901306376
2610035D17Rik	ENSMUSG00000087259	0.0156621574480029	0.00256901819566587	0.00907346002540828	0.0218257455894229	0.0818460090952379	0.0537525590371381	0.0172612742726721	0.0449526802924141	0.0523131881607369	0.0302182553224683	0.0622071330679786	0.00294292394373773	0.0169646089148009	0.0344324393196783	0.0113887562649924	0.0144252437809681	0.0467510839757677	0.0206494129224778	0.0397057508854588	0.0232193911160241	0.0687485634325255	0.12719703447786	0.016083700189208	0.0374024495945781	0.033306776332996	0.0945486218556904	0.0196246833974156	0.0475349058041627	0.0482464905873958	0.0317654036185443	0.0142729942589819	0.0155070713034168	0.0450288615371242	0.0405658183116338	0.0178044157707914	0.0248616038523517
2610037D02Rik	ENSMUSG00000097536	0.0390423557870959	0.0796463016215684	0.0792075421935929	0.0544865355717745	0.197552856569922	0.0959061522516027	0.058488485975458	0.134741559322296	0.10850140641556	0.100534203243534	0.182622063478882	0.0276379787200144	0.0993232921704311	0.0970844428407045	0.101384146384167	0.0966458697230761	0.106111227337011	0.0792940902565314	0.0624581410336101	0.154260382668411	0.0945573132219971	0.27053402876655	0.0416600726118622	0.135832555910829	0.0883545012325512	0.0780205422147768	0.140310770267694	0.0278723890539554	0.113561652999872	0.130905443033265	0.054734912652965	0.0638984087433655	0.143903662664438	0.109500480073966	0.0633723213413974	0.0723049403310969
2610042L04Rik	ENSMUSG00000079388	0	0	0	0	0	0	0	0	0.00106036082806546	0	0	0	0	0	0.00124291198368504	0	0.00192934283496093	0	0	0	0	0	0	0.0043902174918629	0	0	0	0	0	0	0	0	0.000432019482553809	0	0	0.000518014393148252
2610044O15Rik8	ENSMUSG00000071302	0.00340136366436553	0.0186096916488687	0.0202180197149356	0.00370761884936387	0.0429689128844503	0.0841228113862252	0.0210056155300874	0.0895200076527106	0.0728599884853372	0.062085460699351	0.0868306621886266	0.00433940942687233	0.02465416018298	0.00218096276856648	0.0315974149141648	0.0158086318466166	0.128939048978714	0.0272885454008406	0.0673417886182819	0.031831430484685	0.0339645709189209	0.048599225488909	0.0458110765131653	0.0296495615676299	0.0767746225939163	0.0488915018388693	0.0295642353995717	0	0.038385243517327	0.0335261742844552	0.0147144289263632	0.0186530060943686	0.0554241530815451	0.0488378057920936	0.0257175992614455	0.0382198384742801
2610203C22Rik	ENSMUSG00000079671	0.000158481772512126	0.00732272645215951	0.00263711082456455	0.00097454455602953	0.0037919572162774	0.000860154084562092	0.0334776322017693	0.0179757364249898	0.00425162737610917	0.00822265717200029	0	0	0.000335248305177337	0.0121195163502813	0.00806496864079665	0.025234343729891	0.585596496630857	0.0262916112493683	0.0112009100639386	0	0	0	0.00568028837688032	0.00512177712350799	0.0600428495783127	0	0.00497419635640117	0	0.015480796319985	0.0164314326232755	0.0049388914872037	0.00853141460174368	0.038761594896438	0.0225552795294916	0.00451076867276756	0.00982696308433209
2610204G07Rik	ENSMUSG00000084860	0.000295766780520421	0.000187309069319359	0.00147017425163414	0.00046114536703851	0.00357140241670409	0.00300376307810395	0.00202086635157055	0.0015444149015034	0.00216752664442401	0	0.00208193873752802	0	0.00126649685054554	0	0.000620729227730904	0	0.00457166473056665	0	0	0.00904146799374083	0.00675583467661846	0	0	0	0	0	0	0	0.00076733475691539	0.000971589146580019	0.000471216018336982	0.000688879160697748	0.00216633323195137	0.0015849472463813	0.000356448514150558	0.00338064991447074
2610206C17Rik	ENSMUSG00000085236	0	0.000388984032114286	0.000283650762888413	0	0.000944731863368343	0.000402638814260903	0.000127957301160432	0.00142917576575238	0	0.000807527133942365	0	0	0.000934335114985819	0	0	0	0	0.0010312392267727	0	0	0	0	0	0	0	0	0.0130378096479791	0	0.000893686819989058	0	0	0.000198514603175873	0.000331775160877786	0.000545045309496535	0.000694393376628043	4.75567629794949e-05
2610300M13Rik	ENSMUSG00000107479	0	6.63745742900741e-05	0.000210089021020877	0	0	0	0.000231462150105612	0	0	0.00849042122889975	0	0	0	0	0	0	0	0	0	0	0	0	0	0	0.0175504652719022	0	0	0	0	0.000301938816344626	0.000574143476380695	0.000494251696719686	0	0	0.00105902221135593	0.000630091587946443
2610301B20Rik	ENSMUSG00000059482	0.00328427067085897	0.0468732216663415	0.0337583682276286	0.00385428302272689	0.0234745058153007	0.025027076524788	0.020910420295864	0.0814137339382251	0.0470794205760539	0.0944634827450437	0.0300845167787926	0.000788214615075393	0.00913704587508434	0.00846537375051836	0.0492717928145791	0.0329032234173337	0.102536627988493	0.0359984765255867	0.12507299291242	0.0164041090934941	0.108293244623562	0.0607668447356099	0.0137952492825467	0.219454468373628	0.141497212490971	0.124759099064084	0.0164866843726052	0	0.0279621586007166	0.0339742702352192	0.0234938283701258	0.0295380988396343	0.0520151445954443	0.0429000608353626	0.0225153261922128	0.0339575045130457
2610306M01Rik	ENSMUSG00000100164	0.0315046435672729	0.0157348092160836	0.0250294636154492	0.0237168261720225	0.0250398977610834	0.0127789125339786	0.0417750518431774	0.0479122534303917	0.0217387101453102	0.040546507913675	0.0232034525264236	0.0232947357054597	0.015296089019794	0.0165409797863009	0.0167606818438818	0.0175546489919486	0.0627647009208648	0.0233585708359946	0.0780167939794877	0.0166730265513658	0.0756151715356645	0.0288091651790242	0.0277534223798411	0.0732271098727976	0.0507014302637531	0.0214966599872102	0.0145507457257184	0.0113429097739585	0.0245379655337429	0.0258160466575549	0.0252894303483751	0.0259736178142454	0.032609312913896	0.024160138034389	0.0302471820944796	0.0284405603075904
2610307P16Rik	ENSMUSG00000085936	0.00269059228796186	0.000449617855889901	0	0.000250213281801408	0.000680431873805487	0.00262604650447693	0.00150848368099913	0.0324581417586216	0.00107783057710498	0.0233941686621417	0	0.00352708249878958	0	0.00121733575548996	0	0.000991072419643848	0.0421191411933372	0.000971263517681415	0.044994849750169	0	0.0107238168806209	0	0.00205095221609489	0.0195470231719216	0.0266437641954662	0.0824393491639333	0	0	0.00515408890745306	0.00532931376024317	0.00286215589013664	0.00370712749871121	0.00998809516311119	0.00744189479409566	0.00313915666120989	0.0034164422337365
2610318N02Rik	ENSMUSG00000049916	0	0.00444379006095714	0.00423157544629149	0	0.0046294609875911	0.00897470268353793	0.00372863746420955	0.00335225005463286	0.0130449697942368	0.00187188700700528	0.0247727625821434	0	0.0031939159503437	0	0.094033826480319	0.0120433177718828	0.00165881882095156	0.00514659276779199	0	0.00156723058757669	0.00337606303784904	0.0197968809603513	0.0199190729670869	0	0	0	0.00892558295213656	0	0.00432612262406662	0.00478057472288198	0.00156568261273606	0.00314720507687526	0.00895433640014385	0.0047955066930947	0.0091817555567625	0.0103806165911874
2610507B11Rik	ENSMUSG00000010277	0.061515931780956	0.3375149446482	0.361986025662317	0.077077459326763	0.235544086779381	0.284699330971296	0.474063618331314	0.655961558844495	0.369818362447917	0.502787370940176	0.30734106043908	0.0486102801346806	0.438019484828899	0.0982447598500508	0.383474694300805	0.285654001951179	0.441473345036446	0.42635939468735	0.572623335522962	0.198428985971905	0.554485112887289	0.307858807091382	0.189008636858404	0.330489707943439	0.703026133989854	0.596249770142846	0.303141633502944	0.166706616643636	0.286620785781253	0.317436469598844	0.186883138902948	0.278062349078177	0.382179770319817	0.327597402834862	0.229911788483182	0.312281625873302
2610507I01Rik	ENSMUSG00000085882	0.0765652321870069	0.0304654788138827	0.0362695613919614	0.0700877697321496	0.0409831368148468	0.0158997695653563	0.0365247795706146	0.287340431276202	0.0193815329787213	0.0478038051496657	0.0222563283583551	0.125069599039872	0.0189652651953792	0.0392387304189172	0.0206482445728497	0.0179062996309606	0.206514753669907	0.0632356545897585	0.0504989040844663	0.0404174154962499	0.0533997854854152	0	0.0222315726847228	0.0551148444026531	0.205713466646877	0.0586208727419059	0.0155123899150857	0.0442287138256695	0.0548165832706564	0.0530449765263235	0.0730144505863177	0.0732653378375859	0.075394423440691	0.0606452900579271	0.0509615273643641	0.0398842927780749
2610528A11Rik	ENSMUSG00000096001	0.000399802673382138	0.00145115064854108	0.00572949436149277	0	0.00111232485277985	0	0.010769442058486	0.00146138083605579	0.00265650533728618	0.00202828420244453	0.00257328722002635	0	0.0161907890746348	0.00111148790551108	0.00157204080970185	0.0409268437166489	0.00113632192818377	0.00228201194952737	0	0	0	0	0.00601712956444406	0	0	0	0	0	0.003850510820413	0.00335621191619878	0.00142839755908538	0.00321393265016606	0.00430722127329628	0.00302866765210125	0.00212352256641042	0.00275266394452685
2610528J11Rik	ENSMUSG00000028536	0	5.41169467218659e-05	0	0	0	0.000405630557772439	0.000508359463009732	0.000168040656697509	0	0.000286095405665404	0	0	0	0	0	0	0.00246020132319468	0.0111379266515196	0	0	0	0	0	0.248285596146668	0.00381446735922136	0	0	0	0.00166442459853401	0.00205781618402529	0.00118092098390506	0.000513929620237587	0.000598192937528899	0.00147960952009415	0.000993932812193805	0.000911605413803989
2700033N17Rik	ENSMUSG00000086328	0	0.000348955684462762	0	0	0	0.000755586333105524	0.000177588722348948	0.0471846184284429	0	0.0218760913204737	0	0	0	0.00240685703943106	0	0	0.0482633781751979	0.0138982630831096	0.0169643357040477	0	0.0485694935512704	0	0	0.0317255556534105	0.0304092341751317	0.0417408334279629	0	0	0.0023599328780837	0.00455525376965764	0.00273526247487474	0.00240543406492497	0.0122533057995848	0.00766433119528054	0.00198672787139804	0.00666804815604206
2700038G22Rik	ENSMUSG00000097180	0.00138151328862116	0.0168967914020584	0.017860664448954	0.000769352871221638	0.0477875831057342	0.0422984758001334	0.0257158645943893	0.0562176368192349	0.044441633799295	0.0303306824289024	0.0359692376351149	0.000743612017657139	0.0219705967300666	0.00702464268332919	0.0316687462312683	0.0413140505471766	0.022565443205391	0.0131333380854384	0.0118463891503366	0.0284637345144502	0.0152656166220979	0.110744663686185	0.0558355847529487	0.0122995007261377	0.0360642608310478	0.0150975322237573	0.0335634275339565	0.0367024169133512	0.0243960628730938	0.0270299310042483	0.0112039245538148	0.0159061509914955	0.0323735367101091	0.0281888515174525	0.0211864524170059	0.0253613244128221
2700046A07Rik	ENSMUSG00000041789	0	0.000101600203200406	0.000206547024302839	0	0	0	0.000256949758665078	0.0166007781567837	0	0.00110086157322221	0	0	0	0	0	0	0.0091772373206304	0	0.00152196994048489	0	0.00978206472248157	0	0	0.00219266509671846	0.0032684961747155	0	0	0	0.00106808875074622	0.00161811518344716	0.000466422081454444	0.000446171263579342	0.00254908617841569	0.00281018725358799	0	0.000737757093752262
2700046G09Rik	ENSMUSG00000097787	0.000826674271317945	0.00608071495364561	0.00683198541070306	0.0016698610418566	0.000927426489842217	0.00114329267636806	0.0138447359025876	0.0248293282077665	0	0.0146493398929464	0	0.00117344654745623	0.00561447159786908	0	0.00350279002282522	0.00909571962830965	0.0349021438746777	0.0143694453748008	0.0190691407935453	0	0.0570960625037049	0	0	0.0478874449362624	0.0231071629452418	0.0298244060485543	0	0	0.00479336198107349	0.00582282092360413	0.00409352779564599	0.0058707365194013	0.00559391546579823	0.0096425019160106	0.00576915813809826	0.00734154950490497
2700049A03Rik	ENSMUSG00000034601	0.0164964186526487	0.0422155469595723	0.0224180204366749	0.0286478436451017	0.0426696960274433	0.0503579092726296	0.0357255221714917	0.0914982925709411	0.0605431443935212	0.0989344317997537	0.0612349928551916	0.0126727484469486	0.0222725468482092	0.0249857669437044	0.107533280714958	0.0198383975340745	0.119119063299728	0.0703032750070216	0.10722930338751	0.0241721391164362	0.111120427870661	0.023230617870402	0.0155302550117348	0.0399906473224729	0.092392856926538	0.0495702593399068	0.0621611986829174	0.0380181879010919	0.0455325256407139	0.0439772079740558	0.0240029270901977	0.0279771633537444	0.0653028620369012	0.0596304894765832	0.0355141613762317	0.0472064528631157
2700054A10Rik	ENSMUSG00000117042	0	0	0	0	0	0	0	0.0249140823258219	0	0.00362321812079215	0	0	0	0	0	0.00150500776283004	0.0590357865121153	0.00393618640678378	0	0	0.00124629725086767	0	0	0	0.0181664358419606	0.00423093635275516	0	0	0.0012112980925874	0.00190573300650374	0.00169484602080201	0.00209306494857545	0.00635457875566984	0.00208654804208333	0.000776530222312127	0.00257292068865406
2700062C07Rik	ENSMUSG00000024273	0.0180938987118374	0.0726368251445406	0.0956591370171144	0.0109085483147181	0.13787724476212	0.161566119778154	0.0677516564232575	0.0987755546080059	0.144528473152062	0.117264305606799	0.140111186951082	0.0122393639258556	0.0744169551525436	0.0247319159788838	0.121625979859972	0.101354513288827	0.120928646098752	0.0753577389501646	0.109902569831844	0.0573150269190783	0.0802738118364561	0.237230078803087	0.146911534890777	0.102088959221021	0.0741920804780899	0.129450396208235	0.0730178224683986	0.0311956026678479	0.0877498526874464	0.088694226054416	0.0492080088677237	0.0671883734765287	0.100629199977475	0.109439683411259	0.0658128190024092	0.0884846205651994
2700081O15Rik	ENSMUSG00000053080	0.0017433503462901	0.00734189841795881	0.00475717041222376	0.00300312748997622	0.0141538658528361	0.00973266475472588	0.0135684436492781	0.170886861220604	0.00701103760685448	0.409889846287313	0.0113470891313064	0.000856514084276875	0.00700835150402223	0.00343426242053403	0.0146774719468527	0.00946228973469324	0.338841225056845	0.0341654291727536	0.220978043603979	0.00316637431723376	0.228407744684928	0.0118259908677751	0.0222437725997544	0.0765177795644128	0.281829425735297	0.245786148888552	0.034072817601538	0	0.0304352080042812	0.0392532711545663	0.0193404702574242	0.0429166402634345	0.0974092990656772	0.0612697026954485	0.01988700212267	0.0304091935092282
2700097O09Rik	ENSMUSG00000062198	0.00621779626648193	0.0454379268320038	0.0213573729490154	0.0068242154691338	0.0814544731974845	0.0828918870770178	0.0290696173819269	0.0798256879759249	0.11075685888727	0.0567435865578501	0.0762405546078216	0.00249996269426306	0.0346539992961415	0.0142619245900515	0.0563464602015988	0.0315132678515171	0.0835429372071697	0.0471128824407379	0.0695802887198788	0.126948615071503	0.0436929186585566	0.143115952784044	0.0484347166495083	0.0189246288952099	0.0534715871429289	0.0443342453184825	0.0463942676994446	0	0.0464992114036978	0.0504845808688284	0.0188482550445172	0.0296371929329008	0.0688952345483973	0.0529563945025349	0.0396030826265018	0.0469766344712047
2810001G20Rik	ENSMUSG00000087497	0.0110409910393278	0.0227736983825585	0.0254378002294138	0.0103124150015304	0.0424825938405582	0.171869256261372	0.0208766273686374	0.148545958116001	0.141563396043628	0.0915204267320676	0.176204878702251	0.0177889373967241	0.0343751370707918	0.0149763953748503	0.0574382325057946	0.0306118546490657	0.143335619749509	0.0377802984871552	0.115859678971868	0.0689295470875262	0.0779386163294899	0.0513490033043852	0.0431075783119109	0.0983139730460616	0.0887061715935441	0.230743525611102	0.050399439422904	0	0.0528432739403589	0.06144798647139	0.0275007327920194	0.0324888964588406	0.0933934541470428	0.0718348218502874	0.0447932941344271	0.0663307913604464
2810002D19Rik	ENSMUSG00000045464	0.0280105438124648	0.0168740333548059	0.0176246759277948	0.0349304003171328	0.0342428416422819	0.0231828873981425	0.031014205058579	0.0615030747298432	0.0358052639953218	0.039128633565226	0.0465465590716039	0.0207670286743638	0.0474312875117558	0.0630315616664872	0.0203849183458143	0.0223611592574629	0.0681859446149296	0.0203045206424667	0.0727581064220688	0.0404326739623834	0.0546232866713567	0.0299268068996805	0.017303073521535	0.0630657890394812	0.048461917762904	0.034732339116311	0.0788282771433479	0.0830405087539706	0.0373805301044856	0.027875194463189	0.0251983057275699	0.0251531237887579	0.0338575917397186	0.0356845947061433	0.0329766166700193	0.0368737202319149
2810004N23Rik	ENSMUSG00000031984	0.0289751911247187	0.300349310667192	0.243592913699425	0.0394844547917823	0.254401281859375	0.381245609138403	0.266128548105927	0.344327988400352	0.289856739257437	0.289309552201021	0.310475672576974	0.0308257188653187	0.234853058435378	0.0791143798842655	0.384494618228834	0.169215154745295	0.376926594004472	0.232352182687523	0.390872380460951	0.208715864519495	0.261875631031371	0.503391093663432	0.180973399990969	0.284503477911497	0.294940344074295	0.257332924038379	0.256392485991295	0.0775496927410862	0.205049248926186	0.235007203298726	0.136827905008914	0.169173943160076	0.328687590884962	0.270570750105344	0.180249915854597	0.239867167746864
2810006K23Rik	ENSMUSG00000047635	0.00733847449688559	0.103886132755039	0.0340084910941225	0.00714499240295975	0.0506651851340229	0.034853413767465	0.064640680223042	0.158555646964461	0.0492579970281859	0.108920564963092	0.0717381078981531	0.00462988944793228	0.0360081824091627	0.0120011638116677	0.117096719464109	0.0363656489590971	0.144704542394365	0.0716860725188712	0.179904108317826	0.0160757791324776	0.159924774452715	0.0703619236814018	0.0396103932661606	0.0970254179362022	0.119381112608852	0.100822405218674	0.0141301334093339	0	0.0493372599989999	0.0581984938145065	0.0325248991144715	0.0360907587911163	0.104170385343024	0.0670625283682935	0.0445829093334555	0.0594865205528374
2810013P06Rik	ENSMUSG00000099881	0.347942407389596	0.194994151025541	0.223768188924613	0.377150330838405	0.47705724283705	0.6038294896296	0.195043367884944	0.33533919648327	0.494818051976706	0.156160619811077	0.414320666520949	0.193339245407827	0.270225623833574	0.452524586890119	0.195772692566899	0.208982878806375	0.334428085265361	0.233091879313957	0.230707561967081	0.447160090777828	0.508810050773744	0.572354755202476	0.185644811275636	0.200362122023344	0.246304929413534	0.245511003274289	0.437156185845462	0.421705324273643	0.421393806626797	0.413750745634092	0.267990469704558	0.28300073218332	0.319658117184244	0.408252999815607	0.280664827194569	0.27729068244982
2810021J22Rik	ENSMUSG00000020491	0.0032810863276675	0.01454330195305	0.00371919660402272	0.00498471232244135	0.0159492631566417	0.0132273950528063	0.00545708598707523	0.0145457163818676	0.0201716172992493	0.0162814870030992	0.0167718619449097	0.00211027042910622	0.0109503323840153	0.00254554748107895	0.0157972830569156	0.00141762593869874	0.0172211636034264	0.0110504326305091	0.0180490665410596	0.0254985763697119	0.00711400983298439	0.0362909607124123	0.00167063051600431	0.0293291688142381	0.0084063054674094	0.0273594720917797	0.0112044817927171	0.0160365890816487	0.0108211847773664	0.0143780437468562	0.00583432783019963	0.00691881508881213	0.0169978699020656	0.0123443745502174	0.00862917300679639	0.00815180164426857
2810029C07Rik	ENSMUSG00000096995	0.00221527303137117	0.00168664392473252	0.00196805559607405	0.00367423372781222	0.000948910391102012	0.00132141621987722	0.00116384755161879	0.00232689134339234	0.00370285664128712	0.0030886950842892	0.001268556765505	0.00438916455000691	0.00158833302410482	0.00157976610299032	0.00471042057395976	0.0069968460368968	0.00123880033110609	0.00239333870392169	0.00204333504973478	0	0.0108148384626882	0	0.0037999373007762	0.0445867519086179	0	0	0	0	0.00359361078655316	0.00134814140782574	0.00376120474015217	0.00197096963765779	0.00201339997390696	0.00315207402345481	0.00135938142390268	0.00194730671786607
2810030D12Rik	ENSMUSG00000099338	0	0.00040911885627124	0	0	0.000680144685818725	0	0	0.057750575014494	0.00176308260183036	0.00126504838650697	0.00193241868092328	0	0	0	0.00163463566570834	0	0.0374826939811003	0.0213734688483465	0.00306621800645406	0	0	0	0	0.00370910250846603	0.0185654924424002	0	0	0	0.0025151864432415	0.00163334903954537	0.00101036646011412	0.00198201934431578	0.0130162819609287	0.00551609940412589	0.00115708863754204	0.00616370242184001
2810032G03Rik	ENSMUSG00000037735	0	0	0	0	0	0	0	0	0	0.00029508187046496	0	0	0	0	0	0	0	0	0.00204333504973478	0	0	0	0	0.00635780452294214	0	0	0	0	0	0	0	0	0.000536612879816243	0	0	0
2810402E24Rik	ENSMUSG00000099966	0.0553539291531047	0.041849972311986	0.127936693324156	0.0636714535324917	0.123850841668003	0.116810424069232	0.0898882309001598	0.12432535510725	0.140956759328934	0.0503770580161216	0.076070320632719	0.0607319971201686	0.100067327130117	0.0849789882564914	0.0793010017244371	0.0918486670958004	0.133760022319631	0.0816781608397461	0.0908069979491277	0.0652684344897288	0.139135124603762	0.217255334436032	0.0785180318448396	0.113654325177078	0.10571178579294	0.0312275938230968	0.143467994929156	0.0925569708699284	0.0913791417604614	0.0997178124558731	0.0723932857889937	0.0839776481602027	0.088523953586979	0.100435495163008	0.0759858100327317	0.0887358398270003
2810403D21Rik	ENSMUSG00000086629	0.0235358863336953	0.0268469155990925	0.0426487926440813	0.0283417983904162	0.0572526126592469	0.0719261259796599	0.0377366577996072	0.0592185494242512	0.0528737084519325	0.049878226174167	0.06072976988067	0.0139199674180931	0.0375012211098402	0.0447409584205085	0.0469833598086748	0.0351568601805109	0.0532578224460062	0.0290099894597163	0.0538967258304357	0.0539091246389236	0.0936941198214901	0.0339816008530583	0.0412578215407612	0.0806400754324977	0.0841901499059312	0.0863510456027422	0.105670416614752	0	0.0482331608311101	0.0416628252741556	0.0208299028318767	0.0345842990692236	0.052465355555085	0.0571548384613092	0.0397144591133853	0.0415794029557251
2810403G07Rik	ENSMUSG00000114656	0	0	0	0	0	0.00310172925405431	0	0.000210015063960508	0	0.00305754865301049	0.00110996045210909	0	0	0	0	0.00110380283255675	0	0	0	0	0	0	0	0	0	0	0	0	0.000313771763849267	0	0	0.000365747262790292	0.00118253381394496	0.000829004286181557	0	0.000528501058137769
2810404F17Rik	ENSMUSG00000085329	0.000794264146831129	0	0	0.00393883964894028	0	0	0.000241801783085037	0	0	0	0	0	0	0	0	0	0	0	0	0	0	0	0	0	0	0	0.0126083530338849	0	0.00174419903156395	0.00251987307801002	0	0	0.000125707939977476	0	0	0
2810405F17Rik	ENSMUSG00000101493	0.0210046086469163	0.0106178324260374	0.023432904239887	0.0271159158022647	0.0975522553954766	0.062400876182488	0.0183142710246739	0.0434257808417004	0.0604124803120193	0.0254308805976764	0.055869043690671	0.0159695813095414	0.0308605817304841	0.0325262018321247	0.0220896271062497	0.0129471321617378	0.0326477359761422	0.0203419654221814	0.0107441663315284	0.0609210648763928	0.00768556406095259	0.156178159821226	0.0310066437810136	0.0155538395094012	0.0156516522690725	0.0070118408957206	0.0888531828929004	0.0088186687690373	0.0489631821693307	0.0458406990361596	0.0223101107030168	0.0258320321347294	0.0460881782815197	0.0354504481532476	0.0259919026762107	0.0311574230321797
2810407A14Rik	ENSMUSG00000055972	0.000408027749937429	0.000288073562818628	0.00018337059729488	0	0	0	0.000509694175871998	0.00226541704749917	0	0.000678102871596135	0	0	0	0.00285752920243807	0	0.000907148703716253	0	0.00147618710907798	0.00884856663688676	0	0.0038057311266182	0	0	0	0.00343623836360831	0	0	0	0	0.000507787401589536	0.000747932635387363	0.000463788067128255	0.00143855465318106	0	0	0.00079859965607688
2810408A11Rik	ENSMUSG00000018570	0.00350007196675245	0.0109824667791884	0.000947315953297201	0.00233588795512621	0.0019772909993529	0.00696004350244972	0.0022059416679002	0.00661011109602733	0.00107434418807727	0.00376745171650899	0.00960262763604986	0.00204386347504526	0.00459137938195585	0.00286393788468973	0.0166274842825909	0.00298205820681774	0.000869089711959335	0.00948269546162704	0	0	0.0150369691586075	0.0247622205363664	0.00116077715423409	0.00771971267229434	0.00381446735922136	0	0.041407867494824	0	0.00405549280911616	0.00555541933712546	0.00385768076793552	0.00551523376284716	0.00725064101418485	0.00494179781524424	0.00361728302905943	0.00412276523355474
2810408I11Rik	ENSMUSG00000087213	0.00451251340853979	0.0116274750486528	0.0119019176830812	0.00151140129736212	0.0141476712998561	0.030739224581519	0.0204837027490399	0.00629021744709212	0.0294506147585203	0.00977123744392139	0.032425252792203	0.00284334321013754	0.031171748795184	0.00360614649693493	0.114659330588858	0.0269993640986153	0.00487005650737151	0.0308409679366413	0.0122271895630919	0.0168540452651175	0.0464527341852687	0.0245771090268893	0.0232150837628432	0.010221656623889	0.0138084404064568	0.00910376194754959	0	0.0743196040251498	0.0161957872075015	0.0189954430151849	0.00718191307933565	0.0111025531146528	0.0233491955883173	0.0155976846269346	0.017780870760061	0.0148886887519469
2810410L24Rik	ENSMUSG00000075389	0	8.00123539074433e-05	0.000113032276762242	0	0	0	0.000160260103429948	0.0179029106792956	0	0.00661269963854121	0	0	0.000864938099407509	0	0.000728050974052118	0	0.0136699479313741	0.00286542638959782	0.00522192890605705	0.00156723058757669	0.0347586147269144	0	0	0.0190461352660579	0.00945080496804977	0	0	0	0.00127723636314741	0.00109194950832774	0.0026786404763861	0.00290523527737326	0.00163980751876676	0.00188835143826299	0	0.00187444439403052
2810414N06Rik	ENSMUSG00000100594	0.000203830924775402	0.00572365501164718	0.00401392274906241	0.000353564581540761	0	0.00122969233648775	0.00439342866150878	0.00433163797239569	0.00270009245775101	0.00337427262471218	0.00187307798784972	0.000477772700115693	0.00473809430182426	0	0.00599855929798522	0.000933921068540187	0.00525542430159219	0.00697674649962915	0.00464201969786654	0	0	0.0129948436460413	0.00318762092022377	0	0	0	0	0	0.00169171341563932	0.00360255530447422	0.00131205021726128	0.00219460978120934	0.00522699164963328	0.00186632964301268	0.00190536556547306	0.00314628557381517
2810429I04Rik	ENSMUSG00000097709	0.000287828683446561	0.000176211014297654	0.000120704117814944	0	0.0293941326304347	0.00837136428709314	0.00124906566644922	0.0028999879336003	0.0222219313021734	0.000445075462544674	0.00428597188496994	0.000689210275298152	0	0	0.0166143937896407	0.0114069801869428	0	0.00249761900359003	0	0	0	0.0555080725655641	0.0158586934463482	0	0	0.0101485585003704	0	0	0.00705207522167653	0.00788899760120547	0.000437610853242	0.00122340547624647	0.00534902339378652	0.00725182738304886	0.00578174263197561	0.00750724040750347
2810430I11Rik	ENSMUSG00000085766	0	9.63771817384516e-05	0	0	0	0	0	0.000614148004755962	0	0.00621510959213192	0	0	0	0	0	0	0	0	0.00303593528943289	0	0	0	0	0	0.00648194669168439	0	0	0	0.000473339710529931	0	0	0.000399271775938138	0.000649217550798796	0.000414362527829607	0	0.000786971174744294
2810433D01Rik	ENSMUSG00000086283	0	0.000121475096390489	0.000282248794691803	0	0	0.000321470875847723	0	0	0	0.0389693984733378	0	0	0	0	0	0	0	0.000753325063832999	0.0233837064076605	0	0	0	0	0.0494291046109375	0.00362212932667876	0.00381587342289951	0	0	0.00137827527798188	0.00440688802056259	0.000564598819160215	0.00270620140077117	0.0029370031442536	0.00199179795188232	0.00120385503173903	0.00193695957315208
2810442N19Rik	ENSMUSG00000090260	0.00441220926936515	0.000472393788976841	0.00137519078385388	0.00445152522356251	0.00130885863007511	0	0.00235295652783112	0.000782994346701794	0	0.00201988183866098	0	0.00213681016765791	0.00207548626567719	0.00260576473331952	0	0.000648015736932568	0	0.00134532502245347	0	0	0	0	0	0	0	0	0	0	0.00288261730280474	0.00317554691691073	0.00205061094029899	0.00115577704304175	0.000617183939424464	0.00161693310886471	0.00163884673535918	0.00180966540512956
2810454H06Rik	ENSMUSG00000100876	0.030332777532418	0.0171870530585577	0.0222488433152167	0.0341468125572223	0.0762062627062666	0.138441711556245	0.0251875905257076	0.0960366796249953	0.12688848246096	0.0559201537517837	0.0900767321112727	0.0205618810395557	0.0287375741808548	0.0579278476612537	0.0211431818566428	0.0592684485313806	0.0690193542498669	0.023651771862013	0.0666374678678542	0.101601391030631	0.0972762304421819	0.129159505351821	0.0212911981580531	0.0145000004831517	0.0419181406110219	0.0948192527780984	0.0656575524765315	0.0658993638622404	0.060489607226295	0.0546997294407508	0.0366044086285838	0.0363048962105531	0.0652721836872202	0.071354940432204	0.0421449596639643	0.0527748335810325
2810455O05Rik	ENSMUSG00000085030	0	0.00216330297914189	0.00120036330335765	0.000749273803829329	0.00676340217631019	0.0168141127510817	0.00150719984547889	0.00358060446628463	0.0236381847573809	0.00289059958467414	0.00589959305736981	0	0.00373255828800592	0	0.0156741253846479	0.000698654712405075	0	0	0.00410274588576643	0.0116675413637939	0	0.0140008960573477	0	0	0	0.00502425458902854	0.0213438723081059	0	0.00374748899209686	0.00332602176597038	0.00102583388396445	0.00242292865433411	0.00820309432975801	0.00606768839128872	0.00503600973291663	0.00519461384312484
2810457G06Rik	ENSMUSG00000115410	0.000307846534069776	0	0.000124636893779391	0	0	0.000691387550935078	0.00110207932001171	0.00566943047376979	0.000818383110667656	0.0343610472740199	0.00138279078154229	0	0.00108399944195709	0	0	0	0.00724852526371987	0	0.0390269476323216	0.00246851044648936	0.00765091623547378	0.00324547191758059	0.00218674065430779	0.0115979682099761	0.0105502679799114	0.00536980216574861	0	0	0.00247034900403177	0.00376837820607924	0.00130727176714576	0.00369548172534549	0.00432504430641264	0.00204393384163309	0.00178890504131401	0.00116210764030859
2810459M11Rik	ENSMUSG00000026227	0	0.000292171904133087	0.000280973852600863	0	0	0.00264323689239703	0.000419105511488939	0	0.00455565337400622	0.000503003560007696	0.0127918074294334	0	0	0	0.000349269962908927	0.000630269247871344	0	0	0	0	0	0	0	0.0131655282563099	0	0	0	0	0.00202987600404207	0.00121806444723361	0.000543464709759384	0.000819471071557317	0	0.0022094719900502	0.00065421852407817	0
2810468N07Rik	ENSMUSG00000091475	0.000417228778138013	0.000247367019122839	0.000492613009767157	0.00064702874049903	0.000310062203749129	0.00451586547207663	0.00174260358156422	0.012616012960214	0.00442806107003002	0.045610797370084	0.0190031404031424	0	0.000711644344637116	0	0.00288184174766242	0.00901306670129333	0.0069711007698259	0.00120142633334294	0.0413431062091933	0.00338612299075927	0	0	0.0254748484572656	0	0.0163221926367416	0.0990372124283685	0	0	0.00310892860004213	0.00568182164904197	0.00196063662687076	0.00446614870521176	0.0117734230274896	0.00847269429750221	0.00266719200640239	0.00389890200492585
2900005J15Rik	ENSMUSG00000043833	0.0142257042573446	0.00557836296860132	0.0186318885289596	0.0159194767609023	0.0109566261507173	0.0432834630345098	0.00813467127581544	0.0125585808662476	0.0184237733613998	0.0241884691597586	0.00343514797618017	0.00425401944629377	0.0309968116330738	0.0196137153026136	0.00325399151639993	0.0120881161972331	0.00439495786829846	0.00544982540014005	0.0252429192209242	0.0275197077367505	0.0815949370491093	0.0241679081537114	0.00467633670746615	0.0358748242855015	0.0169226466127159	0.0170438145169948	0.0202859919268597	0	0.0151721351930632	0.0205815059802767	0.0152795793693751	0.0120341850942185	0.0197859821812804	0.016785424509429	0.0127146394582451	0.0157948157306889
2900009J06Rik	ENSMUSG00000102014	0.00959047151870253	0.000311091660416034	0.00104054724713613	0.0118609296500557	0.00456715344981311	0.00376903630263873	0.000747763507113143	0.0101847496112847	0.00119617853319849	0.0184851432573593	0	0.00235922193080123	0.00149236749427956	0.0219844920238615	0	0.00415099325226288	0.00329324178107354	0.00189962452233094	0.0159136388652938	0	0.0160816211622871	0	0.00229082268940751	0.0272460934779094	0.00257815549474546	0.0113187543235254	0	0.0223381822080846	0.00803448081857083	0.00222483904425155	0.00777176747113648	0.00618948187841936	0.00372025438734333	0.00898676255006222	0.00440845462386396	0.00419476309914021
2900026A02Rik	ENSMUSG00000051339	0.00266271325189527	0.00318131776388683	0.0055378517802088	0.00222220074737436	0.00606609596676323	0.0123513615169137	0.00749288006907523	1.04035189020049	0.0653157049558067	0.131746465380169	0.104057106774405	0.00142219397503593	0.0624684094289889	0.00308203641241099	0.0323541715385552	0.0346718323040142	1.04375557374494	0.192560553255956	0.68359644005761	0.0103326865140017	2.15046477473115	0.0204359841874589	0	0.18488349017256	0.784190411808281	0.309493263021108	0.00497419635640117	0	0.0689640761564001	0.0924947068473379	0.0782229809274709	0.104766935890873	0.21367005759888	0.150349476536041	0.0492755898873494	0.0975624302022104
2900041M22Rik	ENSMUSG00000054418	0.000636691438274767	0.000895612541608838	0.00173070773611447	0.000409609638737406	0.00377559218268378	0.0157406617380236	0.000349095970601651	0.0386234942214575	0.020382398612324	0.0679028410156027	0.0411239018434927	0.000381635836215638	0.00170249126945913	0.00551760586903271	0.0191849315514309	0	0.00683846934838504	0.00407682488397007	0.180227216370087	0	0.791951488550863	0	0.00953382760054941	0.00785593304585972	0.0150156589607371	0.0930486656260334	0.00469511121544692	0	0.0113272060548093	0.017565284638102	0.00440141236560382	0.0156382719643939	0.0233172136029607	0.0193869170686882	0.0116443886391798	0.020616278110792
2900045O20Rik	ENSMUSG00000111938	0.000289175324150345	0.00313633231051515	0.00217337272604507	0	0.00226619464747153	0.00100880495825284	0.00184588974023405	0.000848596411041516	0.00127518880445439	0.00319479249113949	0	0.000431748169927445	0.000612686945338338	0.00205220522791073	0.000886216205887257	0	0	0.00306246537198586	0	0	0.00149630465121812	0	0	0	0.00352600481440697	0	0	0	0.00171191293578687	0.000991728325704355	0.00083454556159807	0.00261669760615728	0.0012148600420519	0.00226090935079431	0	0.00132632587525135
2900052L18Rik	ENSMUSG00000043993	0.00496628077733289	0.000300090296953032	0.00649034255719127	0.00409261059359454	0.00252164896468625	0.000935644617839326	0.00116962362176695	0.085163189924559	0.00211317082044852	0.0262902909105054	0.0233806815551369	0.00270150852501414	0.00344677430185447	0.00504633022495866	0.0013318020123304	0.00792117851542226	0.216092607931554	0.0118792793041145	0.0202809600606112	0	0.0868770840557036	0	0.00548356046822639	0.0443623314531161	0.0525445390447295	0.065480215894678	0.0282722340277484	0	0.0106893516985869	0.0150334895715974	0.0103456149878697	0.00927378386259411	0.0243550777350589	0.0115279161403812	0.0103936304631755	0.0125262687718485
2900052N01Rik	ENSMUSG00000099696	0	0	0	0	0	0	0.000559580305817352	0	0	0	0	0	0	0	0	0.00264092504209635	0	0	0	0	0	0	0	0	0	0	0	0	0	0	0	0	0	0.000649701267281439	0	0
2900060B14Rik	ENSMUSG00000107722	0.135391588827792	0.0345388772658531	0.0353744778293834	0.12668005451671	0.105601132949934	0.112243338506242	0.055175641330067	0.0994557229041117	0.229548570013938	0.0959234693304281	0.103764669897725	0.0650356727376408	0.0492751758697244	0.119059639500319	0.0565976344930024	0.0811917128040188	0.0565642137237088	0.0715519624378674	0.125081535221848	0.199438996783008	0.270694068181573	0.136342017629569	0.0949191447741281	0.0738298334238894	0.0608344162385895	0.0812753804481202	0.131040772120059	0.153266699689363	0.0907799186390953	0.0834608634071566	0.0973325423926051	0.0836728710827461	0.0908808504249713	0.123393564822446	0.104732150330506	0.0985513604166725
2900060N12Rik	ENSMUSG00000113621	0	0	0	0	0	0	0	0.00139310224924717	0	0	0	0	0	0	0	0	0	0	0	0	0	0	0	0.00265435048043744	0	0	0	0	0	0	0	0	0.000766983837340769	0	0	0
2900076A07Rik	ENSMUSG00000097277	0.0147447197788887	0.0111968924621107	0.0151088432389949	0.0166080177715821	0.0388772930651006	0.0566731143573314	0.0145372161215551	0.0394525275643483	0.0418087906795063	0.0326348174589399	0.0742151713597257	0.0154684429782722	0.0209618106607754	0.0225716991562612	0.0157737679647086	0.00683311038817909	0.0791960016322256	0.0141623594020769	0.0379448121076873	0.0236831924859307	0.0377105129576553	0.0466214795155801	0.0359677963473435	0.0235917725576678	0.0277031409433474	0.010963965757162	0.0191521705802876	0.0396620336635356	0.0355693250773967	0.0295001943279751	0.016707202416518	0.0148238257386078	0.0357046535237171	0.0289457182542129	0.0236052013486819	0.0256479553355491
2900079G21Rik	ENSMUSG00000087038	0	0	0	0	0	0	0	0.000415268871644711	0	0.000334022533160087	0	0	0	0	0	0	0	0.00907531604788137	0	0	0	0	0	0	0	0	0	0	0	0	0	0.000743429291791695	0	0	0	0
2900089D17Rik	ENSMUSG00000087484	0.00320838102545208	0.0391667369223657	0.0146993371090775	0.00598162254135657	0.00884475330441027	0.0031654729348777	0.0347936369131981	0.00740763099516133	0.00172864564706755	0.0331984920443873	0.0111242596161559	0.00138272419550359	0.0164152793903054	0.0322600431436057	0.0195965956719479	0.0206841154307877	0.0217849266929726	0.0351488824546681	0.0537200327787564	0	0.00505370451948634	0.0120340418977203	0.0132507919849046	0.0398776892354961	0.0310564099196422	0.0298329807129611	0	0	0.017147825515204	0.0155110300587758	0.00933343507616309	0.0160769452422037	0.0269098129571358	0.0209001304525544	0.0102341394282772	0.0123716355508583
2900093K20Rik	ENSMUSG00000099632	0.0866311289968274	0.0290293751176875	0.0650234723890251	0.120830469748122	0.120772879470724	0.0927309069046323	0.0571040875248255	0.100260432236554	0.0790453430763242	0.0427348006575948	0.0943072607132466	0.0649224368207185	0.0655738693882348	0.158833130682696	0.0339053366457611	0.0306875295315774	0.108595359832718	0.0555485685178307	0.0305371877412659	0.113709053073776	0.0870626339258768	0.162437686674289	0.0629070569320278	0.0453754410072266	0.0548222895256287	0.0547777877349291	0.218567110725825	0.103265614304906	0.100582050049618	0.0837103616992528	0.0724278967364876	0.0642561766070594	0.0913561804936786	0.0966832598240741	0.0697088519979326	0.0669015237773102
2900097C17Rik	ENSMUSG00000102869	0.144568993474407	1.12428071214037	0.561886045564439	0.180276855133634	0.360638940021355	0.467999415106682	0.653701305454291	0.830770899493488	0.661570927730032	1.30663451054779	0.586505771278473	0.168075615251098	0.700793134189702	0.233400746175688	0.571188074527066	0.61975708155158	0.819823508782867	0.924637394259837	0.970570342478911	0.394343188341048	0.827041118079892	0.459643652866821	0.319637298266117	0.609432890276995	1.55740312725296	1.27339207545436	0.303869171611306	0.205956085387482	0.551578438512674	0.639299059090149	0.353444565839929	0.5328205792586	0.820326678568012	0.692843533544032	0.435042472378984	0.582793014901947
3010001F23Rik	ENSMUSG00000084885	0	0	0	0	0	0	0	0.000230031854811254	0	0.00691347526367508	0	0	0	0	0	0	0	0	0.00496111765685805	0	0.00666775536216249	0	0	0.00499532936704182	0	0.0138099948862352	0	0	0.00069710017286168	0.000903484039007843	0.000620767775956028	0	0.000867952306128755	0	0	0.000444720110732871
3010003L21Rik	ENSMUSG00000085355	0.00666596964580654	0.00474800107092855	0.0695181043174344	0.00597406232013496	0.0580917175222241	0.0789995732404788	0.027908288560939	0.05661798625437	0.11498554364259	0.0148521488514	0.0678694600106928	0.00404128603653665	0.036434387995497	0.0183204293308928	0.0598415428679021	0.089384808048607	0.0729911816893733	0.0252210235731156	0.0289897502715414	0.0261773793041713	0.0664104777524935	0.176479030918472	0.0428606566584579	0.0836226122300537	0.0399163445330867	0.0271534389542929	0.0600230706625188	0.0331516622243439	0.0397825153687014	0.0417485264511091	0.0227416272479708	0.0387418853335912	0.0424411532939654	0.0473183029070019	0.0367049965715536	0.0380637766969355
3110001I22Rik	ENSMUSG00000079737	0.0122141116875226	0.0634260180778453	0.0406814079348357	0.0166350869389347	0.0253776220846392	0.0421610313180993	0.0376851110900078	0.0315391477463318	0.0501648399702414	0.0246088852336032	0.0392840094275207	0.00921548863743371	0.0655610135453527	0.0229144863365406	0.0333948778789508	0.0228393531598101	0.0147145277288393	0.0613297912868173	0.0159397366870987	0.0248868260933244	0.0183188892184443	0.0472128077718527	0.0344013895274935	0.014530185369883	0.0266469763745561	0.0189119337852005	0.0550090985836891	0	0.0360711370593162	0.0365001710045838	0.0255924655159625	0.0281439261192037	0.0436810703544379	0.0391535072429858	0.0278274707847982	0.032963521946459
3110006O06Rik	ENSMUSG00000114649	0	0.00281475884752093	0.000581305851080324	0	0.00228321041833861	0.00431181102593173	0.00028250496474225	0.000545323826375874	0.000697092233109873	0.00389310038047576	0.00478123316775979	0	0	0	0.000789507009716937	0	0	0.00315376413241164	0	0	0.00124629725086767	0	0.00111017338465887	0	0.00300221593558205	0.00895627991957261	0	0	0.00316809073149185	0.00127804607979157	0.00033720018590455	0.00106641241760323	0.00146450156876963	0.0022127683844545	0.000399364913207747	0.000860165808243103
3110009E18Rik	ENSMUSG00000026388	0.0017558972620326	0.0228595296855581	0.0402660743847867	0.00485504403714061	0.0353895640299146	0.0436511355495141	0.0402018686966738	0.0386479238282573	0.0530436874200952	0.0604401715569229	0.062912232069628	0	0.0290027588674971	0.00414418394209614	0.0450996328034897	0.0317624580515597	0.0703124642283355	0.0272918375244772	0.0661222704267772	0.0390045492606853	0.0503693252442259	0.0179822410245038	0.00983406258209033	0.0566939232374639	0.0219884754682854	0.114102012725876	0.0155219247186651	0.00564541169164761	0.0284808312126986	0.0349974708909135	0.0137661379571973	0.0184574794609062	0.0484784702828495	0.0355943037068401	0.0218207284452381	0.0373749405824182
3110021N24Rik	ENSMUSG00000094958	0	0.00151461786478078	0.0381249484257703	0	0	0	0.0097283367528855	0.0286587038590819	0.000705405863728567	0.0396875671475489	0	0	0.0552567545144931	0	0.00246939725584465	0.00199972483786231	0.0390123889679513	0.00260404323680743	0.0372118164999173	0	0.0432432145304315	0	0	0.0212839957155914	0.0413134409701097	0.048185813906765	0	0	0.00849583784973863	0.0158584658853061	0.00830188535144424	0.0140357908544561	0.015745731563292	0.00967626676404938	0.0052554420351066	0.00969155959035396
3110040N11Rik	ENSMUSG00000025102	0.0118047917035017	0.0732742345394796	0.0810835867924642	0.0112095961304885	0.0568419566383213	0.0921253069305288	0.0813450185076133	0.072595640048516	0.138463187103315	0.0806962225358291	0.10733403426759	0.0112256889733427	0.0861737626690405	0.0135562966818649	0.124074553131802	0.107789925806122	0.0583907427182378	0.0802847638949982	0.0858229355549169	0.0306486540372761	0.0663963488429543	0.101380182305866	0.0725475263628058	0.0668874268290292	0.0450863646553632	0.127102729755865	0.0157178922771896	0.00564541169164761	0.0560717893957317	0.0654011212217411	0.0339632735692632	0.0478805262552579	0.0718245040808015	0.0740397572671354	0.0698790952753727	0.0779515963678664
3110045C21Rik	ENSMUSG00000097503	0.000316251276509346	0.00229443482200677	0.000136928500660988	0.000680538768932589	0.00246133142316396	0.00224594728065777	0.00257103151562882	0.00951174195512263	0	0.0115461787557131	0.000926586206360656	0.000978909876172795	0	0	0.00860524791642732	0.000958677546506406	0.00777171434945562	0.0033109436780784	0.00341838269477945	0	0	0.0134051132463967	0.00571077440385226	0.0082212983087095	0.0162803860757488	0.00715237665219934	0	0	0.00177538806716446	0.00178926754406678	0.00120448179688951	0.00117460457278202	0.00621831816168419	0.00354961375490305	0.00121796969794898	0.00323524663973593
3110056K07Rik	ENSMUSG00000085622	0.111712831689377	0.0604028486478195	0.0996233879905942	0.115832436663616	0.176901924979272	0.209988777091805	0.0543270977176921	0.243541607348854	0.256539302923854	0.0976396537845496	0.196288827138394	0.0647473959953521	0.114645123219623	0.13253332908177	0.0953489064586928	0.102826821977737	0.202065565106003	0.103752411497863	0.132199943493596	0.161927149410459	0.219274947393984	0.247403112676421	0.061145644944929	0.100579967348156	0.168964212942133	0.093240073710971	0.197285928516414	0.162361183532639	0.147072157092499	0.151728646069958	0.113187278315776	0.109840437356509	0.152918661665711	0.138235814327442	0.103194143635085	0.134599650094665
3110070M22Rik	ENSMUSG00000074635	0.00416076799376944	0.00325939590322144	0.00217330534475225	0.00342011830556963	0.00466290563953034	0.00408301262581213	0.0034750539013939	0.00975701081903745	0.0036028872535251	0.00988359883210503	0.00547777941826771	0.000351038239473021	0.00537192389436944	0.00419609465793937	0.000967531166552629	0.00900870252034362	0.00405292183276346	0.00323152041040909	0.0233283424486926	0.0039037765915502	0.00191680271173913	0.0114889705882353	0.00150158582478956	0.0119361754416354	0.0284183650742384	0.0111184047510534	0.00457796852646638	0	0.00263956009146607	0.00542781296325375	0.00533203966797782	0.0039609811583572	0.00752148933968547	0.00453246691338343	0.00465215540789701	0.0028594339313633
3110082I17Rik	ENSMUSG00000053553	0.0695971888711228	0.119528263407251	0.162586224409822	0.097632871879442	0.0381325262066533	0.0189200613056162	0.0900806562645334	0.143098309353733	0.0210911333803739	0.0664857705858809	0.0110346733281038	0.0218970979704178	0.330215580133899	0.105027118060847	0.0952101934373065	0.0548505914775544	0.10816519008156	0.0944887042870812	0.0895407619027966	0.0388365619520946	0.146847124573707	0.0293825910305243	0.0134500556490997	0.0888127579767244	0.0853338288640819	0.0267991904289866	0.0751566818600159	0.0889756583176053	0.12244767101988	0.130270267340013	0.0959521525980884	0.101179045393493	0.0901867127121035	0.0777766117344802	0.0534222857380535	0.0603730273046903
3110083C13Rik	ENSMUSG00000097303	0.000202130523104941	0.000758077915981386	0.000713866621842289	0.000803554397751134	0.00224504424828177	0.00200637262513701	0.00342929324609453	0.000218152219288705	0.00552651305431512	0.000682617154169084	0.00328641321190694	0	0	0.00798555614103688	0.00266420912759594	0.00147260071742162	0	0.000943544167019395	0	0	0.00457593861652902	0	0.00288416116156608	0.00860155492416075	0	0.00670961716266393	0	0	0.000703160112893698	0.00184161674385429	0.00045511663802763	0.00027497835646433	0.00148227103792665	0.00119439990992949	0.0025261301834517	0.00320360028292
3200001D21Rik	ENSMUSG00000113434	0	0	0.000324258416274112	0	0	0.000651963923967446	0	0	0	0	0	0	0	0	0	0	0	0	0	0	0	0	0	0	0	0	0	0	0	0	0	0	0	0.00073554063082147	0	0
3222401L13Rik	ENSMUSG00000073590	0.00030155824479304	0.0122571813337246	0.00120506690746139	0.000308216560352501	0.00265957657769903	0.00381953567923326	0.0174235525851199	0.272765139738894	0.00356737232014089	0.0338965114119019	0.00352061324282755	0.00035824176375317	0.00243449326387886	0.00129948892400108	0.00819875910013475	0.00389368980842267	0.217757822809136	0.0426957766677023	0.0798665571827593	0.00313258477087648	0.191378033276899	0	0.00120641290495059	0.0871525083470774	0.109153124016801	0.0588449734083187	0	0	0.0125427641398004	0.0189510209677561	0.0187882066654813	0.0200277454437209	0.0541519699013481	0.0386776260265898	0.011077110271813	0.0240642203017156
3300002A11Rik	ENSMUSG00000033731	0.000883283038143388	0.000622149850685034	0.000936601851064524	0.000535868922174685	0.00169583191769887	0.00120631493789227	0.000899734505462892	0.0013051122814198	0.00117314261014185	0	0.000987944703549409	0	0.00489891055182721	0.00392068272080985	0.00133902003172861	0.00100648771918912	0.00224166637882279	0	0.00410274588576643	0	0	0.00329085930918281	0	1.09594072702792	0	0	0	0	0.00946357084469985	0.00222527430772814	0.00455560602023224	0.00455402353428963	0.00133309121212143	0.0108829431165348	0.00447855009986804	0.00407882552994911
3300002I08Rik	ENSMUSG00000063364	0.000126557923289775	0.00291687577248716	0.00384388297415186	0.000416937676156168	0.00254861247200636	0.00572132913471353	0.00484764500831239	0.00586163843976549	0.0058393757690321	0.0086995415640388	0.0139791868720271	0	0.0116467822860232	0	0.00461450238268631	0.00395404685978606	0.00968716041031361	0	0.00829817415572529	0.0100483324792251	0	0	0.00557065014522363	0.00446357831682925	0.0149613450938145	0.0318863538274104	0	0	0.00459886667013752	0.00286919095258828	0.00215426259838494	0.00256490119593301	0.00580656344875355	0.00649036127764427	0.00277530040037586	0.00412741079383618
3300005D01Rik	ENSMUSG00000096965	0.00718200319939799	0.00454859471445794	0.01534703813078	0.0126289628991144	0.0253550336811635	0.00202366713212496	0.015164686962428	0.00107011720020289	0.00837563740461674	0.00385902814508578	0.00310847976536021	0.00143330645387086	0.00146059875247675	0.0128612872913029	0.00675388584357587	0.00725687927837828	0	0.0067207126167607	0.00347855230517612	0.00167529948491242	0.0185035464653632	0.0513308719372179	0.0285806477575655	0.00384769292332318	0.00312811932148589	0.00351197953780242	0.0503163925974634	0.0317106665436233	0.0167873435367513	0.011765924567042	0.00499732602309829	0.00990494040531737	0.0129168845666268	0.010617249817674	0.00405969139956216	0.00633238976747632
3425401B19Rik	ENSMUSG00000071540	0	0	0	0	0.00312207316137559	0	0	0	0	0.0153923563010281	0.00165103139931515	0	0	0	0	0	0	0	0.0467714798335562	0	0.00868652754324153	0	0.00431620399957184	0.0059971993079232	0.0383237254472531	0	0.0175896082711005	0	0.00196366375936345	0.00136476461436263	0.00120222405310851	0.000812191294082022	0.00314095380485247	0.00177509371553743	0.000861905588158935	0.00162743910240033
3830403N18Rik	ENSMUSG00000031125	0.0174296053203053	0.0162922400399618	0.0432802675897302	0.022595252752928	0.0205275403080489	0.0140273600391317	0.0283210932349474	0.00867236111641526	0.0248384213124171	0.0131498944214555	0.0288467213140249	0.0194426404052174	0.037515788154333	0.0178787147279566	0.0115719319185163	0.0161511529690578	0.0226725308095004	0.0711626645443713	0.0117139029773305	0.0222167126826468	0.00982616285523622	0	0.0117319605601346	0.0026219158076615	0.00448491632940096	0.00515303748370996	0.0334285083179785	0.0119025797651383	0.0362850910554826	0.029130117414627	0.0214586869580013	0.0170577563729152	0.00885118440348034	0.01661479165823	0.019221507914321	0.0234422712772981
3830406C13Rik	ENSMUSG00000033111	0.0448373713194473	0.31021538162181	0.259654106229298	0.0378279332954252	0.136795583275737	0.191603551654482	0.237550929886265	0.262636372355999	0.423888922882273	0.295192445586237	0.307631726917131	0.0611987467238476	0.205655218576114	0.0662850956637716	0.221319716590088	0.295490337803261	0.381898599354377	0.320714221389523	0.378953737820469	0.130220045081186	0.312897479710822	0.271478063120299	0.141625142467172	0.300397266908534	0.245003157154541	0.297767821325479	0.157502246910983	0.0507038484202049	0.168961247052262	0.21306279952279	0.133152096370031	0.178208196143331	0.245801862971131	0.216997750018921	0.198253961414044	0.241909164459607
3830408C21Rik	ENSMUSG00000071181	0.00175083706064876	0.000420011385310487	0.00079448561755465	0.00113489509951824	0.00143447157362188	0.00344119719696523	0.00209600770619067	0.0114660244294265	0.00214764457574133	0.00545378767176895	0.00318361972933385	0	0	0	0	0.00262015216861945	0.00575122080776855	0.000753325063832999	0.0102058358060687	0	0	0.00718721251149954	0	0.00130578390451586	0.00447635789197564	0	0.00551267916207277	0	0.00168710561965586	0.00263127863721564	0.00241400281542957	0.00176139758829794	0.00388348808985951	0.000214072534214842	0.00168836721777685	0.00303510451141048
3930402G23Rik	ENSMUSG00000038917	0.000262793987305106	0.00259816014902763	0.000171854244572134	0	0	0	0.00039739859990967	0.000719938116174418	0	0.0311500558689944	0	0	0	0	0.000513928701232278	0.00305141574018976	0	0	0.0293654181475299	0	0	0	0	0.0268720347148557	0.00945440844260468	0	0	0	0.00110369460164304	0.00260584006752782	0.00116520465636356	0.00341372724002462	0.00191213331302128	0.00245850342647547	0.00164008657536183	0.00255483964206716
4430402I18Rik	ENSMUSG00000064202	0.00494888224054871	0.00416046692607975	0.00642688601282252	0.0035031979402744	0.0070814539229989	0.00650096952418561	0.00432327890481771	0.0814955836193944	0.00414758472218319	0.0233848252800299	0.0204689761225126	0.00746621892715829	0.0040293426782437	0.00244327533745892	0.00553290077436826	0.00223155049446838	0.0304942743642226	0.00907395430718882	0.037983387868607	0.00248983276789231	0.0230986001227963	0	0.00399452909295429	0.252334679890425	0.0344509664245769	0.0212254453147854	0.00551267916207277	0.008926674510238	0.0131306956290758	0.0157009866701946	0.00972223998223331	0.010431768945645	0.0189838041790394	0.0114490964742834	0.00659111122602652	0.00991376874293672
4631405J19Rik	ENSMUSG00000075027	0	8.98706357134223e-05	0	0.00151415484916447	0.00090636185354987	0	0	0.00598928609953351	0.000712153932357341	0	0	0.000393925355872166	0	0	0	0	0.0377934871158571	0.00165224896622381	0.0207357731263643	0	0	0	0	0	0.013988141311563	0	0	0	0.00125083790078446	0.000219918376854594	0.000784531610958956	0.00229568744426738	0.00186949393350844	0.00189208581066599	0	0.00166123809125409
4632404H12Rik	ENSMUSG00000042579	0.00202467996056299	0.0205500045139083	0.0102745138692659	0.00109287586305591	0.023926278502634	0.0248382359493164	0.0190007433601418	0.0319462517825936	0.0165042911831761	0.0093680460932647	0.0130356458531067	0.000284449663147598	0.0207978331764883	0.0250928874443969	0.0171542814647217	0.0110136201152402	0.0643773856684688	0.013680673871174	0.00718453572176487	0.016973855141677	0.0350498977993791	0.0567833621534811	0.00748745742845832	0.0211181675028918	0.0448132266214809	0.00967137562860754	0.0332475478814119	0.0167197798339391	0.0144991520101032	0.0166215532703456	0.00534814411671514	0.0129764042727386	0.0261631711143974	0.0164101698985227	0.0132780571746607	0.0181551687625382
4632411P08Rik	ENSMUSG00000097561	0	0.00140543138389405	0.000632843301118099	0	0.000969505653914597	0.00450016637082115	0.000969468843297402	0	0.00504800906972229	0.000562211515216255	0.00162337129675193	0	0.000471779027761554	0	0.00176102990868898	0.00134796958711018	0	0.000954615844446494	0.000923295559465405	0	0.00492004920049201	0	0.00315642417543153	0.00729993043702832	0.00255914569574726	0	0	0	0.00054275170389959	0.00159755603280308	7.65402467484574e-05	0.00061278387282858	0.00146012193574186	0.00122837429208798	0.00190151552714479	0.00145747980322104
4632427E13Rik	ENSMUSG00000074024	0.303118505315588	0.119657890825364	0.225019324102091	0.356482689126804	0.413008262094899	0.293391444300195	0.147898587271682	0.293599584168785	0.196812200481759	0.28875408203484	0.262129810573493	0.185890768543261	0.257938256073033	0.391547146957737	0.147594188474227	0.123420739815004	0.229682200631751	0.1322532853545	0.241768925376707	0.419667903900384	0.20357257235688	0.559676335934348	0.216448742642892	0.230515177227482	0.208718515294722	0.277363547635139	0.464558944470559	0.403909248455202	0.336091864796207	0.334239913343446	0.273168675791027	0.237289701888987	0.254529425822845	0.264807666990085	0.209753448208152	0.2015890072289
4632428C04Rik	ENSMUSG00000097184	0.000132530284627871	0.000686660214628001	0.00264130177845923	0	0.00266868609276868	0	0.0041499815103971	0.000575869147787373	0.000595968156229476	0.000514660092741749	0.00145197603774905	0.000381103152618665	0.0203431475403883	0	0.00184463613280185	0.0030906281631821	0.000713439371351471	0.00216058458505001	0	0	0	0.00254230393752034	0.00896395372715181	0.0397850083476221	0	0	0	0	0.00179396889946708	0.00240219477563362	0.00114633060744948	0.00180710533451912	0.0026868213380106	0.00219404630245114	0.00110405445333225	0.00188008812902247
4731419I09Rik	ENSMUSG00000097004	0.000971989073838	0.000153447978917277	0.00118429085454693	0.0012114202361248	0.000642694285882706	0	0.000685600664775951	0	0	0	0	0.00183888022985639	0	0	0	0	0	0	0	0	0	0	0	0	0	0	0	0	0	0.00100362416805855	0.000805287090950601	0.000615979429443805	0	0.000359077969214747	0.00135360627515532	0
4732414G09Rik	ENSMUSG00000086943	0.00137077777282614	5.9120890100473e-05	0.00011453799239525	0.00307574411058743	0.00144333518127802	0	0	0.000223201770472156	0	0.00116384516470601	0.00121789892461961	0	0	0.00394970361258058	0	0	0	0	0.00582362050008896	0	0	0	0	0.0212278708770612	0	0	0	0	0.000833282821514347	0.000740695592188914	0.000929690465371431	0.00132532526284537	0.000367288335679154	0.00220431158940706	0.000793603515721898	0.000307241853320957
4732419C18Rik	ENSMUSG00000097203	0.00104015321889488	0.0018176970310922	0.026763406755082	0.00214126272173324	0.000935333080410259	0	0.00888689654436363	0.00081743797898941	0.00203807236947543	0.00334873383642313	0.000629369951587605	0.00171376338270161	0.0107427153708701	0.002216295847127	0.00482980618792482	0.00335963955332263	0.00110470785614097	0	0.00106250233750514	0	0	0	0	0	0	0.00689102464712786	0.0054366292898403	0	0.00494780680325226	0.00420820995039801	0.00494504799064464	0.00744386778320221	0.00331369290051935	0.00340104199326796	0.0043417471529734	0.00388412795082729
4732440D04Rik	ENSMUSG00000090031	0.149958075381649	0.0275451966004389	0.0647269345653093	0.20193461051257	0.247314497384442	0.15529091592414	0.0475802171316443	0.0766767520615743	0.188708536267707	0.0538402030705838	0.222238632519387	0.0993193138051222	0.0930836434318794	0.263211213818233	0.0617741150802363	0.0574718335952051	0.0584409958596314	0.0561272698014362	0.0687754165127593	0.190689341536141	0.0759778401610655	0.290649857224347	0.0715570452637298	0.0790688410761303	0.0316497124453846	0.0427949170371975	0.346225755075835	0.197023440589318	0.187049891537721	0.167522652489856	0.118475221975952	0.104430081315778	0.0904841479772429	0.113824377104082	0.112017241887005	0.0995996090066265
4732463B04Rik	ENSMUSG00000097762	0	0.00311576122008112	0.00132768139361749	0	0	0	0.000103292325109618	0	0	0	0	0	0.00121402583471257	0	0.000475720871729954	0.00359023696727289	0	0.00121708929686804	0	0	0	0	0	0	0	0	0	0	0.00153210243668473	0.000989261946705371	0.00049704442071365	0.000662845843250366	0.000984540621893241	0.000276343327015515	0.000209316777127835	0
4732465J04Rik	ENSMUSG00000101517	0.309749074947818	0.00721577055867526	0.00693204574808371	0.475310753708362	0.0597194012431807	0.00223989248049779	0.00948429672367872	0.0216500770314983	0.0069492403604727	0.0107579673837072	0.0174944466035102	0.0506904404897721	0.0103192750136696	0.403836694132575	0.00309657330691037	0.00341511995468976	0.0013745160539048	0.0535437059228166	0.0176052830182678	0.145287282993016	0.0252154178040379	0	0.00997721204768309	0.00343338437788188	0.00428005605161405	0.00425608343285475	0.159550944082505	0.377689784944163	0.323962399060516	0.205261908269489	0.13148911998821	0.064019180097436	0.0281283251725439	0.0889835482559606	0.0514028881904989	0.0338752295875384
4732471J01Rik	ENSMUSG00000053714	0.00412886843244268	0.000502913416624547	0.00486945002912414	0.00601987925128456	0.00423499919353116	0.00226583223723176	0.00135698503251127	0.00570793346047972	0.00272481129877112	0.00712155550949491	0	0.00395380924752114	0.00402575014763091	0.00382001265731602	0.00130651203839006	0.00932955589789067	0.00206613619582862	0	0	0	0.0156883337833898	0.00289566345441067	0	0.00519785640401898	0	0.0100275543252218	0	0	0.00317244354326213	0.00481893709569606	0.0030487781130019	0.00327438763681478	0.00120795365902458	0.0045454292016861	0.00491457590163251	0.00354205418182176
4732487G21Rik	ENSMUSG00000097488	0.000781976572217678	9.5379029108249e-05	0.00029292623808966	0.000594263715793524	0.00108649726186062	0	0	0	0.00254924564681022	0	0.000742684924832859	0.00210885176517623	0.00168636503073994	0.00228989314442631	0.000648683852896665	0	0	0	0	0	0	0	0	0	0	0	0	0	0	0.00106875757039699	0.00110870386898313	0.00108936963146707	0	0	0.000571499125067985	0.000792580864975664
4732490B19Rik	ENSMUSG00000085421	0	0.000516906383271258	0	0	0	0	0	0	0	0	0	0	0	0	0	0	0	0	0	0	0	0	0	0	0	0	0	0	0	0	0	0.000248140712703815	0.000142125622279271	0.000134329802555071	0	0
4732491K20Rik	ENSMUSG00000097350	0.000496613213904612	0.0053576051906972	0.00336441442277029	0	0.00679703344185984	0.0106671193084419	0.00772975497550542	0.0174191211834811	0.0118055956962618	0.022632850528628	0.0210646445512545	0.000625486902460634	0	0.00801331152315745	0.00904677341669289	0.0116966305300344	0.0234273127818897	0.00884272407421584	0.0318315355042231	0.00661879451234355	0.0180108425070753	0	0.011812302651564	0.034045876580728	0.0185098797568772	0.0241521143664816	0	0	0.00658665938991495	0.00550481496492455	0.0026945424389113	0.00610513277180728	0.0108371556778739	0.0105736506660198	0.00623208754340758	0.00995180766517946
4732496C06Rik	ENSMUSG00000108456	0.0156191969398338	0.0184813169729714	0.0128824896044535	0.0135314216476951	0.0101576051927344	0.0013092376315855	0.00546968669376334	0.00662682025213593	0.000866503971880906	0.00644549668631744	0.000776383651534173	0.0282509626044531	0.0233574635822953	0.0126605636791125	0.0112380258595046	0.00134207723493438	0	0.0147085359249969	0.00185077428993194	0.00318688329824575	0.00754097648309263	0.0145063825951031	0.0060450040114021	0.00944594961007608	0	0.00840549467404838	0.0156516233554622	0	0.0186726850463149	0.0118077092331334	0.0105979059490247	0.0136015842756766	0.0129262381322823	0.011142193607211	0.00665328864299842	0.00774415765757683
4831440D22Rik	ENSMUSG00000110138	0.00030881877405679	0.000331440575583759	0.00122195290627181	0	0.00132905461058886	0.00602009311458961	0.00204453832053283	0.00287613126113533	0.00459431587913569	0.00250512931618449	0.0114724195360771	0	0.00110772774134646	0	0	0	0	0	0.00132758118955523	0	0.0180001800018	0	0	0	0	0	0	0	0.00104745793721968	0.00205414408310879	0	0.00149071329033841	0.00467254003387893	0.00307215062835955	0.00116286114562783	0.00150828210049195
4833403J16Rik	ENSMUSG00000107481	0.000202487912281588	0.00199316590615157	0.00176418047924768	0.000896462005897816	0.0322611350711892	0.0781802788142494	0.000676669295724375	0.282223827017991	0.071106929661889	0.00254411123849477	0.136650939531791	0	0.00146090266546074	0	0.028067906505348	0.00140275396039888	0.159415874126621	0.0628770147078064	0.00583422533462557	0.0587873834620539	0.173380602661208	0.0640873571467066	0.00435127481483585	0.00315012920864206	0.182400649371371	0.00634711885233936	0	0	0.0284512124447355	0.0290502039702551	0.0157545283251939	0.0203559601408875	0.083550650767024	0.0406654697700607	0.0251939103639234	0.0408963844500134
4833407H14Rik	ENSMUSG00000097779	0.936769951499918	0.0495268433424649	0.222495554242347	1.25432560724991	0.433154142318486	0.0631451120775502	0.0998462171194143	0.0722357735469344	0.142497352094066	0.032081327476763	0.409551985414	0.461087092175653	0.761617593502259	1.49538736106901	0.0813492988856586	0.236489587805794	0.0264786148882408	0.197976599509072	0.0780131757452661	0.79509102897413	0.0812756558803925	0.333190646478501	0.253567288683623	0.0888104731148663	0.00592030032499489	0.0337989508057353	0.763096531753714	1.22518512761405	0.871861666432537	0.729614732169238	0.553704157414519	0.369070125361773	0.213996350636898	0.310103135519868	0.293039613551467	0.228354630485468
4833408A19Rik	ENSMUSG00000118132	0.00766327883440152	0.00891899046066094	0.0233340827263694	0.00806666263326879	0.0102400647642087	0.00742389791200814	0.0195164463742176	0.0288159301509091	0.0176393671431254	0.0173378791294547	0.00373711340789477	0.0061161271370443	0.00961707090233723	0.00371568471178208	0.00625769217792219	0.0213143231731289	0.0188199856911415	0.017955459117787	0.00430152977652805	0.0146767917618232	0.0251899552226694	0.00285169367790918	0.0117631911091427	0.0123444953728862	0.0205345564915818	0	0	0	0.0129353131678563	0.00954344864139337	0.0106289068028122	0.012283543730668	0.0128564112323075	0.014512362716633	0.0126234108880462	0.0133493223291031
4833411C07Rik	ENSMUSG00000109089	0.000734222968211884	7.75612268324616e-05	0.000893445680858142	0.000578131460619072	0	0	0.00306604282418141	0	0	0.0269551548495718	0	0.000486247226567381	0.00100471714700519	0	0.000644861575303968	0	0	0	0	0	0.00418087117648879	0	0.00233179807747912	0	0.0209904616515984	0	0	0	0.00172960500329359	0.00174903324833577	0.00159011124048075	0.00200581544910881	0.00306224420809898	0.00205764682047997	0.000681652891780919	0.000965663172204833
4833412C05Rik	ENSMUSG00000097697	0.00757523906236376	0.000196039981200046	0.000800036106665485	0.0040210761742642	0.0033056104330613	0	0.000115231396628495	0.00170453754942901	0.0187998075286903	0.0143942870834013	0.00137442421933392	0.0083010996731583	0	0.0107513933661597	0.000720735369180116	0	0	0.00129780328624557	0.175514207369392	0.0124546868900338	0	0	0	0	0.00634193373585551	0	0	0	0.00441437782929919	0.00637442851161916	0.00995963811326648	0.00759264871504279	0.00222029323132994	0.00264613617200513	0.00523219894598903	0.00379418968034158
4833413E03Rik	ENSMUSG00000013562	0.00427125082161381	0.000358374771256806	5.90776048143049e-05	0.00804358241713344	0.00461855374190427	0.00157227103058631	0.00023175526384572	0.00111695586689275	0.00103544107719006	0	0	0.00249736990245095	0	0.00632685317325751	0.000314018554477132	0	0	0	0	0.00968719898645075	0	0	0	0	0	0	0	0.0280717513965696	0.00133475662948848	0.00148353978742322	0.00811505047243807	0.00157160821791002	0	0.000917468276363916	0.00245242104438238	0.00106819441749233
4833413G10Rik	ENSMUSG00000104950	0.00275675951788779	0.00449703556289332	0.0047876848825065	0.000672746789055049	0.00400311402692047	0.00198468911811204	0.00446283913072122	0.0183891772258904	0.00401372310278066	0.0158429339633579	0.00215897387360404	0.00281279806081709	0.00699256399238478	0.00203369595220515	0.00183233053857955	0.00112725681040656	0.0200936280172829	0.0163407458817126	0.0176869912737379	0.00916419854210514	0.00876422014291756	0	0	0.0153241045398705	0.0294242359036916	0.00689102464712786	0	0.0123327068318263	0.00354497683373235	0.00795433957020482	0.00670493778916012	0.00417036501353168	0.00698796130539945	0.00751190180412661	0.00236997142800386	0.00407530412362509
4833415N18Rik	ENSMUSG00000115936	0	0.000434555122800331	0	0	0.000412641503540196	0.00094017908393663	0.00113735388802517	0	0	0	0	0	0	0	0.000384627219299055	0	0	0	0.0123874410115023	0	0	0	0	0	0	0	0.0114942528735632	0	0.000699587777374244	0	0.00028742402551583	0.000729581060860177	0.000450934606916483	0	0	0.000329724123980962
4833417C18Rik	ENSMUSG00000086015	0.00290348212136371	0.011599993527433	0.0110175937477518	0.00218495183792482	0.0205888330030662	0.0140617512993842	0.0104931704890799	0.0124446953282671	0.0107233956099966	0.00868435634850416	0.00967773735807757	0	0.0342364395573049	0.0076436152975377	0.0210453126915534	0.0134317033347771	0.0019954870833489	0.0114399811890789	0.0135688435331709	0.00730915550719933	0	0.0746385863166374	0.00925081655743114	0.00946300482517724	0.0145148409547442	0	0.0480806926957102	0	0.0117599212368792	0.0171057618988876	0.00794396116028248	0.00757957877333004	0.0174474255996599	0.00947126037049942	0.00718600088765656	0.00924616176448361
4833418N02Rik	ENSMUSG00000085287	0.072804960608633	0.0113237159158767	0.0856636767684469	0.106523534196525	0.0492386663322442	0.0186422439523679	0.0390718265115226	0.0337623413755624	0.0205791453273471	0.0434249854673313	0.0436592727264234	0.0330910579118672	0.0881423590374914	0.118215211545077	0.0233791204362841	0.0387839877866904	0.0195554721259326	0.0531982425271291	0.0766967321982886	0.0534978120361204	0.0319449181440164	0.00850849488128948	0.0350178827557852	0.0249358297888421	0.0269403273057103	0.0359715789598066	0.0777820286402593	0.141617983115114	0.0696659288929909	0.0804353128962198	0.0731081365599156	0.0589948869968821	0.0264651563587055	0.0441628241645078	0.0385976838133365	0.0337126318037151
4833419F23Rik	ENSMUSG00000117401	0.0151329300697644	0.0315630181661585	0.042597990719323	0.0195144128236932	0.0170198141037896	0.00874325194980564	0.0303537556346461	0.0325536734263979	0.010462149753924	0.0157380033440059	0.00934109018412743	0.0141010729669251	0.0593831517306324	0.0739405646994227	0.0314168606265781	0.0278782842355738	0.0441206986597805	0.0265818097384133	0.0189424230637076	0.00986598907258123	0.0408064002182407	0.0126949951251219	0.0103157647686608	0.0116974390295599	0.00940216497622333	0.032001122717415	0.0111389291775895	0	0.0304055974459177	0.0284419137454618	0.0163816909366385	0.0202098111702916	0.0297555636039775	0.0210411453748338	0.0268478932208393	0.0276755610647035
4833420G17Rik	ENSMUSG00000062822	0.189282522947336	0.155509648403005	0.242945007865028	0.209972688981303	0.49242383294264	0.636737642297175	0.1562585637849	0.431681661389999	0.583989489370843	0.259605443260886	0.63811840268035	0.168061371312664	0.315879782001894	0.175613707020882	0.255479445007866	0.241164206638867	0.455871060994583	0.178462438001996	0.259489649960828	0.315788204192654	0.344464520009233	0.672381597001706	0.1726850146436	0.26268797847217	0.242077519916415	0.240189790976155	0.435768409722485	0.308324983882947	0.317901433360893	0.326155852099738	0.231562147382625	0.243821452065725	0.411343843824677	0.363260211900887	0.267369812181885	0.298469874423855
4833422C13Rik	ENSMUSG00000074782	0.000815546984718795	0	0.00071374353638935	0.00136135353375741	0.0032159624604952	0.0065838386751586	0	0.000182716856404723	0.00103568944396319	0.00121148799119943	0.0030661460786178	0	0	0	0.00135404480263443	0	0.00281181423484501	0.000807767492205044	0.0245712230729572	0	0.230010960440721	0	0	0	0.00489087719349729	0	0	0	0.00350841526673369	0.0050059688743003	0.00134477942985685	0.00325703006606699	0.00200551951422609	0.00178204459887118	0.00251474993496043	0.00187294576358187
4833422M21Rik	ENSMUSG00000097619	0	7.1474749221908e-05	0	0	0.00105005805245943	0	0	0.000347065271593846	0	0.000253060129617398	0	0	0	0	0.00085609749261027	0	0	0	0	0	0	0	0	0	0	0	0	0	0	0.000102799484917013	0	0	0.000940038748216508	0	0	0.000231667265538182
4833427F10Rik	ENSMUSG00000092171	0.00130072336223313	0.000482381212008539	0.00623325215948835	0.000890656974585387	0.000435416935445912	0	0.00330107388876235	0	0	0.000430023834071003	0	0.00051935924572418	0.00303989919226455	0.00902152156465993	0	0	0.000787075651114235	0	0	0.00754014751544599	0	0	0	0	0	0	0.00486381322957199	0	0.00101158871386826	0.00167482205443664	0.00202337116594315	0.00290271932956194	0.000369794928373496	0.00117911158225013	0.00148213836368842	0.00144871434448799
4833427G06Rik	ENSMUSG00000032057	0.00140321806422143	0.000670395908499533	0.000200837270496975	0	0.00161813130342505	0	0.00177998600358261	0	0	0.000807519622726832	0	0.000565810557572356	0	0	0	0	0	0	0	0	0	0	0	0.526589476795278	0	0	0	0	0.0033122117955773	0.0029366062354842	0.00180707121204817	0.00228846153041095	0.00124993201115524	0.00769186852238922	0.00164583417754176	0.00111380903621892
4833438C02Rik	ENSMUSG00000118087	0.0886517791022715	0.0727098670727718	0.146961875797078	0.179353583185303	0.105233057594025	0.212771792687492	0.143246228287854	0.132949380366376	0.27087411895646	0.0858444630689445	0.23110243102581	0.0699547407136136	0.202471236422635	0.331702291417394	0.106669260387224	0.184366082875404	0.0862309394455529	0.0996893307791911	0.0462675178982239	0.415291845023351	0.102801338578154	0.131579845000076	0.0518532936883917	0.0569872226398527	0.0757692218864427	0.082703299374301	0.300094439202257	0.178732069912739	0.161321823727124	0.165201204197549	0.081211702107837	0.101043419169146	0.155346784089496	0.145727019927105	0.148370370461063	0.160377147582802
4833439L19Rik	ENSMUSG00000025871	0.0741423723813008	0.378818244283644	0.318411650317696	0.0902157216720829	0.133983389984615	0.134021507802829	0.275927641168524	0.569714762549777	0.250790940652913	0.341225208176769	0.214803423444119	0.109088227660283	0.379627755087907	0.126824742424132	0.331128860732617	0.261769569596747	0.759033411210908	0.429521708068742	0.503404010487464	0.166556659696115	0.453458812773322	0.227330661427033	0.160726808742676	0.405898078484475	0.673167252647356	0.419967341360412	0.208411714248447	0.0467564801293144	0.237418080299167	0.273035156274612	0.178840069052299	0.24589532869616	0.342021831121548	0.278232237451329	0.192448402354123	0.245563471127156
4833445I07Rik	ENSMUSG00000103103	0.00235625941439686	0.0260083267403453	0.0132981506781873	0.00353680513234503	0.00590874293704525	0.00414228902146827	0.0284316800868055	0.00659283025070909	0.0143277209740243	0.012027010022817	0.00110179215308036	0.00231456026068581	0.00871365753190612	0.00669368008303279	0.0146942923900583	0.0439636810288996	0.0123773357405644	0.0208314442256551	0.00485864119449913	0.00778699758291595	0.0187514086786369	0	0.00210681643603347	0.0162531989176777	0.0191613301443826	0.00657829257989031	0.00992769019960036	0	0.0111476183947968	0.013508518768828	0.00450546426725863	0.0110323097673276	0.0096826596735273	0.013279878770224	0.0105813760255766	0.0142243305051997
4921501I09Rik	ENSMUSG00000111916	4.46091485583858e-05	0	0	0.000960173351874473	0.000194083440080843	0	0	0	0	0	0	0	0	0	0	0	0	0	0	0	0	0	0	0	0	0	0	0	0	0.000499926810714911	0.000337655286249136	0	0	0	0	0
4921504A21Rik	ENSMUSG00000097626	0	0	0	0	0	0	0	0.00108725528058145	0	0.0121307647270301	0	0	0	0	0	0	0	0	0.0181782746902322	0	0	0	0	0.00696394193472191	0.00446372774831717	0.00930324272233697	0	0	0.000485609666541965	0.00150515408584811	0.000192169184428025	0.00111910820727258	0.00145459632648389	0.00109615421877061	0.000148939314059004	0.000489520343361331
4921507G05Rik	ENSMUSG00000097650	0	8.05278763349509e-05	0.000175228030807541	0	0	0	0.000613129595594635	0	0	0	0	0	0	0	0	0	0	0	0.00232144382663086	0	0	0	0	0	0	0.00650817907374319	0	0	0.000472377222374026	0	0	0	0	0	0	0.000227876475894478
4921507P07Rik	ENSMUSG00000029828	0.00256211302515118	0.0008753145964438	0.00101056185976157	0.00310739064120385	0.00345547918565601	0.0017945509098426	0.000365184106837094	0.00696305986222685	0	0.00205259737506371	0	0.0143732646712365	0.00643061384036723	0	0.00238430601452035	0	0.00517646705605777	0	0.0114934071684373	0.00315759426681924	0.00303694166861726	0	0	0.00664878144458074	0.00342827248321089	0.0133563047913066	0	0	0.00345723207500175	0.00225880680358933	0.00289236917764037	0.003314002840099	0.00397489347904018	0.00149316689851777	0.00227617075891671	0.00101369669104369
4921509O07Rik	ENSMUSG00000114790	0.00305055517266315	8.78061416005742e-05	0.00346875566827041	0.00261051086142202	0.000667324343257113	0	0.00134980030547624	0.000690651823377326	0.0013421788286859	0.000144610127481058	0	0.00106855644435706	0.00214574050804099	0.00929025142460027	0.000700932462559296	0	0.000767885669809776	0	0	0.00706203489153753	0	0	0	0	0	0	0	0	0.00221502167949917	0.00220515557587019	0.0031787825300118	0.00160968025700531	0.00117214048629698	0.00213003872282154	0.000574312760857314	0.000621065709040994
4921511C10Rik	ENSMUSG00000104585	0.000792128208566985	0	0	0.000785242859894248	0.000247436514409329	0	0	0	0	0	0	0	0	0	0	0	0.0012575386297004	0	0	0	0	0.0120786951144094	0	0	0	0	0	0	0.000927765390076008	0	0.000572212122228653	0.000629011170888498	0	0	0	0
4921514A10Rik	ENSMUSG00000097620	0.00128573558067018	0.000253770918802222	0.00108885144549488	0.000617743368648486	0.000964848311094393	0.000514363497803462	0	0.000875340332321207	0	0.00148765800684628	0.00117009152455905	0	0.00345128026007565	0.00227943139128058	0.00083779585294404	0.000938903925435255	0	0	0	0	0	0	0	0	0.00313879993006754	0	0	0	0.0011930103813892	0.000936333120505902	0.0006525511091089	0.000683329113678313	0.000409141815668344	0.00129546042030538	0.000704460783156993	0.00094935914816128
4921516A02Rik	ENSMUSG00000112652	0.000440723823329165	0.00587915478631588	0.00360811504944104	0.00189234406122948	0.00427851560492438	0.00246846901419964	0.00983392978262893	0.00294974350450511	0	0.00471849722658733	0	0	0.00184505128333965	0.011938815931681	0.00300364147832317	0	0	0.00111848390848386	0	0	0	0	0	0.00130319563116697	0.00615686585974783	0.00714283090656364	0	0	0.00612797172103578	0.00234415192427996	0.00172012201432107	0.00316502205398703	0.00383161744114049	0.00354200653516934	0.00231486084710427	0.00159985881358161
4921517D16Rik	ENSMUSG00000116877	0	0	0	0	0	0	0	0	0.000818383110667656	0.000442338422068264	0	0	0	0	0	0	0	0	0	0	0	0	0	0	0	0	0	0	0	0	0	0.000369044668778426	0	0	0	0
4921522P10Rik	ENSMUSG00000040467	0	8.74744847862189e-05	0	0	0.000575264037564281	0.000435625316400113	0	0	0	0	0	0	0	0	0	0	0	0	0	0	0	0	0	0	0	0	0	0	0.000609909840412964	0	0	0	0	0	0	0
4921524J17Rik	ENSMUSG00000036934	0.0333327832653015	0.134904912716893	0.156827147022794	0.0380034679885832	0.247421094030232	0.408844442153911	0.135389901283208	0.516848008963467	0.478173771922542	0.248539250330393	0.383001299657751	0.0166807994746171	0.15923160435406	0.05192523080038	0.291993385228362	0.13669610082343	0.729797102770974	0.20613923146709	0.326243676462044	0.229279770387577	0.779677331660138	0.411757082357906	0.164670800817302	0.241624680943113	0.415020213995641	0.484160574147769	0.176387622195918	0.127946995184627	0.213696958221357	0.211588281907007	0.107566775771716	0.148806323242908	0.328595385660219	0.280615549632189	0.142133428933353	0.222056974483046
4921525O09Rik	ENSMUSG00000113211	0.000113749554784243	0	0	0	0.00415885589011866	0.00549674107914849	0	0	0	0	0	0	0	0	0	0	0	0	0	0	0	0	0	0	0	0	0	0	0.000968944777306244	0.00133657120938349	0	0	0.00128289498567821	0	0.000617879070592691	0.00140598940908841
4921529L05Rik	ENSMUSG00000108060	0	0.000146817354556688	0	0	0	0.00117822545108361	0.00130987673199376	0	0	0	0	0	0	0.00441643541106746	0.000338554383615701	0	0	0	0.00071684957800499	0.0146977309283884	0	0	0	0	0	0	0	0	0	0	0	0.000629477296927405	0	0	0.00107369575595927	0.000692326332524215
4921531C22Rik	ENSMUSG00000085704	0.0514738016943243	0.0315631877482612	0.0279163216169456	0.0609496387650453	0.0520487682574979	0.0415815291210143	0.0371365635880914	0.0448255201882408	0.0417823687787443	0.0613917913846469	0.0579706783177703	0.026300154748363	0.0288340986330628	0.0514681762409388	0.0420059232388398	0.0468401026932624	0.0206428745132261	0.0332431702637519	0.0740777990174461	0.0307436586328685	0.0763341301931722	0.106868418768546	0.0426698655749196	0.0170893516618479	0.043835613344887	0.0932637095294249	0.117960582867965	0	0.0473480030243654	0.0414772311053638	0.0475558285190872	0.0397116937808394	0.0431764463169939	0.0479089995947807	0.0470593026491568	0.0397634303566384
4921536K21Rik	ENSMUSG00000020434	0.00027672132493949	0.00302094594926297	0.00114477904306302	0.00058387041626691	0.000751999679948936	0	0.000643645370425373	0.00242503064910486	0.00100600868869584	0.00106150607479266	0.00552652288864719	0	0	0	0.00112629660404419	0.00548502417318859	0.000720996180234337	0.0008892505965093	0	0	0	0	0	0.00994552811063036	0	0	0	0	0.00138414417110164	0.00380611212075103	0.000271810231811511	0.000668935411470062	0.00107497013631046	0.00156588184950187	0.000519823990880368	0.00111551180007948
4922502D21Rik	ENSMUSG00000047720	0	0.000308035615849261	0	0.000907551701405326	0.00057023180150824	0	0	0	0	0	0	0	0	0	0.000655493130759736	0.00101199343782975	0	0	0	0	0	0	0	0	0	0	0	0	0	0.00130718608504181	0	9.55370689416412e-05	0.000368675647008261	0	0	0
4930402F06Rik	ENSMUSG00000079421	0	0.00149975219987369	0	0	0	0	0	0.00266750764132078	0	0	0	0	0.00177791590208875	0	0.00103790684910578	0.0026906409100412	0	0	0	0	0	0	0	0	0	0	0	0	0.000139681875507968	0.00115998540255489	0.0005294700898006	0.000138596882581899	0.000964875903935044	0.000691201194926676	0	0.000152587824123277
4930402H24Rik	ENSMUSG00000027309	0.0346753571955409	0.242287646362899	0.066880498067635	0.0445898384205319	0.0606617227003798	0.0638335418540249	0.119612296514186	0.502309523334015	0.114280770285538	0.323015401497995	0.0884040737811926	0.0451799510255606	0.0481653039050872	0.0616764748645194	0.187040278403557	0.0915925900136366	0.674701230009565	0.305984761959337	0.334052493529626	0.0649284323290486	0.40943110581424	0.0556576318540421	0.0161526096022972	0.364926423689165	0.575890727932279	0.446792038810902	0.070732374002798	0.0371858242191809	0.130663321194026	0.14636964323323	0.0821580847616653	0.0967969227936336	0.255113583217777	0.203515481834142	0.0912921502665128	0.134531474774351
4930403D09Rik	ENSMUSG00000087122	0.000528080424996817	0.000189662818380667	0.0016804056463193	0.00104987464806024	0.00111738783637036	0.00456525908048688	0.000779925500942404	0	0.00927704927457768	0	0.00323010855936084	0	0.00198641348559022	0	0.00183719439556948	0.00165970694935059	0	0	0	0.00329015336062845	0	0	0	0	0	0	0	0	0.000991455554686294	0.00170453025948459	0.00045006106335447	0.000406393689279581	0.00165962159936147	0.00289636796995168	0.00239861354346564	0.00130248795656263
4930403P22Rik	ENSMUSG00000102762	0.0285759713783778	0.00362812731398448	0.00707969818051743	0.0467006596597938	0.0101341094098194	0.0113020797452164	0.00953114665575192	0.0685053205352081	0.0299906614068886	0.0804453902654618	0.0272880089178537	0.00799934448679012	0.0116178177012825	0.0370772877842659	0.0101974039640184	0.0155856010363637	0.0317847875181867	0.0172346088923251	0.0456169040502731	0.0186504437701329	0.0217873114681987	0.0417661715465366	0.00780156498430813	0	0.0887953711181068	0.00867844596811816	0.0383519442462684	0	0.043733572583107	0.0371522790273957	0.0179026486643088	0.0199982283097753	0.0211947711917448	0.0221148995520616	0.014361255315157	0.0187789972071914
4930404A12Rik	ENSMUSG00000106082	0	9.45316735462092e-05	0	0	0	0	0.000840216576298095	0	0	0	0.00126296305277367	0	0	0.00217592719521679	0	0	0	0	0	0	0	0	0	0.00597901962015288	0	0	0	0	0.000700855426719215	0	0	0	0	0	0.000458400989788749	0
4930404H11Rik	ENSMUSG00000113630	0	0	0	0	0	0	0	0	0	0.00874242529935	0	0	0	0	0	0	0	0	0	0	0	0	0	0	0	0	0	0	0	0.00106902580113719	0	0.000551678322278182	0.000686349224148789	0.000996308221896246	0	0
4930404I05Rik	ENSMUSG00000087354	0.00168313115813457	0.00056881398833046	0.000898718096124484	0.00256906466854688	0.00292890409064374	0	0.00276282613793279	0	0.00202068313562203	0	0.000982346448444297	0.000621953400141494	0.00576398433404853	0.00518966326649152	0	0.00168989512003917	0	0.00263292782471898	0	0.00915574843665595	0	0	0	0.00787311002260025	0	0	0	0	0.00233554207050839	0.0019380205218998	0.0015001124044232	0.00118903633850036	0.00128103767031988	0.00165416376841182	0.00125683528302442	0.00151780016495115
4930404N11Rik	ENSMUSG00000020234	0.00822429624303197	0.0364859325719681	0.0131352944122134	0.00993992434175851	0.0129585705603139	0.0112638971012351	0.0398275486087679	0.0102912819356507	0.0112303914653305	0.0196613124710289	0.0153016060212549	0.00492213529841857	0.0125866322211417	0.0332415359657116	0.025831967976009	0.0278490473547886	0.0116678228669067	0.0172726776019815	0.00872102445223695	0.00547993229404546	0.00360390360422796	0.021798220590882	0.0231019015108109	0.188325150607758	0.00440762024649176	0.0315618271636216	0.0305605205201239	0.0199971439457307	0.0243912312333247	0.0204402777439469	0.0121102979957369	0.0162648365525993	0.0191015692470327	0.0195372336689523	0.0141179566781139	0.017048927492935
4930405A10Rik	ENSMUSG00000114412	0.00125433690160125	0.000213170097953529	0.00117667823712876	0.000491515266857401	0	0	0.000194779663491641	0.000296021938777927	0	0	0	0	0.00128906395523236	0.00382171935638964	0	0.000648452542579177	0	0	0	0	0	0	0	0	0	0.00298364960019095	0	0	0.00014256227163851	0.000699066024543163	0	0.000703734627727236	0	0	0.00188315628381244	0.000715986831251055
4930405A21Rik	ENSMUSG00000086638	0.00030341771228203	0.00191051085214878	0.00112692072355442	0.000470006798178329	0.00389391069860394	0.00411210972865538	0.00186379224522754	0.00726783747627498	0.00213982548794864	0.00145307882283858	0.0052825430576719	0	0	0.00217816235412302	0	0.0034221891755156	0.00150173314573832	0.00151577344158785	0.000842637739250133	0.00274568981612664	0.0051214946570007	0.00639041098339113	0	0.00584011516707109	0.00297907645650772	0	0	0	0.00132824986960674	0.0025388394946867	0.00136387797810842	0.00262202853390926	0.00204688378583787	0.00088333164709496	0.00254572852401402	0.00208996170592256
4930405O22Rik	ENSMUSG00000090565	0.000281648544131919	0.0016293210714602	0.000528941393059176	0	0.000699939798177959	0.000271552541370622	0.000953876760877924	0.001682446613255	0.00114560607372846	0	0.00150208405074464	0	0.00101771244920964	0.00389429026949268	0.000994249077840207	0	0	0.000814526327690132	0	0	0	0	0	0	0	0.00298364960019095	0	0	0.00106743194811339	0.000535176685464734	0.000200073940834342	0.000411436184874671	0.0015959185201267	0.000605296500612653	0.000725601075067445	0.00102087791939095
4930408O17Rik	ENSMUSG00000021101	0	0.000263337642918621	0	0	0	0	0	0	0	0	0	0	0	0	0	0	0	0	0	0	0	0	0	0	0	0	0	0	0	0	0	0	0	0.000330603802398822	0	0
4930412C18Rik	ENSMUSG00000085558	0.00271663719084232	0.00635212127738359	0.0053397813798661	0.00749506049846684	0.000639357889998973	0	0.00124428699193591	0.00107142551021283	0.0013599336352386	0.0123490053972331	0	0.00306688577529033	0.00749569710847825	0.0102328582027803	0.00630910663906628	0	0	0.00159998899207573	0.00577984782203318	0.00193116478976761	0.0263104422641187	0	0.00136887030145536	0.0433826330823191	0.0085925490570107	0.0158007829080557	0	0	0.00717328777890483	0.00546157699368994	0.00370925908531965	0.00349503019723653	0.00556138011013087	0.00449168395813531	0.00246158988309942	0.00230934497567443
4930412L05Rik	ENSMUSG00000087192	0.000469809887539128	0	0.000138814651969804	0	0	0.00113963724318508	0.000272818736448752	0	0	0.000246044678022859	0	0	0.00179929737437531	0.00112549949667663	0.00090173218600826	0	0	0	0	0	0	0	0	0	0	0	0	0	0.000590225832595942	0	0	0.000952104522673061	0	0.000646311223931198	0	0
4930412M03Rik	ENSMUSG00000051008	0.00286707483337715	0.000374933042110084	0.000975483133662512	0.00261702312272248	0.00620759949873254	0.00769743177227012	0.00197879293344422	0.000268473558146648	0.0125585055640086	0.000595421409513073	0.0152648996102915	0.00172247484662309	0.00260253745874353	0.00234695598015035	0.00223208892650493	0.00157647348796679	0.000879647971918822	0	0	0.0108515194429783	0	0	0.00422279131365989	0.0162929471904849	0.00430361301223216	0.00794798836414503	0	0	0.00328693457997079	0.00279743025681765	0.00223775950139495	0.000993533310531455	0.00599720150221893	0.00442034442470831	0.00448004057320934	0.0036847253671512
4930413F20Rik	ENSMUSG00000115526	0	0	0	0	0	0	0	0.00570100221934298	0	0.00095166281680283	0	0	0	0	0	0	0.000576341205059146	0	0	0	0	0	0	0	0.00484386292255438	0	0	0	0	0	0	0.000739547064339062	0.00125323554678182	0.000706848019943104	0	0.000168957579381255
4930415O20Rik	ENSMUSG00000022993	0.00160734327030635	0	0.000535026815013345	0	0.000345527541602984	0.000798699525484625	0	0.000873699411056701	0	0.000802775432215962	0.00250989637777893	0	0	0.00119545654784426	0.00290801974981428	0.00137585949942929	0	0.00517235315172167	0	0	0.00499193303621348	0	0	0.032478844228473	0	0	0	0	0.00091742921985279	0	0.00169894562102255	0.000358096633474408	0.000392868922637673	0.00143887969813939	0.000901922850528815	0.000875002307489846
4930417H01Rik	ENSMUSG00000087017	0	0.00027724746562242	0	0	0	0	0.00304741197769969	0	0	0.000138242652489422	0	0	0	0	0.00403542962288908	0.00326284718211312	0	0	0	0	0	0	0.00427904439631431	0	0.00276174126682177	0	0	0	0	0	0	0	0.000265977328425387	0.000472947853325616	0.000503543469117118	0.00140757153086392
4930417O13Rik	ENSMUSG00000108129	0.00212165331639322	0.00418297837050039	0.000909748652253972	0.00845427197091151	0.00771448414522874	0.108988705044928	0.00139297583268612	0.00142460297918537	0.0654025963868626	0.00143575565495427	0.0437301213479454	0.000728100113765643	0	0.00350514385317558	0.0118931276654446	0.0024746002985033	0	0.00102779602401219	0	0.043658943442161	0	0.0269986852870059	0	0	0	0	0	0	0.0178125296955565	0.0214132375451739	0.00439864964559665	0.00433624788846514	0.0200409521302402	0.0185847266104145	0.0129507168413437	0.017299261049644
4930423D22Rik	ENSMUSG00000113303	0.00513650199459777	0.000457471790685154	0.00166514703785243	0.0074509362320977	0.00770879074676914	0.00391482842307904	0.000894874228982375	0.000480154632839197	0	0.00040498126961628	0.00066021399912482	0.0068253284740259	0.00146278027698849	0.00358104341648474	0.000716599135461567	0.0117005392846018	0.000586338867277741	0.0026627623982466	0	0.0035620070627476	0	0.00441633691351046	0.00180571842132539	0.0746437456677524	0	0.00314897055429124	0	0	0.00503521032201881	0.00516164524189967	0.00365743765603601	0.00233340091208604	0.00250749342601264	0.00306558562660609	0.00366639791614468	0.00274816740161292
4930425P05Rik	ENSMUSG00000115120	0	0.000509699023513521	0	0	0	0	0	0.000398956712239226	0	0.0341116134337794	0	0	0	0.000769809784621079	0	0	0.00105582907394288	0.000851775914451716	0.0235001198438119	0	0.0356460393341528	0	0	0.00219266509671846	0	0	0	0	0.000733665037892435	0.001786008336313	0.00251580704954086	0.00225939371978177	0.0028195888156465	0.00416895151451746	0.00090759253270994	0.000577996568336232
4930426D05Rik	ENSMUSG00000043168	0.00103865243666709	0.000817492829255772	0.000277293791843099	0.000302554284289687	0.0664505489834596	0	0.000303426301938542	0.000742881804418812	0	0	0.0018191338444551	0	0	0	0.00153795890575855	0	0	0	0	0	0	0.0933950684051725	0.0408693055798088	0.00442964941539702	0	0	0.0503158577997684	0	0.0153135474268688	0.0100720292683319	0.000629465816217267	0.00154281514905723	0.0163492065839822	0.00821203249812919	0.00160771074772412	0.0034938846330724
4930426I24Rik	ENSMUSG00000097323	0.00682501472268321	0.0036226454175706	0.00552404305338661	0.0115720839970991	0.0222263491268069	0.00608775170098055	0.00768503871878418	0.0271885060997186	0.0173092456554232	0.0141644756354303	0.00693407239690572	0.00232754186644206	0.00931964684260592	0.00386363186795247	0.00738726358141151	0.0104699045551707	0.0190803145301864	0.003480818150959	0.0216218739726207	0.0142473598688119	0.0692433937979429	0.0225997010357789	0.00485387289775839	0.00835487680871995	0.0288287343255752	0.0361910265984368	0.032757812220186	0	0.0126588036855203	0.015189435517431	0.00898840130608178	0.00654465431720466	0.0105242391294893	0.0121293321437096	0.0115637457586617	0.0075143753250186
4930426L09Rik	ENSMUSG00000026736	0.0050887542226401	0.00206617936346296	0.00683960630442868	0.00607673069706193	0.00694136189753478	0.0147508452101339	0.00325736132827727	0.00302811675487795	0.00930902235624687	0.00206179505292052	0.00563583493830621	0.00286817759143126	0.0155588708291107	0	0.000932450581351053	0.0196506699157798	0.00110470785614097	0.00177531316968141	0.00226544079134565	0.010726357446858	0.00462294775791657	0	0	0.0123244535645401	0	0.00520620204437142	0.0239292407106141	0	0.0077942228761982	0.00905077245534512	0.00504858514211463	0.0051571472735046	0.00512759848535379	0.00617947466681097	0.00341470030489135	0.00542947447838912
4930428O21Rik	ENSMUSG00000106333	0	0.000502386957638795	0	0	0.00083413569706492	0.00101659427498834	0.000918985542887033	0	0.00148940644770009	0	0.00270649765130134	0.000737222007403921	0	0	0.00281607032719045	0	0	0.00088014540706241	0	0	0	0	0.0149109263435564	0.00300598190398894	0	0	0	0	0.000264444863953527	0	0.000129695219297596	0.000208243452573987	0.00186650263203794	0.000767425094260805	0.00102509063689053	0.000349287239102434
4930429F24Rik	ENSMUSG00000086918	0.00124474523818379	0.000183436592848724	0.00054208690084694	0.00148219323303774	0.00153971815819175	0.00240658982221285	0.00104193495699624	0.0022679784700347	0.00569777138287763	0.00252383138748263	0.00264134084671931	0.000651267872011535	0	0.00240004646489956	0.000880219810588996	0.00158154476435932	0	0	0	0.00333401347208164	0.00450664008349903	0	0	0	0	0	0.00687226183317584	0	0.00236319163666386	0.00162019777781733	0.00113114123985053	0.000609932911528461	0.00100388824590494	0.00156344389181433	0.000837468485975457	0.00247164824043672
4930430E12Rik	ENSMUSG00000085295	0.00413862652700251	0.0339782427430538	0.00383393937178049	0.00873944506335471	0.00248716858855983	0.000915190487290429	0.0502825830659906	0.00146053611788784	0.00229967538757971	0.00147919376318851	0	0.00116704145874014	0.00532452153879073	0.0850044146805498	0.0148841831081138	0.0117515133727468	0	0.0243847638482507	0	0.0120771468284797	0.00609639517637964	0.00830233793836345	0	0	0.0033461490843263	0	0.0121469784391133	0	0.0085836911314197	0.0122171190778853	0.00568818397332089	0.00725767945359053	0.00771821125429439	0.0041253280173159	0.0175615129720369	0.0286376532174431
4930430F08Rik	ENSMUSG00000046567	0.00161367377165207	0.0474226882222677	0.0195564263365655	0.000668386290915935	0.0171421453295488	0.0285936238827384	0.0362219192687411	0.0699240705621988	0.049613810075846	0.0744538956704803	0.0523187398670021	0.00071259406687054	0.0187517755666599	0.00460156530541475	0.0494649647033294	0.0198368480816454	0.0895319935970826	0.0559725969415361	0.114033181425036	0.00296725163065313	0.0872671444530531	0.0225418029844536	0.0228142689958078	0.0286428873078292	0.0665190177339411	0.0926692685757413	0.0143512554878971	0	0.02576896738602	0.0285780691314009	0.0149953807757979	0.0207018487773092	0.0419165534348815	0.0474163154746304	0.0245133633576034	0.0349470719826124
4930431P03Rik	ENSMUSG00000075042	0.00709691506548427	0.0185666576244676	0.00138765970304198	0.0106296133991245	0.00530192532645616	0.00258352231620418	0.0024462297210931	0.000296021938777927	0.0211127022409591	0.00706617400652174	0.00520715062397695	0.00938726278839118	0.000370375226401116	0.0171396886946536	0.0150147281255572	0.00257426367034212	0	0.0115542898145914	0.0091179505270077	0.010749211495512	0	0	0	0.00223899979401202	0.00872927125424788	0	0	0	0.0108526591288906	0.00924356214192635	0.00696815350664299	0.00667602460311874	0.00820815183285973	0.00926612645124503	0.00726793491333073	0.00514062240436271
4930432B10Rik	ENSMUSG00000097007	0.000180426105844853	0.00161004815294223	0.000646020999072842	0	0	0.000376101361122109	0.00201501698314738	0.000805072038342791	0.00458663805605965	0.00293336053553858	0.000428128633474196	0.000493881670396708	0	0.00772286033402595	0	0	0.00257546764834934	0	0	0	0	0	0	0.00132851613383206	0	0	0	0	0.00132420585723608	0.00137444966538976	0.000808978917647216	0.000630590199117763	0.00221762904443133	0.000616206106094664	0.000319347308832717	0.00129937760753913
4930432K21Rik	ENSMUSG00000008129	0	0.00252130490519326	0.000215700612243663	0	0.0052353037887825	0.00619680595799915	0.00246333905642915	0.00269360208524576	0.0024281369082618	0.00313140475672118	0.00126611863987458	0	0.00148646057386297	0	0.00584742297092044	0.00211366843855492	0.0016968464956302	0.000914931247948838	0.00954746107382213	0.00418783617854923	0.00831958060379747	0	0	0	0.00842595018323925	0	0	0	0.00289999052974034	0.00357544604212296	0.000810064919922521	0.00161621446744176	0.00185964593456809	0.00307879315216165	0.00159223369885175	0.00133474157268623
4930434O05Rik	ENSMUSG00000107839	0	0	0	0	0	0	0	0	0.000314295333518893	0	0	0	0	0	0	0	0	0	0.00194785058583554	0	0	0	0	0	0	0	0	0	0.000220703149942116	0	0	0	0	0	0	0
4930438A08Rik	ENSMUSG00000069873	0.0133480505040469	0.000805533671208855	0.000643186100318789	0.00508900554814339	0.0100735328937396	0	0.00201511547377441	0.00102680128920991	0.00101834653110438	0.000443286755689178	0.000370382057981978	0.193257290276129	0	0.00807802368746793	0.0215113491174301	0	0	0	0.00156950025175217	0.00710958619474009	0	0	0	0	0	0	0	0.0720942354570124	0.00244050167346497	0.00230661444475997	0.017552170031772	0.014706849220245	0.00134510392160253	0.00125090906668413	0.0222032545842868	0.00977118488754221
4930439D14Rik	ENSMUSG00000101905	0	0	0	0	0.000319335689796545	0.00216963999031437	0	0	0	0.00134916735326151	0	0	0	0	0	0	0	0	0	0	0	0	0.00189342945896011	0	0	0	0	0	0.000683449160785151	0	0	0	0.0011982968167631	0	0	6.86946268498596e-05
4930440I19Rik	ENSMUSG00000085431	0	0.0004049044801222	0.000222799743913974	0	0	0	0.00701364147597681	0	0	0	0	0	0	0	0	0.00156912859110729	0	0	0	0	0	0	0	0	0	0	0	0	0	0	0	0.000484784579677484	0	0.000228169878920119	0.00104384765645486	0.00143547344266342
4930443O20Rik	ENSMUSG00000086969	0	0	0	0	0	0	0	0.00204387235849862	0	0.000812831355782381	0	0	0	0	0	0	0.000988096109737164	0	0	0	0	0	0	0	0.00296015016249744	0	0	0	0	0.000177546387289492	0.000594236174780819	0	0	0	0	0.000328725090341638
4930444A19Rik	ENSMUSG00000101674	0.000573609345827117	0	0.00012455407306454	0.000278663929072227	0	0.000514040607974333	0	0.00134212451989505	0	0	0	0	0	0	0	0	0	0	0	0	0	0	0	0	0	0	0	0	0	0.00119669109386807	0.0003444099668542	0.000419733025768043	0	0	0	0
4930444F02Rik	ENSMUSG00000110737	0	0	0	0	0	0	0	0	0	0	0	0	0	0	0	0	0	0	0	0	0	0	0	0.0136495346044844	0	0	0	0	0.000385803630652916	0	0	0	0	0	0	0
4930444P10Rik	ENSMUSG00000067795	0	0.000320362704751268	0	0	0	0	0	0	0.000903114263100305	0	0	0	0	0	0	0	0	0	0	0	0	0	0	0.0570279568164512	0	0.00506384495722064	0	0	0.00035117233701708	0	0.000233168867663247	0.00031678758715215	0	0.000675983150854963	0.000435699690848128	0.000356164774598114
4930445E18Rik	ENSMUSG00000115355	0.000405895775928718	0	0.000194018657028078	0.000433167759289023	0	0	0	0	0	0	0	0.000845631636094264	0.00385382150164934	0	0	0.000902157826196588	0	0.0010776857302447	0	0	0	0	0	0	0	0	0	0	0	0.000646126745945287	0.000605154172339428	0.000873889781351842	0	0	0	0
4930445N18Rik	ENSMUSG00000097738	0.0075242157315696	0.000209248788353003	0.00204753504883524	0.00604491862458675	0.00172212195289809	0.000412060228206371	0.00226617923728195	0	0	0	0	0.0121505811779105	0.00264479969217942	0.00549305891531989	0.000477282225189009	0.00476134249502648	0.000851406348749833	0.00203602460495015	0	0	0	0.00412938649853171	0	0.00489136042839977	0	0	0	0	0.0033511327801264	0.00410173183982383	0.00421690472681939	0.00335312534121143	0.00130418854357965	0.00369130381383775	0.00276487253681609	0.00113913046768754
4930447C04Rik	ENSMUSG00000021098	0	0	0	0	0	0	0.000296352919738873	0	0	0	0	0	0	0	0.000666502040662623	0	0	0	0	0	0	0	0	0	0	0	0	0	0	0	0	0	0	0	0.000178142775941008	0
4930447F24Rik	ENSMUSG00000102224	0	0.00325929541548192	0.00047084005163232	0.000687355517870144	0	0	0	0	0.00350770891172274	0.000548517767861796	0.000982346448444297	0	0	0	0	0	0	0.00283597063892171	0	0	0	0	0	0	0	0.00409855382528275	0	0	0.000928944290986514	0.000723109893878606	0.000877759806880302	0.00106454483719362	0.000597713072587914	0.00140828870149314	0.000461161446319429	0
4930447J18Rik	ENSMUSG00000115609	0.000411582948679229	0	0.000865568484462636	0.000690139421726477	0.000677419562439949	0	0	0.000326633769855414	0	0	0	0	0	0	0	0	0	0	0	0	0	0	0	0	0	0	0	0	0	0	0.000497074648684683	0	0	0	0.000543368774123662	0.000965258245129399
4930447K03Rik	ENSMUSG00000113591	0	0	0.00182732709128012	0	0	0.00277197366549079	0.00280688574506533	0.00296649686345457	0.00870111151182253	0.000999598734278525	0	0	0.00078565210696182	0	0.00189397167754753	0.00113844027081927	0	0	0.00101536119646914	0	0	0	0	0	0.00257162555794631	0	0	0	0.00112732710119018	0.00124619265314995	0.000578032577708278	0.000901189811293776	0.000375456076243822	0	0.00307471804585053	0.00113540085384246
4930447M23Rik	ENSMUSG00000087674	0.00101044276557207	0.000324943659041603	0	0.00053046075396721	0	0	0	0	0	0	0	0	0	0	0	0	0	0	0	0	0	0	0	0	0	0	0	0	0.000985816710427922	0	0	0.000393053577583211	0	0.000752745522209954	0	0
4930447N08Rik	ENSMUSG00000106583	0	0	0	0	0	0	0	0	0.000483948586850768	0.000671582651676942	0	0	0	0	0	0	0	0	0	0	0	0	0	0	0	0	0	0	0.000364452664063782	0	0	0	0	0	0	0
4930448A20Rik	ENSMUSG00000108382	0.00225838269362611	0.000692398705633177	0.00140209734607899	0.0042298887510944	0.00162451274867489	0	0.0017598316427415	0.000337161873843198	0.000361321279655444	0.000666675213564632	0.00083705403853462	0.00498435472374173	0.00877335434053094	0.00247932306546479	0	0	0	0	0	0	0	0	0	0	0	0	0	0	0.00241952182035228	0.00161925943347756	0.00293182154063051	0.00199019199842277	0.000431993707945965	0.00101100750511056	0.00154694982294336	0.000980127660794178
4930448D08Rik	ENSMUSG00000086824	0	0	0	0	0	0	0	0.000399070580580651	0	0	0	0	0	0	0	0	0.00184424323166141	0	0	0	0	0	0	0	0	0	0	0	0	0	0	0	0.00043954783854926	0	0	0
4930448E22Rik	ENSMUSG00000097463	0	0	0.00020170173738817	0	0	0	0	0.00217882964449403	0	0.00182304241600716	0	0	0	0	0	0.0017843470298027	0	0	0	0	0	0	0	0	0	0	0	0	0	0	0	0.000710966417469964	0.000501092612659401	0.000664711075439689	0	0
4930452A19Rik	ENSMUSG00000117264	0.000203288359765268	0	0	0.000502309014075904	0.000364652869976711	0	0.000146933687886281	0	0	0	0	0	0	0	0	0	0	0	0	0	0	0	0	0	0	0	0	0	0	0	0	0	0	0	0.000735737152896096	0
4930452B06Rik	ENSMUSG00000021747	0	0	0.000176806512809345	0	0	0	0.000211095108225507	0.0533441078508747	0	0.000427582034285665	0.00150162190181615	0	0	0	0.00520221985950332	0.0325636907187521	0.00980597327111494	0.00989040955534332	0.00100577799341658	0	0.0457601340948815	0	0	0.00616815627640742	0.00540428207735972	0	0	0	0.00172377842625511	0.00299429446945312	0.00218920856323256	0.00280154126364721	0.00836427486168095	0.00389749984109177	0.00264626991173477	0.00539552344201761
4930453C13Rik	ENSMUSG00000113987	0.000912060181985847	0	0	0.00119626381617717	0	0.00112122747510797	0	0	0.00319892980670105	0.000414133978554072	0.00216373224046066	0	0	0.00225398995667155	0.00197668116009201	0	0.000862593362792622	0	0.00189031342908905	0	0	0.00285169367790918	0.00582314666674814	0	0	0.00489792000031347	0	0.0251455929833737	0.00111664010237387	0.00183622067739654	0.000294156080939512	0.000573445397271122	0.000246832980350109	0	0.00141090022741529	0.000503091181788119
4930453N24Rik	ENSMUSG00000059920	0.150919530949013	0.254558296807222	0.249865979655728	0.163846336567768	0.321163291752464	0.268409977546181	0.230545941666146	0.444840762766097	0.361014160118233	0.333884055938933	0.453919793108316	0.123967099640497	0.18608916113404	0.276190778344348	0.364198518837766	0.184591635216125	0.619986528807382	0.289308925959145	0.373820480417766	0.235494499952251	0.28149772036853	0.465354190474339	0.245036502090814	0.374367355601485	0.434403322792678	0.271132468761891	0.213660413344443	0.204133411278372	0.246620606195157	0.299603759963513	0.229108748424776	0.226966959161786	0.327336628127887	0.286500128490036	0.241304300333808	0.263186126491343
4930455G09Rik	ENSMUSG00000085761	0.00190422267380036	0.0422658556888578	0.109753313323723	0.00176093938139364	0.00410186708703937	0.000436903661999793	0.0952731956494909	0.00436604805385413	0.00119203728261731	0.00474260181771061	0.0135294901863631	0	0.175852155037294	0.00614985930086122	0.0230852335760662	0.0595681614690335	0.00107332137367104	0.0160884916712574	0.00396725078595498	0.00949727803986736	0.0144918933046109	0	0.00156013785378076	0	0	0.0176717011603645	0.00457796852646638	0.00564541169164761	0.0277178149396122	0.0390248076063191	0.0229664874688557	0.039452138426415	0.0426086813801286	0.0339440619509803	0.0186328920763823	0.0198728283555258
4930455H04Rik	ENSMUSG00000080907	0	0	0	0	0	0	0	0.000719133418204535	0	0.000197204235552571	0	0	0	0	0	0	0	0	0	0	0	0	0	0	0	0	0	0	0	0	0	0	0	0	0	0.000303329932548378
4930458B22Rik	ENSMUSG00000109861	0	4.69838042128498e-05	0.00274009291542952	0	0	0	0.00277094193169908	0	0	0	0	0	0	0	0	0.0010532088482603	0	0.00247410049746739	0	0	0	0	0	0	0	0	0	0	0	0	0	0	0	0	0.00157202210776242	0.00165657020494549
4930458D05Rik	ENSMUSG00000087611	0.0221149654903505	0.00308233540223928	0.00621895202475904	0.0123259957297721	0.007990984542306	0.000741559147387921	0.00222051955163375	0.000217349648815131	0.00319790979283473	0.00805327416878208	0	0.00556993361818675	0.00158576526837303	0.0109255164802327	0.00370257937148155	0	0	0.014655114462286	0.00643351622731792	0.00666448450828583	0	0	0	0.020127781138315	0.00243484773557943	0	0.018877733667687	0.0163317567744127	0.010979096636383	0.00561173522285338	0.0132774442144208	0.00878902635603123	0.00212351420841606	0.00409366608572251	0.0111995071371244	0.00414895953613885
4930459C07Rik	ENSMUSG00000112762	0.00522838883377057	0.000979370158635184	0.00120230149162957	0.0120921587204542	0.000956786636430155	0	0.00637771619082242	0.000451423899320192	0.00109923352644668	0.000507025471692134	0	0.00154163847032893	0	0.0301419195603185	0.00225599465810657	0.00596973660924533	0	0	0	0	0	0	0.00498860602384154	0	0	0	0	0	0.00684991048834808	0.0065744607559323	0.0026009837844258	0.00155037294604006	0.000655512466536089	0.00399804797029494	0.00276782463314924	0.0033210391409744
4930463O16Rik	ENSMUSG00000020033	0.00186106566469079	0	8.85912773205533e-05	0.000770832405974025	0.000187317524633378	0	0	0	0	0.000610035077016929	0	0.0127553697134436	0	0.0012360009307646	0	0	0	0	0	0.00204310460368674	0	0	0	0	0	0	0	0	0	0.000164776819355239	0.00386333392008576	0.00134474887831085	0	0	0.000459153769236009	0
4930469K13Rik	ENSMUSG00000085684	0.000602836676863336	0.000254359364908966	0.00160984787138406	0.000748343409225795	0.000566627894730041	0.000540506065018556	0.000362323531822019	0	0	0	0	0	0.00129308085306813	0.00165368769876293	0.00163677795760876	0	0	0	0	0	0	0	0	0	0	0	0	0	0.000570470664552077	0.000332960082403539	0.000820139154180595	0.000673137445569001	0	0.000460060719000276	0.00125366732678787	0
4930470G03Rik	ENSMUSG00000085788	6.60819432352275e-05	0.000126307599423027	0.000658938981833109	0	0	0.00183392518902443	0.000432257062237496	0.00189258340725193	0	0.00119856389783698	0.00959668794947463	0	0	0	0.000976727365702258	0.00211234873172038	0	0	0	0.0109577301525556	0.00462294775791657	0	0	0	0	0.00271377932306403	0.0055532417048452	0	0.00109088468937448	0.00120875650051911	0.000251101759112906	0.000592521939969012	0.0015702264428871	0.00128967702040323	0.000166870556158046	0.000763239248728151
4930471C04Rik	ENSMUSG00000091686	0.000324273678034307	0.000117338734044132	0	0	0	0	0	0	0	0	0	0	0	0	0	0	0	0	0	0	0	0	0	0	0	0	0	0	0	0.000736075439676037	0	0	0	0	0	0
4930471E15Rik	ENSMUSG00000113228	0	0	0	0.000522937284340664	0	0	0	0	0	0	0	0	0	0.00276093522108653	0	0	0	0	0	0	0	0	0	0	0	0	0	0	0	0	0	0	0	0	0.00068406885937502	0
4930471E19Rik	ENSMUSG00000112716	0	0.000108256214312662	0.00332536439560891	0.000456796547933672	0	0	0.0024690963802235	0	0	0.000430023834071003	0.00637392476002675	0	0.00146767514115951	0.0079252154654417	0	0.0018215959407856	0.00103572897272102	0	0	0	0	0	0	0	0	0	0	0	0.000977630584326488	0.0011259396089924	0.000775314023822953	0.00156674610011409	0	0	0.0018916759410827	0.000800262980790825
4930471G03Rik	ENSMUSG00000117852	0	0	0	0	0	0	0	0	0	0	0	0	0	0	0	0.00260584065796458	0	0	0	0	0	0	0	0	0	0	0	0	0	0	0	0	0	0.000357027990504044	0	0
4930471L23Rik	ENSMUSG00000117137	0.000369050675426527	0	0.000129852043335522	0	0	0	0	0	0	0	0	0	0.00162933533546059	0	0	0	0	0	0	0	0	0	0	0	0	0	0	0	0.000511503758262744	0	0.000395142669708551	0	0	0	0	0
4930474H06Rik	ENSMUSG00000087109	0	0	0	0	0	0	0	0	0	0.00163819061991915	0	0	0	0	0	0	0	0	0	0	0	0	0	0	0	0	0	0	0	0	0	0	0	0	0.000432859485079872	0
4930474N09Rik	ENSMUSG00000113210	0.000157047129513768	0.00048947902544261	0.00074510446747658	0	0.00112225222915094	0	0	0	0	0.000899286640872128	0.00207876783946591	0	0.00220139529088801	0	0	0	0	0	0	0	0	0	0.00528984125249653	0	0	0	0.012588512981904	0	0	0.00227061475914934	0.000451561050830032	0.000299503139260031	0.00047589083490825	0.000299764072604033	0	0.00043515468505035
4930477G07Rik	ENSMUSG00000113268	0.00332903680736539	0.000150158094910323	0.00367064131750179	0.000446315398595356	0.00071906146894852	0	0.00137669377955695	0	0	0.000198847875409875	0.000470140970829821	0.00389987655236927	0.0072291872471868	0	0.000539580728507366	0.00284659425202296	0	0	0	0.0035796259147734	0	0	0.00190885230255309	0	0	0	0	0	0.00157205674552543	0.000519471523410714	0.00138207209220796	0.00194424607119149	0.00170673244519437	0.00058254861008859	0.00289250619227621	0.00117910703586098
4930478L05Rik	ENSMUSG00000116628	0.00126521259416619	0.000169676593110877	0	0	0.000784052679313077	0.000611784793988833	0.000262836653012828	0.000640010813622707	0.0111494727135011	0	0.00230016684471703	0.00102846746520309	0.00131191621368386	0	0.000559723254911627	0	0	0.00604058426947288	0	0	0	0	0	0	0	0	0	0	0.00124900962988498	0.000642898932239404	0.000642266505443437	0.000729125457160205	0.000508138860122584	0	0.00151130388351605	0.00275719130006931
4930479D17Rik	ENSMUSG00000085238	0	9.51197843444249e-05	0	0	0	0	0	0	0	0	0	0	0	0	0	0	0	0	0	0	0	0	0	0.00835757028716612	0	0	0	0	0	0	0	0	0.000446301066250648	0	0	0
4930481A15Rik	ENSMUSG00000086938	0.0809376173409547	0.0129856515892525	0.0307349262781198	0.114717882310847	0.098343222089008	0.0904651619520383	0.0269789616800381	0.0659032471698923	0.0638065927544808	0.0397007087854432	0.0721144111864086	0.0228902652096778	0.0408068147951587	0.113885366856191	0.0195105990693698	0.0229251745738723	0.0542981251398334	0.0299804106186555	0.0485247733031656	0.0529231707454186	0.0954360324624578	0.0987875979322794	0.0692840192703773	0.0863762372379511	0.0864508048756882	0.0473440354697451	0.0581431103606144	0.1283979794072	0.0889315524480851	0.0720720772642504	0.0680605105398916	0.053711669664595	0.0553081259302905	0.052244152540361	0.0561392783717518	0.0415954515220786
4930481B07Rik	ENSMUSG00000085956	0.00181116307990785	0.000964162864332361	0.001298625371043	0.000458237011913429	0.00743131538388639	0.0170069521856907	0.000925075286360745	0.00488535657285016	0.0167782992098344	0.00638987207359343	0.00851676662299423	0	0.000999464486927904	0.00364098015587517	0.00266471055863662	0.00218633343618169	0.0027535804716521	0.00118381890033168	0.0118219751060018	0.0123466275267125	0.00941816462575039	0.0332312134327128	0.00177358675286771	0.00388262309337971	0.00360409064287967	0.010345012619188	0.0388780416300336	0	0.00380272626294074	0.00381944122500485	0.00356066679711081	0.00237625715920558	0.00963753463732449	0.00376152704263776	0.0053798027559304	0.00461984231525924
4930483J18Rik	ENSMUSG00000047938	0.000510688120060622	0	0.000302446832682254	0.00176531327812998	0.000316560632044958	0.00264096725369295	0	0.000399412575936319	0.00153822204912097	0.000324159353496585	0.00417171457373627	0	0.00116098388275735	0	0	0	0	0.00146753274579192	0	0	0	0	0	0	0	0	0	0	0.000419891280875727	0	0	0.00041183360955347	0.00211865053795002	0.00176504242096912	0.000480926513774788	0.00105056784231443
4930483P17Rik	ENSMUSG00000116772	0	8.95639623276062e-05	0	0	0	0.000539615610216219	0	0	0	0	0	0	0	0	0	0	0	0	0	0	0	0	0	0	0	0	0	0	0.000321231717462011	0	0	0	0	0	0	0
4930486L24Rik	ENSMUSG00000050345	0.000964171796567655	0.00146885490401383	0.000998724686262461	0.000977348968557912	0	0.0510466972357803	0.0110733225420014	0.137044650036279	0.0849887631810722	0.00185029155929068	0.18886793145721	0	0.00136906441525937	0.00113498785052255	0.0314950185260128	0.00310727661412951	0.0516365371015519	0.068084946646653	0.022395778775208	0.0281045497899262	0.168800268480141	0.00318331839295901	0.00449480876465865	0.00788152909910347	0.0787662268638501	0.00865983364694772	0	0	0.0213679462980217	0.0218942896800543	0.00783793326846659	0.0142504565712057	0.0380799099172979	0.0311138169088547	0.0217136548823995	0.0372178088277436
4930488L21Rik	ENSMUSG00000097520	0	0	0	0	0	0	0	0	0	0.0011183031851815	0	0	0	0	0	0	0.00849997842911051	0	0.00857266042596993	0	0	0	0	0	0.00315891390222214	0.0040034060979081	0	0	0	0.000481517713494045	0	0.000763232921821769	0.000857483770355377	0	0	0
4930500F10Rik	ENSMUSG00000097592	0.00304999511953384	0.00279605925959748	0.00343632731391469	0.00421214007672539	0.0014308492418694	0.001556002048826	0.00191143141946369	0.000223856914958012	0.00148879931396556	0.00117211646053575	0.00134167317378156	0.00416475899686413	0.000891896573432596	0.00418823338379195	0.00154432554918576	0.00114674315243651	0	0.00965617517574019	0.00321524385695509	0.00361155292441886	0	0.00341993521274733	0	0.00452645466837949	0	0.00423093635275516	0	0	0.0028099712969152	0.00350325731134776	0.0028175294944241	0.00336848563168406	0.000731162766374897	0.00193328403399322	0.00298094332360132	0.00114761690151069
4930500L23Rik	ENSMUSG00000106056	0	0.000398626969752518	0	0	0	0	0	0	0	0	0	0	0	0	0	0	0	0	0	0	0	0	0	0	0	0	0	0	0	0	0	0	0	0.000500451019756522	0	0
4930500M09Rik	ENSMUSG00000044306	0.000454308966530757	0.000934178101970678	0.00120099148545887	0.000617918037278632	0.000499920967349989	0.00257385651737441	0.0012422581761185	0.000418250161779163	0.00348565489009704	0.000490711445721794	0.00175435826451863	0.00067980664939278	0.00125144887396025	0	0	0.00276348166568906	0.00110470785614097	0.00244907794047288	0.00407504998737487	0.00204310460368674	0.00782284693739454	0	0	0	0.0035779314618605	0	0	0	0.000983057584026149	0.0010724757375299	0.000788522949060025	0.0017173594910275	0.000407867804342842	0.00199989245284313	0.00103523415481533	0.000690745944340557
4930502E09Rik	ENSMUSG00000086799	0.0014334340083815	0.00337268433102838	0.0011920989476283	0.0015875018964657	0.00267775986687388	0.00244581448343943	0.00332115596701651	0.00377536454554674	0.00386193510830662	0.00172560379005089	0.0011186305456389	0.000492314357486686	0.00114762588910881	0.00237651000475064	0.00226749537748127	0	0	0.00092575157604577	0	0	0	0	0.00300603792778174	0.0140829804563311	0.0103787087930291	0.00401645138487244	0	0	0.00178099871737481	0.00252267212432541	0.00277524382388553	0.0020786452129726	0.00199148473873485	0.00230141012514138	0.000932963178282914	0.00288747173724981
4930502E18Rik	ENSMUSG00000055555	0.000155368451544099	0.0151885054255605	0	0	0	0	0.000269546748516873	0	0	0.000239110747131418	0	0	0	0	0.00871477149331588	0.00315353741453997	0	0.0056159512284925	0.00111080008708673	0	0	0	0.00276457700514485	0	0	0	0	0	0.00264026667239171	0.00221124356807543	0.000522443731787161	0.00131228750492634	0.003931656792626	0.00601453307043567	0.000851017087118534	0.00184137483460348
4930503L19Rik	ENSMUSG00000044906	0.0113580887610762	0.141260069857342	0.0477259563690206	0.0162628530381185	0.060757536622885	0.0640478617383004	0.0699946662155895	0.279772351324463	0.287164236723872	0.108828478586859	0.160054574424727	0.00864022301422853	0.031943612283403	0.0155251396393644	0.216083903220802	0.0856241104632179	0.446093473977787	0.14754774915525	0.137557402643347	0.0990370708789413	0.466986198750987	0.11242262284227	0.0373953608376582	0.013630649608214	0.185091622299124	0.120315482964406	0.0509971410543277	0.00564541169164761	0.0842695331685761	0.107752735576888	0.0503567313983443	0.064290090817278	0.150393591536415	0.123031626531732	0.0794218874300907	0.108360990347906
4930505A04Rik	ENSMUSG00000040919	0	0	0	0	0	0	0	0	0	0.00110247606942851	0	0	0	0	0	0	0	0	0	0	0	0	0	0	0	0	0	0	9.64074115511408e-05	0	0	0.000212845744690127	0	0	0	0
4930505N22Rik	ENSMUSG00000097690	0.000274037595959958	0.00104494848426256	0.000703342295320495	0	0.00318051596796034	0.00108529463472679	0.0006212129291667	0.00170795011723199	0.0020815132220478	0.000638991926337011	0	0.000798448773722412	0.00276433813136408	0.00398870969601201	0.000938861877832664	0.000949655441264523	0	0.000844481474018767	0	0.00358528570066163	0	0	0	0	0	0	0	0	0.00131913445026031	0.00182963916442831	0.000614913679033257	0.000631828623552772	0.00132113107920534	0.000495343700118292	0.00079919548288688	0.00150165069262217
4930506C21Rik	ENSMUSG00000087478	0.00591617785703107	0.00425939927710842	0.0019423372538285	0.00358855447989649	0.00798337974449637	0.00814642795143694	0.00240038958890691	0.00151657000881124	0.00539341484761535	0.00443199016820347	0.00100070109118448	0.00411291476361261	0.000599922633977122	0.00636309086969268	0.00480632426197619	0.00720091938066294	0	0.00652762035450946	0.000891881806396006	0	0.00457593861652902	0	0	0	0	0	0	0	0.00358113593940841	0.00636991395387971	0.00335449520906878	0.00386333825580733	0.00271887401473107	0.00501955374272288	0.00405146263001725	0.00611876970806428
4930507D05Rik	ENSMUSG00000097129	0.000606434754606247	0.0014949891900324	0.00122967283159565	0.000820716189775846	0.00353157353112617	0.00285010301202443	0.00239483426672536	0.00149473526694232	0.0028319226554355	0.00429643898602654	0.00268147266155707	0	0.00320693569497685	0	0.000980335411431979	0.001134345918561	0.000639522394443471	0.00088225892870298	0	0	0.00592872252629981	0	0.0023399749622679	0	0.00300221593558205	0	0	0	0.00149341533393928	0.00145474688549345	0.00117180859361057	0.00161648269412742	0.00342041811918591	0.00270985791054325	0.00101299537729727	0.00135994667779848
4930509E16Rik	ENSMUSG00000096986	0.000183145886265928	0.000476853455329556	0	0.00237006630438892	0.000508224650338899	0.00191933748687572	0	0.00343865513751444	0.000650563400916462	0	0.000777299738438638	0.00078267769259901	0	0.00444346183930907	0.00166933709999642	0	0.00522986750000888	0.00766097170457857	0.000923295559465405	0	0	0	0.00446620523305021	0	0.00744315194404517	0	0.0118168389955687	0	0.0016761661286444	0.00181031325117073	0.000518468983680861	0.000210456912167332	0.00124399596082553	0.00106799028976219	0.00103950335557551	0.000852905446748273
4930509G22Rik	ENSMUSG00000096959	0	0.00158947632744256	0.00121626766207344	0.00156376582235311	0.000661438436782856	0.00293330282730579	0.00106592308891101	0.00153957529024753	0.00120339723854029	0.00310189872826102	0.00160919287655998	0	0	0.00422068601068374	0.00139724316077577	0	0.00137990905291625	0	0.00274496628083421	0.00289502131604195	0.00768191214859418	0.00231303292278541	0.0108123866235495	0.025850302853509	0	0.00271377932306403	0	0.0119025797651383	0.00337706563935197	0.000763791573399793	0.000804262092133045	0.00117442026843375	0.0013251052545828	0.00075830009023774	0.00162075668981261	0.00120790738780198
4930509H03Rik	ENSMUSG00000105659	0.0280599079958989	0.0067896693329004	0.0172731358766056	0.0218149549197447	0.0440294229402217	0.0266407333900388	0.0128647360525398	0.0409822291503444	0.0336836919020915	0.0233492898092052	0.0444882323774779	0.0198683605093813	0.0213296948202211	0.0092190819732036	0.0159971319799952	0.0193553676948217	0.0319407255342677	0.0115741602704247	0.0222974698939161	0.0226238845559204	0.0771770219482396	0.0790809239259345	0.0140672043186837	0.0279846529570972	0.00270485927969597	0.0121988362604616	0.0925811538834919	0.0534009902692352	0.0317436894960944	0.028403450480902	0.0215702108311034	0.022547527037877	0.0259589233144501	0.0286170669067981	0.0217727796770443	0.0194673054781663
4930509K18Rik	ENSMUSG00000087137	0.00186250247977454	0	0	0.0063488313156228	0.000263575967839093	0	0.000295176462392748	0	0	0	0	0.00117548912759741	0	0.0103023612897278	0	0	0	0	0	0	0	0	0	0	0	0	0.00973354422679158	0	0.00448827484822224	0.000682204823521374	0.000907304175884489	0	0	0.00369350707695673	0	0
4930511E03Rik	ENSMUSG00000108187	0	0	0	0	0.000829289235270102	0	0	0.000493079919182229	0	0	0	0	0	0	0	0	0	0	0	0	0	0	0	0	0	0	0	0	0	0	0	0	0.000903764869154013	0	0	0
4930511M06Rik	ENSMUSG00000086607	0	0	0	0	0	0	0	0	0	0	0	0	0	0	0	0	0	0	0.00445236740061123	0	0	0	0	0	0	0	0	0	0	0	0	0.000238300655837516	0	0	0	0
4930512B01Rik	ENSMUSG00000020992	0.000516755829137327	0.000614200368865312	0.000807070872472985	0.000305095187257663	0.00192426819422204	0	0	0.00367534157189028	0	0.00550759042717814	0	0	0.000937900307575027	0	0.000331233774927577	0.000969107752183642	0	0.00807723259578477	0.00215432925389546	0.00316965850733174	0	0	0	0.00320673157091366	0	0	0	0	0.00140940761662042	0.00153308174839375	0.000532571870753903	0.00132725806725411	0.00144812043728164	0.001919990373516	0	0.000272555808121441
4930512J16Rik	ENSMUSG00000107622	0.00032893563329625	0.00249343506966939	0.000145438721721622	0.000471802087705366	0.000640902185188046	0.00053035407286471	0.0254085573465801	0.000953157236620142	0.00213511672044303	0	0	0	0	0	0.00326767461842855	0.0452176091370519	0.000756093813700904	0.00223648241044131	0	0	0	0	0	0.00207838418100232	0.00386276820648196	0	0	0.0356786071071785	0.00190760164153642	0.000720448033388138	0	0.000240526032720901	0.004028856671452	0.00356259434739873	0.00556288918552554	0.00556316991932579
4930512P04Rik	ENSMUSG00000106125	0	0	0	0	0.00025330677428692	0.00044728482234227	0	0	0	0	0	0	0	0	0.000424798369453939	0	0	0	0	0	0	0.0148752856054836	0	0	0	0	0	0	0	0	0	0.000865327717360182	0	0	0	0
4930513D17Rik	ENSMUSG00000106741	0	0	0	0	0.000678282296208049	0	0	0	0	0	0	0	0.00101344609880512	0	0	0	0	0	0	0	0.00666914314182	0	0	0.00163605204281548	0	0.00381587342289951	0	0	0.000516707775530736	0	0	0.000430260392627188	0	0	0	0
4930513N10Rik	ENSMUSG00000074136	0.00202460723767789	0.00422571901892171	0.00320003147819933	0.0034669287518369	0.00224461075442132	0.00811726951981747	0.00411886554384801	0.0131383214084482	0.0122533349560062	0.00970844985789945	0.0103594280125657	0.0021949511722902	0.00417435497765057	0.00227515134306734	0.00789086725843729	0.00412773526014202	0.00604770308751999	0.00749892355479511	0.00152196994048489	0.00946559220488202	0.00790717365366094	0.0265238398603304	0.00253955103440581	0.0066895818424114	0.0033461490843263	0.0103996561137448	0.0130378096479791	0	0.00425082990418848	0.00370617017201202	0.00343925385581659	0.00377415326953912	0.009535229453339	0.00561023776263549	0.00611302943499109	0.00534362240169989
4930515G01Rik	ENSMUSG00000092183	0.0045285523887659	0.0035343225736732	0.00600956856462379	0.00251504160072472	0.0104310296120186	0.00551446462887161	0.00428345329251437	0.00557825831509329	0.0115212631325152	0.00288067672503266	0.00693627906243076	0.00579408217825165	0.00218635400865831	0.0136044690728973	0.00609208829369918	0.0141099171270148	0.00176017173934206	0.00671437511743685	0.000845603033347201	0.00688679992978563	0.00577380206598186	0.0265797065205822	0.0122928972250971	0.0129175690763133	0.0137424630800762	0.0238615190138531	0	0	0.00473501639099968	0.00747650165025133	0.00571810806543392	0.00461098566739553	0.00679976010412787	0.00377852872166633	0.00649972180554324	0.0070332026456375
4930517E14Rik	ENSMUSG00000111246	0.00198850378918684	0.00151661876967163	0.00157554312015309	0.00147924589795329	0.00649389231146089	0.00329367097377462	0.00143403975898873	0.00618711549037927	0.017057213124822	0.00221522850678439	0.00338847686445183	0.00370499056913747	0.00194228901918983	0.00551831351530273	0.00456722817317913	0.00215493662243076	0.0203092533864745	0.00329605603822634	0.00110334941575442	0.0252000473182222	0.0045516675716899	0.0183634710879209	0.0219752053140728	0.00631163708086785	0	0.00976244226676246	0	0	0.0025633333683372	0.00664401720822732	0.00164557937438513	0.00386308463878152	0.0060631078061139	0.0040067664587889	0.00407362347498449	0.00402111299473578
4930518J21Rik	ENSMUSG00000110310	0	0	0	0	0	0	0	0.00259314500675143	0	0	0	0	0	0	0	0	0	0	0	0	0	0	0	0	0	0	0	0	0	0	0	0	0.00123517636285623	0	0	0
4930519G04Rik	ENSMUSG00000029564	0.0202134678331387	0.000969665165949504	0.000649831640331877	0.0284709955867774	0.00376935822081328	0.000472173382443772	0.00232778154978159	0.00160654132508509	0	0.000317684713805783	0.00172292946088736	0.0136267628649208	0.000345549653913016	0.0473113378372538	0	0.000793162998406773	0	0.0180043543619219	0	0.00833806907443159	0	0	0	0	0	0	0	0	0.0135291231627765	0.00659980321899639	0.00758870995276585	0.00506935603971672	0.00291284951713076	0.00393492313431421	0.015415285137841	0.00737699149763401
4930519L02Rik	ENSMUSG00000105652	0	0	0	0	0	0	0	0	0	0	0	0	0	0	0.000494259765930437	0	0	0	0	0.0032387039373075	0	0	0	0	0	0	0	0	0	0	0.000189111865689593	0	0	0	0	0
4930519P11Rik	ENSMUSG00000097602	0	0.000429208639577741	0.00155126443820237	0	0.000532363409789769	0.00090804242106319	0.000591137072876364	0.00058012300121426	0.00267301183989323	0.000711647535208762	0.00454753193717175	0	0	0	0.000483323222211525	0	0.00114584196295562	0	0	0	0	0	0	0	0	0	0	0	0.00120364740816291	0	0.000445773269551935	0.000756360777372296	0.000951354727385676	0.00069911289510215	0.000250925027874104	0.000994964805249725
4930520O04Rik	ENSMUSG00000074039	0.00027672132493949	0.00798577452260094	0.00127839379219125	0	0.00105407955138374	0.00136609428446143	0.00164925216146475	0	0.00518276789816281	0.00120022054155786	0.00808569025905314	0	0.000994553823263807	0	0.00326815826232776	0.0116287258961829	0	0.00584280869685938	0.0570954372741746	0.00167529948491242	0	0	0	0.0018167729933061	0	0	0	0	0.00213504053919857	0.00186355709714885	0.000821982965680362	0.0021386240711508	0.0046614553986633	0.00451779605365581	0.00201065307173367	0.00431250023005279
4930522L14Rik	ENSMUSG00000072762	0.00466774472921041	0.0220778131121523	0.03914846697193	0.00595419627816919	0.0469612082318217	0.0725901868966878	0.0253604130999739	0.0727380294930619	0.078584765113892	0.0416078286121573	0.116553529258313	0.0122207232425598	0.050338886396888	0.00233528750191494	0.0699652369004659	0.0196379529202648	0.0370958593646354	0.0237601996334308	0.0265919893635885	0.0398809439815552	0.0381578181946643	0.0973033266473066	0.0457927596104979	0.0346101057831125	0.0679542134119243	0.102362227990028	0.0615431754272368	0	0.0351736816031021	0.0310156895747947	0.0147239876174507	0.0232497722001055	0.0606171384098123	0.0457302871427213	0.0327480772659758	0.049735814018509
4930523C07Rik	ENSMUSG00000090394	0.402600028281415	0.949263410224767	0.847979311156949	0.517517244272503	2.42267707512496	2.87032310972592	0.554218434703846	1.4899472012603	2.65037446278795	1.44928912298248	2.32781415326102	0.374466853327924	0.908868313895295	0.741381627062189	1.53576468692615	1.91658851686671	1.1855606996638	1.07973398183186	2.01933420697144	1.36079229793216	0.424420474459454	3.98366308534171	1.15842443657085	1.40979084709198	1.48098856209799	0.511824072963496	2.09498345804372	0.599177698699927	1.40705124274644	1.51031701524298	0.657752923256584	0.8435003668084	1.69319493757252	1.53257772745216	1.13386922638275	1.28865520417432
4930524O05Rik	ENSMUSG00000118392	0	0.000551444638841146	0	0	0	0	0	0	0	0	0	0	0	0	0	0	0	0	0	0	0	0	0	0	0	0	0	0	0	0	0.000330322050329611	0.000134494168348444	0	0	0	0
4930524O07Rik	ENSMUSG00000090207	0.000882975415352828	0.00319036766522339	0.00426198031182598	0	0.0147253147779227	0.0127559099849877	0.00779837528598868	0.00810605475543958	0.0143867073047455	0.00361431954234002	0.0149138930677384	0.00156693297400143	0.00224912171796913	0.0011100332688071	0.010768574641971	0.0010260249168099	0.00803686003670761	0.00179518033573822	0.00685780747665602	0.0103026398221284	0.0063544634068693	0.0100134580876698	0.0601329971628928	0.00391406283636478	0	0.00502425458902854	0	0	0.0075608495896827	0.00569949980098984	0.00190499610499945	0.00374528454302547	0.00943439158451034	0.00499999143147151	0.00471725531156035	0.00996760218557387
4930525G20Rik	ENSMUSG00000097276	0	6.78180590674949e-05	0	0	0	0.000363617534859286	0.000628819852094027	0	0.000875286700158637	0.00145561163705938	0.00181827636855298	0	0	0	0	0	0	0	0	0	0.00250920501861077	0	0.00333021417211317	0	0	0.00791010367905656	0	0	0	0.000368196201816188	0.000145198273197304	0.000317404078579793	0.000551477228264421	0	0.000222493831829521	0.000523684638235222
4930527F14Rik	ENSMUSG00000115324	0	0	0	0	0	0	0	0	0	0.000695623139208103	0	0	0	0	0	0	0	0	0	0	0	0	0	0	0	0	0	0	0	0	0	0	0.000288395207563799	0	0	0
4930528D03Rik	ENSMUSG00000097502	0	0.000161964234931437	0	0	0	0.000556012010526642	0.000661479783193386	0.000781996806950638	0	0	0	0	0	0	0.000437797395770947	0	0	0	0	0	0	0	0	0.00235573757554556	0	0	0	0	0.000396587094045215	0	0	0	0	0.000879230517165214	0	0
4930532G15Rik	ENSMUSG00000097261	0.00597699778777386	0.0110754485183644	0.00965535473757334	0.00467523973991384	0.0301494668709558	0.0317508016883308	0.0111575862434618	0.00975556059917709	0.0744991918601033	0.0354046399466134	0.022779388003712	0.00522222816862241	0.0122499251937329	0.00382209297555107	0.0106322930967061	0.0181332995956518	0.00881449774614769	0.0291819192071353	0.0224411765152042	0.0373862907272742	0.00275334793341964	0.053123658662495	0.0138933540338291	0.0127895093012068	0.0333111773185138	0.0153281563198409	0.0309537176195289	0	0.0216334896334477	0.0201513816061117	0.00700756791444737	0.0115615487171305	0.0254158084069045	0.0288976141192807	0.0113425557361787	0.0164544071279505
4930534D22Rik	ENSMUSG00000097761	0.00863424938517629	0.000628701553958644	0.000500410172977047	0.0100784941868485	0.00279452917138232	0	0.000435359251091305	0	0	0.000545537367945861	0.000541611056751415	0.00231406099664654	0	0.00964419418193933	0	0	0	0	0.00283448640240183	0	0	0	0	0	0	0	0.0124112739989151	0	0.00579338011229876	0.00320574245307544	0.00208675990673058	0.00153338093822587	0.000105008776896095	0.00462319528715661	0.00496089842966667	0.00186041608161864
4930534H03Rik	ENSMUSG00000111544	0.00260241602377194	0	0.000610668557982934	0.00622050664112997	0.00140415264827216	0	0	0.000536947116293295	0	0.000293125546404339	0	0.00121101411442168	0	0.00631415261730529	0.00047606221142894	0	0	0	0	0	0	0	0	0	0	0	0	0	0.00155995264453256	0.00172660976494408	0.00153017434720293	0.00123315082008046	0.00101315334542573	0.00137800178592194	0.00115049811603159	0.00118950925813185
4930534H18Rik	ENSMUSG00000116607	0.00031357536912089	0.000364118358996899	0.000206706467307925	0	0.00134131756512663	0.000982854608226924	0	0.00332802959730378	0.00279489107999461	0.00340531088046741	0	0	0	0.00223145598709683	0	0	0	0.00639322011792934	0	0	0.00542971880572249	0	0	0.0145796369679282	0	0	0	0	0.00144950757049133	0.000752262857534976	0.00024168739290596	0.000389007662582694	0.00107675527742541	0.00105964066904907	0.000513570931224651	0.00179529440802297
4930537H20Rik	ENSMUSG00000105350	0.0111880989664721	0.00326215247622901	0.00470881537093247	0.0119059623052921	0.0125363222638768	0.00647060440953727	0.00298325372868492	0.00593228771006082	0.00531895571488364	0.00356082462538538	0.00282744285203117	0.00665819287158933	0.00674457485524529	0.0149841968149075	0.00376696309593281	0.00604704801228261	0.000732690909943495	0.00700150969809699	0.00132758118955523	0.0220674006894242	0.00871629378391868	0	0.00145239527576484	0.00147138126652085	0.00364015469201379	0.0063342855876	0.0106609808102345	0	0.0102176621966854	0.00628463695948278	0.00753747679454013	0.00693128633659118	0.00573506078821906	0.010500013578339	0.00465349567092685	0.00647140787988023
4930539E08Rik	ENSMUSG00000048905	0	0.000294929356786304	0	0	0.000778904858490933	0.00111714881688491	0.000765119956271864	0	0.000824162873044962	0	0.000924837187037408	0	0	0	0.0010420149616471	0	0.0041643779939275	0	0	0	0	0.00669581726895937	0	0	0	0	0	0	0.000573904685073982	0	0	0	0.000976871571847751	0	0.000854450077175395	0.000526751318171286
4930539J05Rik	ENSMUSG00000097032	0.0123395832051284	0.00793051864671949	0.00940715278959634	0.0105772453377307	0.0106329923083825	0.0186557609003786	0.00964689733812524	0.0114522489214621	0.0203782446466752	0.0124572862356397	0.0191920615928571	0.00983655898864986	0.00747496580405109	0.027070981455324	0.00637223612146628	0.011402858793357	0.00599360152706526	0.00427714600739856	0.0245885029298847	0.0301180690354345	0.025995434483419	0.00998785476860138	0.00596602266992744	0.0147574341132642	0.0311288623012775	0.0111255436696522	0	0.0596357527452909	0.0167392757668941	0.0179276027066122	0.0111230604946338	0.008450990485139	0.0118933771382552	0.0122591567594568	0.0114566952474444	0.0097106815073846
4930540M05Rik	ENSMUSG00000097831	0	0.000656170971056341	0	0	0	0.00165972338157775	0.0012679902002097	0.00179659766418397	0.00289421590469761	0.00692524066280358	0	0.00241793940280197	0	0	0.00190724240974738	0.00757238833312693	0	0	0.0208095687538077	0	0.00542797897668848	0.00388372439848876	0	0	0	0	0	0	0.000859296203400918	0.00193428053081164	0.000198994744020713	0.00103055322301087	0.00219223375464835	0.00219302719779734	0.0013455264300006	0.000234815961500155
4930542C12Rik	ENSMUSG00000090724	0	0	0	0.000366032853937664	0	0.000693542581099182	0.000210367154214986	0	0.000925968108917555	0.000510192368032367	0.00292570545638805	0	0	0	0.00101051420148607	0.00327215476979171	0	0	0	0	0	0	0	0	0.00440762024649176	0	0	0	0.000146807623762457	0.000770701912544649	0.000338848893745075	0	0.00033277848067988	0	0.00022423102391056	0.000677322950396436
4930543E12Rik	ENSMUSG00000110009	0.0010937252854421	0	7.16053881479263e-05	0.00114317354298111	0.000976582705172223	0	0.000366297897479372	0.000438310435996157	0	0	0	0.000657161698907567	0	0.00273298538713616	0	0	0	0.00131899497858612	0	0	0	0	0	0	0	0	0	0	0	0	0.00146152431911025	0	0	0	0.00113516749018838	0.000858577510507338
4930544F09Rik	ENSMUSG00000115062	0	0.00148674004461	0	0	0.00425357781587718	0	0.0003589089970446	0	0.000848955818301722	0.000719564501651255	0.000357478580598408	0	0	0	0.0010345357871895	0.00160476139123826	0	0	0	0	0	0	0	0.00279055619970895	0	0	0	0	0.000906084973770392	0.00199333606081701	6.72786684195182e-05	0.000397590646664119	0	0.00176657676352843	0	0.000753533448516126
4930545L23Rik	ENSMUSG00000085247	0	9.77228141238783e-05	0.000131593249476851	0	0	0	0	0.0015739703086241	0	0	0	0	0	0	0	0	0	0	0	0	0	0	0	0	0	0	0	0	0	0	0	0	0	0	0	0.000724887169176614
4930546K05Rik	ENSMUSG00000111767	0	0	0	0	0	0	0	0	0.000955263117673132	0.000806728439036734	0	0	0	0	0	0	0	0	0	0	0	0	0	0	0	0	0	0	0	0	0	0.000509819085862809	0	0	0	0
4930547M16Rik	ENSMUSG00000097890	0	0.00030844232186986	0.000263853356636862	0	0	0	0.000760261825401462	0	0	0	0	0	0	0.00165788979807565	0.00247866021996182	0.00068294829050189	0	0	0	0	0	0	0	0.0344309888955307	0	0.00476114297902812	0	0	0.000295557311349726	0.000428252659873231	0.000357988964059411	0.000456681139955308	0	0.000280538382566333	0.000290540525511502	0.000480261352605178
4930548H24Rik	ENSMUSG00000029138	0.000599295804835546	0.000496037311439366	0.000249118620371603	0.00104095918789677	0.000513918453475476	0.000539526726076832	0.000525808280533309	0.00188072099211023	0.00129207697824132	0.00167845500240951	0.00119709527226376	0	0	0.00346194457426737	0.00394536199737081	0	0.00954702919510969	0	0	0	0	0	0	0.00235573757554556	0	0	0	0	0.00209986566320985	0.000874436091498961	0.00028154597305139	0.00056702839653706	0.000671530612258656	0.000104198694740463	0.000600886693057366	0.00183655070936485
4930549C15Rik	ENSMUSG00000114048	0.00032872762216792	0.000167926947703378	0	0	0.00139561364320767	0	0	0	0	0	0	0.00048280793369309	0	0	0	0	0	0	0	0	0	0	0	0	0	0	0	0	0	0	0.000727124251962642	0.000657572111339028	0	0	0	0
4930549G23Rik	ENSMUSG00000118134	0.000280342227732242	0.000108832284008728	0.000556095049101809	0.000562851613402893	0.000905699066088408	0.00359186373824159	0	0	0.00245876567018126	0.00110483198267623	0.0014810286158425	0	0.000774163380988251	0	0	0	0.0020407638497459	0	0	0	0	0	0	0	0	0	0	0	0.000734881128838349	0	0.00112853440473004	0.000580631853747588	0	0.00266330908575856	0.000570333443555318	0
4930550C14Rik	ENSMUSG00000005131	0.000179179708485723	0.000289841161683306	0.000360339798371965	0	0.00102367836503945	0.00100647030166407	0.0039020181125657	0.0102685428053396	0.0191384465749046	0.02526311426675	0	0.00141382323250889	0.00142467208470006	0	0.00395742133396856	0	0.00320627792230156	0.014238549607181	0.0350720231117144	0	0.00893521475800367	0	0.00136867994924935	0.100071519680125	0.0140791051571088	0.0189620221407952	0	0	0.00490908155627904	0.00353341134762257	0.00287301890370318	0.00478761085619718	0.00607838373171787	0.00356491594731464	0.00205012334899699	0.00385413950454642
4930550L24Rik	ENSMUSG00000046180	0.00701848037580343	0.000257178620944284	0.000173092090271333	0.00615256944378043	0.00144493624945833	0	0	0	0	0	0.00155846115052459	0.00273447714233466	0	0.00461875390753797	0	0	0	0	0	0	0	0	0	0	0	0	0	0	0.00306431489916073	0	0.00329295895366115	0.00619159284079951	0	0	0.00196255989372924	0.000274946208705987
4930551O13Rik	ENSMUSG00000086430	0.0189966483193888	0.00301935000567209	0.000646603112282371	0.0381900900297595	0.00577840027438399	0.000882937553672206	0.00633128977364657	0.00304812388446616	0.00522766573944741	0.00163481964501632	0.00390160038444501	0.0115913731866881	0	0.0490861185545629	0.00418118300203391	0.000817935292484663	0.00290221462161436	0.00204852151714503	0	0.0219063260929719	0	0.00462935529746385	0	0.00164044820325809	0	0	0.00690190665171253	0.0380181879010919	0.0128189536857403	0.0135331685733705	0.0105560430593593	0.00749807596558994	0.00289720447787954	0.010575775628577	0.0122594749860694	0.0088048708462529
4930553J12Rik	ENSMUSG00000116983	0	0.00191526948528059	0.000197140749426616	0	0	0.000291801047128058	0	0	0	0	0	0.000515749041673812	0	0	0.00093936065604096	0	0	0	0	0	0	0	0	0	0	0	0	0	0	0	0	0	0	0	0.00147420154686821	0.000595360814610964
4930553M12Rik	ENSMUSG00000054351	0.00041104711524243	0	0.000537334274955492	0	0.0019975239380311	0.00431973723699366	0	0.000264795838172036	0.00554580537413748	0	0.00340146236685202	0	0.000874833158381282	0.0026202546206225	0	0	0	0	0.00990695388907382	0.00204310460368674	0	0.00341993521274733	0	0.00442964941539702	0	0	0	0	0.0018108160853962	0	0.000479707088546299	0	0.00134591883919839	0.0025181709883676	0.00121141468159864	0.00174916085057332
4930553P18Rik	ENSMUSG00000106791	0	0	0	0	0.000595883316274187	0	0	0.000796201930406922	0	0	0.00284316585380555	0	0.000599922633977122	0	0	0	0	0	0.0022053089726083	0	0	0	0	0	0.0100341283093899	0	0	0	0.000584624793303938	0.00153343699616978	0	0	0	0	0	0
4930554G24Rik	ENSMUSG00000085452	0	0	0	0	0	0	0	0.00911781229848381	0	0	0	0	0	0	0	0	0.013540912211917	0.00385194649729805	0	0	0	0	0	0	0.01446539429409	0	0	0	0.000807879045982499	0	0.000449610113074843	0	0.00180821219531613	0.00129695640974309	0.000559721605512507	0.000824395611843374
4930554I06Rik	ENSMUSG00000118047	0.00073162805844414	0	0.00137311505899179	0.00173793854377172	0.000268489805522631	0	0.000189984553875801	0.000164889770528842	0	0	0	0	0.00174772621804252	0.00138364832087358	0.000589761736258552	0	0	0.00668791640639525	0	0	0	0	0	0	0	0	0	0	0.00115665603572648	0.00136981286696092	0.000570473008938292	0.000835500292370188	0	0	0.000658819549562197	0
4930555A03Rik	ENSMUSG00000106157	0	0.00206039978879184	0.000574679740734388	0	0	0	0.00384007896506141	0.057856357288427	0	0	0	0	0.000832101614917851	0	0.00221420743209757	0	0.0480153759953558	0.00571352001290777	0.00476844473200595	0	0	0	0	0	0.0331698951177877	0	0	0	0.00293927801578823	0.00348640062949878	0.00209700224970315	0.0032158830202464	0.00833273048795532	0.00578426805671921	0.00220228979463136	0.00608807698575137
4930556J02Rik	ENSMUSG00000115656	0	0.00012706173548542	0	0	0	0	0	0	0	0	0	0	0	0	0	0	0	0	0	0	0	0	0	0	0	0	0	0	0	0	0	0	0.000161207196869614	0	0	0
4930556M19Rik	ENSMUSG00000096971	0.000616804359651701	0.000490568280303742	0.00291475791755694	0	0	0	0.0175420446235992	0.0889467360098036	0	0.0046579543857289	0.00115958727042201	0	0.00284791337913637	0	0.00131110864530019	0	0.0379793797139471	0.00776334472243081	0.00100577799341658	0	0.146539550106102	0	0	0.169608265228978	0.0592504105358544	0.0346865900676555	0	0	0.0050266472758487	0.00499268182046746	0.00649487675700768	0.00945343792342505	0.0142067979191395	0.00776090554264186	0.00658983104436794	0.010210614351292
4930558J18Rik	ENSMUSG00000097519	0	0	0	0.000447042296638671	0.00301927323546675	0	0	0	0.00203662558510196	0	0.00091052042615998	0	0	0	0.0135371664056202	0	0	0.00144344739117814	0	0	0	0	0	0	0	0	0	0	0.000354224201532601	0.0011077294770863	0	0	0.00140653466412578	0.000644314712503898	0.000731875382374515	0.00133337668422932
4930558J22Rik	ENSMUSG00000075029	0	0.000572438875465157	0	0	0.000613595973681396	0	0	0	0	0	0	0	0	0	0.000455219178930271	0.00131050898465302	0.00171139482614539	0	0	0	0	0	0	0	0	0	0	0	0.000275177559320948	0.000919591301550043	0	0	0.000130554234056586	0	0	0.000194049564868845
4930558K02Rik	ENSMUSG00000086277	0.000226027093987757	0	0	0	0	0	0	0	0	0.000243730193113525	0	0	0	0	0	0	0	0	0	0	0	0	0	0	0	0	0	0	0	0	0.000347754307524976	0	0	0	0	0
4930562A09Rik	ENSMUSG00000086945	0.000194014392142821	0	0	0	0	0	0	0	0	0.000977270931992258	0	0	0	0	0	0	0	0	0	0	0	0	0	0	0	0	0	0	0	0	0	0.000502635312558801	0	0	0	0
4930562C15Rik	ENSMUSG00000022518	0.000149848953753106	0.000363362157549204	0.00038584664240015	0.00107969112382323	0	0	0.00101963013432258	0.00176541703387341	0.00137886483187683	0.000173423912642907	0.00408877941843382	0	0	0	0	0	0	0	0	0.00375384675446163	0	0	0	0.141065675005454	0	0	0	0	0.00139781907930102	0.00113777210027674	0.000338284805695585	0.00134604378540723	0.000530863611210304	0.00189639134949521	0.000974657903543501	0.00102952492921718
4930562F07Rik	ENSMUSG00000026729	7.9846766390008e-05	0.000501251832124792	0.000840388191185414	0.00244798900636338	0.00289440694733073	0.00156299205421167	0.0021323327174022	0.002272652387049	0.00177283761496917	0.0030558081394321	0	0.00145747686332017	0	0.00525316291214278	0.00193570338063652	0.00180397730091442	0	0	0.00216900919659899	0.0026461494820427	0	0	0.00237212018679023	0	0	0	0	0	0.00193927837105326	0.0014741723789167	0.00143778214104189	0.000525262775241222	0.00181978784218263	0.00178109510635191	0.00119234753755313	0.000954561340161152
4930563E22Rik	ENSMUSG00000053574	0.00986531117161024	0.00168832217600833	0.0017769080604854	0.0140875197344624	0.0102673624398307	0.0184768475167076	0.00244393208478212	0.0128600863860702	0.0194048496406298	0.00496226474643634	0.00546993808187949	0.00404100547707027	0.00148215770950697	0.0205706556577673	0.00664472444325715	0.00132227750664477	0.00445290414897645	0.0135700828054768	0.00676651492506552	0	0.0200065946693753	0.00329085930918281	0.0022902686773969	0	0.00935314974723842	0.00915015571018888	0.047675554788823	0	0.0144251346530662	0.00798167652260724	0.00289272301859457	0.00347896809286431	0.012474853590179	0.0110263129616697	0.00708930452617128	0.0102297981121201
4930563J15Rik	ENSMUSG00000112141	0	0.00135738401902394	0.000180110910497575	0	0.00105005805245943	0.00146723146643038	0.00189940968552584	0	0.0005247677797621	0	0	0	0	0.00281973544114197	0.000411142960985822	0.00124022470391185	0	0.00147618710907798	0	0.00559986918705579	0	0	0	0	0	0	0	0	0.0010764719507719	0.000931123175811936	0	0.000266779248359314	0.00125766034649397	0.000253001007956915	0.00108225223015873	0.000147476833632263
4930565N06Rik	ENSMUSG00000084834	0.00339011855488847	0.000182755805731342	0.00300185193826896	0.00259116494226196	0.0034765446455343	0.00141079119004445	0.00128278551861863	0.00190060302332724	0.00409745023916304	0.00163027541524641	0.00364531724566285	0.00265094292355415	0.00368217522117181	0.00742246789725075	0.00090950149668299	0.00327093116637091	0.00258823352802889	0	0.00105273618768012	0	0.00871510910103064	0	0.00507153912572265	0	0	0	0	0	0.00277754843570986	0.00117465033630264	0.00290126579905695	0.000926951149280543	0.00185503920731586	0.0026910921088071	0.00454965118088167	0.00259043215439447
4930568A12Rik	ENSMUSG00000101223	0.000442315503928348	0.000299208907623612	0.00271679005682119	0.000697707823426346	0.00520765590643745	0.00191443530072172	0.00243350833735964	0.00107213131634066	0.00603303625480806	0.000245268314338324	0.00438430058384741	0.00079178036962683	0.0101760351294451	0.00102560631281198	0.00590666832653643	0.00377357761691846	0.000804129171128578	0.00627176301767132	0	0	0	0	0	0	0	0	0.00599026581804567	0	0.00283074957772771	0.00339939232834061	0.00147087148851034	0.00153192993886083	0.00181418576185055	0.00111668648008171	0.00226186646721774	0.00250177119349062
4930570G19Rik	ENSMUSG00000085084	0	0	0.00101810810074055	0	0	0	0.00082795983467742	0.00199080724844956	0	0.0181256130052019	0	0	0.00072058553627741	0	0	0.00576654154381558	0	0	0	0	0	0	0.0013759507475678	0	0.00801092114380793	0	0	0	0.00202897305061851	0.000855047046912411	0.00057430400579258	0.00135597179792329	0.00183465463970263	0.000871588565941144	0.000413958951245289	0.000951814601380258
4930570N18Rik	ENSMUSG00000089683	0.0050844230748257	0.000530659536567374	0.00133696185356726	0.00397139256291451	0.0158104391730474	0.00796633641668977	0.000353332494286437	0.000354276256121894	0.0128948878221711	0	0.0292560534477464	0.00509369174830192	0.000855264378897173	0	0.00266960646813232	0	0	0.00091295111539346	0	0	0	0.00995961536118449	0.00352620499240103	0	0	0	0.00775268921407113	0	0.00749470525896326	0.00908920476733584	0.00267463945457665	0.00203465657888789	0.00807468187449114	0.00577471398751084	0.00330444746778819	0.00354275910329768
4930571N24Rik	ENSMUSG00000086467	0	0.00316707985444031	0	0	0	0.0005068812680304	0.00128929027730259	0.00136766357354828	0	0.0017235334789967	0	0	0	0	0.000802352782423733	0	0.000991878105322378	0.00116427514848874	0.000923295559465405	0.00318688329824575	0	0	0	0	0	0.00307052599031372	0	0	0.000318748828507494	0.000524993004630503	0.0002522355824585	0.00111309908861969	0.00183350341753626	0.000760209831354401	0.000410682274130058	0.000572305793417258
4930572G02Rik	ENSMUSG00000115725	0.00013220449730086	0.00079682399861384	0.00010709102699813	0	0	0	0	0.000617414170620911	0	0.00190593447658798	0	0	0	0	0.00207581369821156	0	0	0.00497829985151181	0	0	0	0	0.00116077715423409	0.00293140798456907	0	0	0	0	0.000403173798730154	0.000368899859253371	0.00060101190391926	0.000185899954483712	0.000858170770918185	0.000199208337699953	0	0.000200381538389552
4930578G10Rik	ENSMUSG00000054885	0.000124868329468284	0	0	0	0	0	0	0	0	0.00023950288780607	0	0	0	0	0	0	0	0.000901141042811228	0	0	0	0	0	0	0	0	0	0	0	0	0	0.000269378232855616	0	0	0	0
4930578M01Rik	ENSMUSG00000097587	0.0125523575540239	0.00576875275981392	0.00843886422876441	0.0152207630144855	0.0600801309011983	0.0303779478878846	0.0122200919093759	0.0286827928155235	0.0304561378560942	0.0368535787819175	0.0129419824915818	0.00783741862316784	0.0146222293327271	0.0234084951292509	0.0227564323217666	0.0435395297741763	0.0242239023131317	0.0139529606827747	0.0311076491406118	0.0320596837475047	0.0231650331054784	0.0451393419885729	0.0283933336026816	0.00363986452424241	0.0338524532436055	0.0290636138571915	0.0725897979336029	0	0.0283054571579792	0.0258369369771971	0.00972045003603372	0.0107415552338031	0.025128132181462	0.029329957016827	0.0206841378882159	0.020535761359769
4930578M07Rik	ENSMUSG00000110586	0.00178892331630259	0.00154895094496029	0.00350648633672129	0.0012778838722234	0.00185083101400831	0.00224818322726006	0.00241488624233628	0.00312508841914599	0.00361877767672419	0.00138145271386327	0.00325918624423385	0	0.00192967811558503	0.000597938964184353	0.00643375667808277	0.0034305480930986	0.0041919036357848	0.00151446335218285	0.0185556847007935	0.0115698128645759	0.00868652754324153	0	0.00496773423222469	0	0	0	0	0	0.00134314708387788	0.00219232707080727	0.00214713842776867	0.0034504237377405	0.00240696209843166	0.00199709398317927	0.00314308129487064	0.00213600139720461
4930579C12Rik	ENSMUSG00000074146	0.000895515893435398	0.000850013929402499	0.000420052757638	0.00307394273984069	0	0	0.00127225528056325	0	0.00254273389147729	0	0.0038383060716591	0.00063692624489623	0.0010383694111324	0.00495407625193931	0.00204675825778642	0.00723324832130838	0	0.000771177577364149	0	0	0	0	0	0.00446357831682925	0	0	0	0.0167197798339391	0.00279476799062057	0.00238413492398927	0	0	0.000775020169899922	0.000670597505863413	0.00188847471390388	0.00113469339160821
4930579G18Rik	ENSMUSG00000040840	0.00100425194658533	0.000430988854805907	0.00130851526379439	0.0015843347253462	0.00590129920603728	0.00268329269377578	0.00042945452994484	0.000727775925221869	0.00377833138758989	0.00045328039018376	0	0.000352397447937682	0.0018401904965202	0.00256945295575736	0.00182066920871247	0.00115274120706298	0	0	0	0	0	0.0119311240073305	0	0	0	0	0	0	0.00137424607981778	0.00413361517890246	0.00179586930993542	0.000801224711968987	0.00114603087670448	0.00118509548196648	0.0012226440393036	0.00147354753385143
4930579G24Rik	ENSMUSG00000027811	0.00547041686842097	0.0123946649201445	0.0103587425609601	0.00411372988671312	0.0173121377233676	0.0218768712537182	0.00875356306443642	0.0133632112059061	0.0182781957344857	0.024603092942548	0.0378527285413109	0.00334591939533082	0.00237008990074101	0.00951010009081101	0.153380319570845	0.0183463419550631	0.018945703311314	0.00702419363599666	0.0480886164382355	0.0168256006570099	0.0147441551849992	0.006103515625	0.0136558863342999	0.00701469834899039	0.0161061830162002	0.0125061280467872	0	0	0.0155632954934547	0.0132737923176089	0.00889068968568984	0.0114822362071948	0.0267600554300088	0.0153348863578963	0.0151402513771508	0.0165043201132671
4930579J19Rik	ENSMUSG00000114895	0	0	0	0	0	0	0	0.00198660133458069	0	0	0	0	0	0	0	0	0	0	0	0	0	0	0	0	0	0	0	0	0	0	0	0	0	0.000936349857975559	0	0
4930579K19Rik	ENSMUSG00000051074	0.0127445261960251	0.00363422707694973	0.0107200182168171	0.0106004668201111	0.0172957929202649	0.0219722354413035	0.00824224540872099	0.0101258561729181	0.0181722760641455	0.00821662865915729	0.0199432487336882	0.0124097993015025	0.00581622283632914	0.00927066029926137	0.00967711470772036	0.00981717551775475	0.0245258264326016	0.00469263645815037	0.00834742066431612	0.00320369270435875	0.031783576639669	0.00758789821289821	0.00665455236594548	0.0804541326231005	0.00578199908182	0.0127572806238592	0.013531799729364	0	0.00918132243637858	0.0104924751808414	0.0115036751005167	0.0104868228896385	0.0126908283083305	0.0150936077702195	0.0138415825935688	0.012933967389191
4930580E04Rik	ENSMUSG00000106269	0.000185068098768031	0.000346670779279714	0.000145846113098994	0.00174892209781653	0.00136107271398596	0.00139988898630734	0.000270305073874917	0	0.00065890268455403	0	0	0	0	0	0	0.00077827595221479	0	0	0	0.00880980203616174	0	0	0.00747952986063516	0	0	0	0	0	0.00118124769498463	0.00114740344217967	0	0.000711237304542526	0.000374042932666052	0.000761607046576686	0.000464833180298384	0
4930581F22Rik	ENSMUSG00000070315	0.44713720564973	0.0468840086806419	0.102403528787616	0.605038916853313	0.115610078422867	0.217434270999777	0.0716559721976231	0.322856755269973	0.160322885118271	0.0825571815371248	0.376784995562021	0.192521798979871	0.17737585918994	0.828702520663264	0.0740859198709797	0.0801925670727408	0.159271292428969	0.11730714423498	0.075281879476117	0.341277747833065	0.296849147984288	0.0999303274460647	0.0505088773838833	0.0446038887172959	0.196016083442689	0.0465950895682244	0.272555487175288	0.758073381913108	0.428788487098892	0.339968912364683	0.243950405820665	0.168240968273752	0.162717662072525	0.268333426975279	0.219977446406504	0.164221902881084
4930583K01Rik	ENSMUSG00000055159	0.00138253090794957	4.32662000551211e-05	0.000126504302189935	0.000292453620365253	0.000685563978007068	0	0.000362258227953019	0	0	0.000246283580766237	0	0	0	0.000646969047059882	0.00238632351856075	0	0	0	0	0	0.00436994136204204	0	0.00308349614192963	0.0034094841620937	0	0	0.00963855421686747	0	0.000531938100496849	0.00145618678154076	0.000259654363308276	0.00119210720248182	0	0.000422334225781298	0.000226371018793385	0
4930583P06Rik	ENSMUSG00000086954	0	0.00016017041830747	0	0	0	0	0	0	0	0	0	0	0	0	0	0	0	0	0	0	0	0	0	0	0	0	0	0	0	0	0	0	0	0.00020108385849198	0	0
4930589L23Rik	ENSMUSG00000068957	0.00250572659858338	0.0033978073648369	0.0281916459477989	0.00540216719756525	0.00155792184171479	0.000832181594007227	0.0327763440322855	0.00375027623593154	0.000898603390610314	0.00339744213314008	0.00504125797045366	0.0003110050376596	0.0186747966187565	0.011385782105848	0.00509939308029561	0.017737248145866	0.00395553372545326	0.0214096062018136	0.0209364491358069	0	0.0188896526544338	0	0	0	0	0.0205764436521239	0	0	0.00794369782397206	0.0110366216700645	0.00709742706784877	0.0142100041902773	0.0088542367794454	0.00809705100403038	0.00398418825057159	0.00489863532828659
4930590J08Rik	ENSMUSG00000034063	0.00844639617881919	0.0103709645609234	0.00617541721551137	0.00798689264205278	0.00691604437683376	0.00534873939842805	0.00570608255785722	0.0119602875034658	0.0067921748566936	0.00688074856614895	0.00719235056328064	0.00480883505312416	0.0157546243998056	0.0057211714351793	0.00806843696225312	0.00403387921615683	0.00236050280869841	0.00864782106039621	0.00209645949569151	0	0.00124629725086767	0.0188674221353511	0.00394527752219729	0	0.0201618965850725	0.00314897055429124	0.00572287001931469	0	0.00818734585416947	0.0102295785091895	0.00520858207156117	0.0054100285950419	0.00820571900273512	0.0141360176270343	0.00652515703324106	0.00699216962857166
4930592C13Rik	ENSMUSG00000105834	0	0.000256065552781512	0	0	0	0.000665339580339721	0.000592172194199318	0.000346320250370147	0.00158334774179778	0.00145576259086329	0	0	0	0.00187982362742798	0	0.000853644961548416	0.00114584196295562	0	0	0	0	0	0	0.0025474169828648	0	0	0	0	0	0.00111489357085063	0	0	0.000519153408091423	0.000684911843053336	0.00064107275401473	0
4930592I03Rik	ENSMUSG00000118339	0.000796629361414335	6.22722586739807e-05	0.0012949090772483	0.00251443663686051	0.000838858559576294	0	0	0	0	0	0	0.00087109986811548	0	0	0	0.00383194669563183	0	0	0.00123506192600497	0	0	0	0	0	0	0	0	0	0.000733366134019388	0.00134418689041765	0.000717575638052995	0.000693325281143377	0	0.00100861865383153	0.000639051720856893	0
4930594M22Rik	ENSMUSG00000075463	0	0.00219381287364165	0	0	0.00367566123067949	0.0058620985221026	0.00102309907849197	0.00469508326156516	0.00576517747083538	0.00743650914898443	0.00252109272226079	0	0.000927785448501691	0	0.00543552624200676	0.00351075248787402	0.00741628168153239	0.00374862797206872	0.0080779560754996	0.00292539824909064	0.0178332993912845	0	0.0025135720321878	0.00149995762619706	0	0.00502425458902854	0	0	0.00168686192746856	0.00351708376409144	0.00101386017352571	0.00193253667578499	0.00328394668266919	0.00289658285258735	0.0016150070763552	0.00336834632358939
4930594M22Rik.1	NA	0	0.000286496046908975	0	0	0	0	0	0	0	0	0	0	0	0	0	0	0	0	0	0	0	0	0	0	0	0	0	0	0.000263697622535439	0	0	0	0	0	0	0
4930595D18Rik	ENSMUSG00000083193	0.000403012060824348	0.000205179746890296	0.000978439260529216	0.000690236303779071	0.00109720275924334	0.00050790304760621	0.000505019387694294	0	0	0	0.00122031844672556	0.00126079397239618	0.00186289401608402	0	0.000294766236814959	0	0	0	0	0.00729123374966278	0	0.0261010994891174	0.0010589332348949	0	0	0	0	0	0.00173144020159869	0.00146149313822679	0.00031795902055525	0.00160312357453452	0	0.000119014329039582	0	0.000217031562278317
4930596I21Rik	ENSMUSG00000104900	0.000159020666771111	0.00021186737246339	0.000349463117387391	0.000354274448763129	0	0	0	0.000459232633291353	0.00148173963345318	0	0	0	0.00160989765075685	0.00615619143908059	0	0	0	0	0	0	0	0	0	0	0	0	0	0	0	0.00198258259080497	0.000641508305469023	0	0	7.89973242500314e-05	0	0.000701346111990941
4930597O21Rik	ENSMUSG00000053442	0.00881383678484372	0.000598143294391328	0.00506035973307732	0.0109045470367814	0.0073223484827295	0	0.0047356403424098	0.00246469518075478	0.000880642319372335	0.00598692446640043	0	0.013096805993595	0.0010525777901115	0.0174530077291525	0	0.00194968678291657	0.00339252942865157	0.00500230499373352	0.00369321355831894	0.00632617221887255	0	0	0.00499541807597053	0.00149995762619706	0	0	0.00861048326337316	0	0.00310694327658413	0.00239902684594422	0.00734801708371238	0.00684517175419962	0.00218069640326084	0.00226952450954146	0.00879017375652029	0.0056935626229396
4930599N23Rik	ENSMUSG00000073144	0.00330629236720112	0.0177679759616933	0.00695298554004014	0.00950410911991649	0.000834057412194456	0.00365880167178659	0.00758093284622693	0.00662748892402482	0.000939262408501752	0.0120028132053128	0.00393398356147687	0.00425784270647604	0.0143635188308049	0.0313300916764553	0.0106450222356991	0.0080592965735174	0.0107151888603844	0.00458406787403924	0.0043940731372466	0.00709355692224752	0.00911912155914043	0.00530740489130435	0	0.00344938799233546	0.0144744409205496	0.0329301928096218	0	0.0237968321657021	0.0107553374503251	0.010451801089425	0.00591425642103129	0.0057902502145086	0.00753405612788403	0.0086152471297451	0.00735639548270274	0.0076093441556997
4931406B18Rik	ENSMUSG00000013353	0.00358280991374599	0.000980828384396515	0.000211320659024607	0.00818937877885839	0.000830298425976357	0	0.00149644340336933	0	0	0	0	0	0	0.00225398995667155	0	0	0	0	0	0.00323784916155896	0	0	0	0	0	0	0	0.0273055435714559	0.00210743493351872	0.00313834499442361	0.00209726447259483	0.00064543727985094	0.00192886439827312	0.00251681780243738	0.000817549665129768	0.00104687363716922
4931406C07Rik	ENSMUSG00000031938	0.0125921485045852	0.410325206215898	0.061655477125227	0.0170168891314151	0.0354098471334608	0.0253711274566423	0.152282915958249	0.153565696193977	0.0384601469705663	0.223906129932465	0.0450177685290873	0.022462345351677	0.109033810158859	0.0275945328915434	0.179512824294846	0.100317896074462	0.226298778432291	0.279387483544702	0.171413280785603	0.0229521392001969	0.288372761411787	0.0420127164019306	0.0278042827087137	0.593289304778181	0.259768977745787	0.206275614808261	0.046829870531293	0.0649418179837288	0.109130540329909	0.146930595145478	0.0646559527665275	0.0910806498265674	0.210605441005193	0.165567298828521	0.0712549568346594	0.0994442137604074
4931406P16Rik	ENSMUSG00000066571	0.0559198117329563	0.205862901686888	0.17321658811289	0.0490543402949598	0.206059756376913	0.255982744889719	0.158130955700189	3.2516188053354	0.284623325690742	0.365494810459341	0.396787372871109	0.059191655518831	0.191185605764863	0.0866740002264495	0.187203380159957	0.218935203802957	3.93857295756026	0.628760779422279	0.44079490655752	0.170271073157747	1.52051543839282	0.257451090554375	0.15227156371545	0.250427059903581	2.19790478643826	0.582114655437084	0.383413634323212	0.117282882392779	0.35456534589547	0.399857999586196	0.246083970158947	0.329566460081778	0.795761573284709	0.510140442302114	0.193680710786167	0.401239250561457
4931413K12Rik	ENSMUSG00000085088	0.00149103721381605	0.000108472458300475	0.000400723264544502	0.00228113303805874	0.000636432075154753	0.000608596572651885	0.000206990765355393	0	0	0	0.000740680827891551	0	0	0.0053653340051638	0.000319654057592711	0	0	0	0.000891881806396006	0	0	0	0	0	0	0	0	0	0.00155548366708103	0.000220116189651405	0.00157384420831032	0.00127885442054277	0	0	0.000713154390841867	0
4931414P19Rik	ENSMUSG00000022179	0.00111014745761819	0.01225219641135	0.00392342268723528	0.00448805146099071	0.00516997163327351	0.00212493415581384	0.00669492708502116	0.023002880749479	0.00591728229858504	0.00969695960874026	0.0013493062727082	0.000972365020914745	0.00246610300645164	0.00372348974103978	0.0125691598045354	0.00483462859905954	0.0250609667333085	0.0120786236609144	0.0163654170966094	0	0.0113613232137947	0	0.00916727077254664	0.0145138093588183	0.0064455700925314	0.00919019222623638	0	0	0.00415980115752141	0.00892980238858238	0.00338134548685704	0.00719222844791862	0.011931383413007	0.00754623502665921	0.00348938560067656	0.00669603036570595
4931415C17Rik	ENSMUSG00000054910	0.00175789547669262	7.898897274446e-05	0.00224879904772325	0.00384681566602601	0.00782059676222564	0.00477601797494696	0.0010409159846498	0.000805871659548196	0.00722084854144379	0.00600439850569628	0.00758821552161204	0.000581277234654935	0.000614986369134621	0.00651444335029707	0.00330831003412935	0	0.0015905081021278	0	0.00230897823095324	0	0	0	0	0.0174510263474072	0	0.00565025700193973	0	0	0.00553954700854179	0.00304889975280012	0.00171533757956399	0.00264961440255078	0.00220198566930166	0.00325677096409341	0.00247481461158327	0.00297615513145811
4931422A03Rik	ENSMUSG00000046085	0.000442742211002673	0	0	0	0.000710871345050415	0	0	0	0	0	0	0	0	0	0	0.000795305028109261	0	0	0	0	0.00882783947456699	0	0	0	0	0	0	0	0	0	0.000659783159129525	0	0	0.000876218289694342	0	7.87239515040305e-05
4931423N10Rik	ENSMUSG00000026774	0	8.57922831557147e-05	7.61523622957774e-05	0.000294686357058964	0.00104322123788249	0	0	0.000270411995389584	0	0	0	0	0	0	0.00091974625304574	0.00185166359938591	0	0	0	0	0	0	0	0	0	0.00401645138487244	0	0	0	0.000781401912758239	0	0.000506952327791035	0	0.00036140448248581	0	0
4931428F04Rik	ENSMUSG00000014837	0.000520106225097761	0.00569965980908408	0.00607162771776249	0.000702803906465234	0.013577586861418	0.0244780751796832	0.0117274256313375	0.0122576844448412	0.0135634021716447	0.0308281600592039	0.0178983625088259	0	0.0090147318122149	0	0.0160708153090957	0.0146793637478413	0.00885948724032839	0.00620925326045084	0.0052725438120383	0.0092319647316075	0.0250494432775326	0.0289940998450984	0.0133133561663767	0.039522520083749	0.0600782434438609	0.00515303748370996	0.0150080606483866	0	0.00993179156571904	0.0110356171060991	0.00268817684237191	0.0055698397565451	0.0184852187217852	0.0108864513694033	0.00892185321578972	0.0102331042142763
4931428L18Rik	ENSMUSG00000086727	0.018698444302759	0.0026976363311299	0.00032623255443597	0.0143530396753318	0.00719696001025756	0.000242268251036424	0.00023175526384572	0.00156223837168112	0	0	0.00224833286118343	0.010432282573393	0.000416428417558271	0.0211314377578486	0.00195372004602801	0	0	0	0	0.0146561011216326	0	0	0	0	0	0	0.0121304018195603	0	0.00153250611302725	0.00195484891695554	0.0162166876386218	0.00528272259643102	0.00107278147729712	0.00240642948320898	0.0137404958323826	0.00413699769519068
4931431B13Rik	ENSMUSG00000108354	0	9.31340203209119e-05	0	0	0	0	0	0	0	0	0	0	0	0	0	0	0	0	0	0	0	0	0	0.00379164889331248	0	0	0	0	0	0	0	0	0	0.000263102523375588	0	0
4931431C16Rik	ENSMUSG00000055061	0.000523033260881854	0.000964675445163465	0.000280401530772885	0.000568159091818145	0.00157595443734677	0	0.000118730808500527	0.00133247486419416	0.000459143905984959	0.00022330076491677	0	0	0.000885640516920029	0	0.000513481244686753	0	0	0.00222547385515951	0	0	0.00939418762823066	0	0	0	0	0	0	0	0.00114853084041682	0	0.0014509424400254	0.000551357909333886	0.000132423250132688	0	0.000297996563181879	0.000777682897079706
4931440F15Rik	ENSMUSG00000078157	0	0.00398152281352778	0.000789267991098604	0	0.000733082848698371	0	0.00150407771619893	0.00474582668763589	0.00174068611469811	0.00222001469909348	0	0	0.0037614666466332	0	0.000482839591224139	0.00440538107683299	0.0033811395783304	0.00241385342816099	0	0	0	0	0	0	0.00381318446661176	0	0	0	0.000729570948431023	0.00187594228801011	0.00050742838572505	0.000990022400857941	0.00302398842789956	0.00269661883275203	0.000659310521591502	0.00132581584243747
4932422M17Rik	ENSMUSG00000105881	0.0178921085734299	0.0137853572135837	0.00809501102529876	0.0182193767608083	0.0160539093617671	0.0499910470192723	0.0109955554896866	0.032445009082756	0.0810806799980139	0.0317621775962815	0.0560128602628664	0.00883084870817006	0.0169750893822666	0.0185083533402137	0.0189040894110079	0.0153528796306119	0.0172601155813994	0.0300081558627831	0.0402934022922325	0.0266669563229746	0.0172046182643149	0.00828989473996163	0.0471731334260998	0.0105244780529639	0.0136153368208216	0.0399847876931882	0.0061012812690665	0.0225504566467471	0.0225165393103676	0.0226343864106972	0.0182439001612946	0.0170646832174059	0.0328871654640893	0.0278492781081399	0.0219754765519309	0.0264527054359702
4932438A13Rik	ENSMUSG00000037270	1.55580235728881	0.489714127737876	0.470897997637752	1.55385579891583	0.947672389327925	1.79992548132744	0.448353153038573	0.805739429423255	1.5080232791995	0.610550084850167	1.32920856229288	1.80599745075043	0.52060174356506	1.00472641095007	0.653124023100664	0.441953911565003	1.00413927097383	0.594353563723735	0.560408538079405	1.58181851670266	1.05348066370902	1.04281080711495	0.307353324403418	0.349539730262347	0.658252664260121	0.639737298314514	1.29278056656455	1.40289735139026	1.29731061780877	0.991607881186621	0.778433746740075	0.93157208740066	0.978522607464016	1.19070973891055	1.15576177088182	0.990619290274166
4932438H23Rik	ENSMUSG00000039851	0.00667208610923955	0.000659739160270018	0.00161996135537583	0.00709085976436798	0.00244149642503874	0.0236738769277147	0.00299649316147946	0.00296071268028571	0.239379601815558	0.00517608131499456	0.0107627056199458	0.00878415931936133	0	0.0120873824816486	0.0316255087065385	0.0165348717286287	0	0.00520131457716243	0	0.223436829049889	0	0.00801610917299405	0.00338463537999978	0	0	0.060757404774359	0	0	0.0138156672499263	0.00897098476052285	0.0100122657490961	0.00921334715023794	0.0139800834743017	0.0165021707015515	0.032417165659472	0.0335562936718711
4932441J04Rik	ENSMUSG00000097216	0.00050357320524769	9.3194325795419e-05	0.000242876617419548	0	0	0.000626164548654645	0.00041696837803554	0.00462697746002295	0.000545037779838747	0.00835289954550816	0	0.00065804864229759	0	0	0	0.00162184571443064	0.00320587443727504	0.00819401377199157	0.0544569133322308	0	0.00800679676582196	0	0.00136867994924935	0	0.0043301852886285	0.0112077905251745	0	0	0.000477320021319987	0.00211231930338944	0.00087083582880752	0.00247000178659753	0.00205856265811658	0.00130471734125111	0.00129761970054799	0.00105370228051646
4932702P03Rik	ENSMUSG00000086796	0	0.000202001430170126	0	0	0	0	0.000611146063787796	0	0	0	0	0	0	0	0	0	0	0	0	0	0	0	0	0	0	0	0	0	0	0	0	0	0.000256285530785274	0.000314393447602974	0	0
4933400F21Rik	ENSMUSG00000102009	0.000308811993785945	0.00381010848350318	0	0.000619136774743182	0	0	0	0	0	0.00136867646200131	0	0	0	0.00605499068107011	0.00179839343181306	0	0.000676763893725871	0.0071541488166066	0	0	0.00531935548561194	0	0	0	0	0	0	0	0.00194376525724129	0.000901876284421673	0.00141885560437223	0.00105639334783538	0.00062611322992734	0.0007734646980089	0	0.000361668484902542
4933401L05Rik	ENSMUSG00000118060	0.000205348566254257	0.000765853679983367	0.00165133815559098	0	0.000332986550040569	0	0.00103369066629462	0	0	0	0	0	0.00451621778881213	0	0	0	0	0	0	0	0	0	0	0	0	0	0	0	0.000442030258933441	0.000788495334205611	0	0.00160271598179381	8.01380554308518e-05	0.000511984134918288	0	0.000556030315273255
4933402N22Rik	ENSMUSG00000067848	0	0	0	0.000526503779033524	0	0	0	0	0.0135378089778628	0	0	0	0	0	0.00264949340287752	0	0	0	0	0.00320369270435875	0	0	0.0239413194576544	0	0	0	0	0	0	0	0.000612186895063053	0	0.00352754058696623	0.00258551156126715	0	0.00109716229197991
4933404K13Rik	ENSMUSG00000111342	0	0	0	0	0.00247257631191761	0	0	0	0	0	0	0	0	0	0.00341632237022802	0	0	0	0	0	0	0.00434703983975072	0.0558504431612349	0.0169338336239008	0	0	0	0	0.000920225039516778	0	0	6.55876952971189e-05	0.000977379374743162	0.000330847103715013	0.000632765498465406	0.00191658265005736
4933404O12Rik	ENSMUSG00000097908	0.000394641777630959	0.00451476567635333	0.00327911636072213	0	0.0103186941022097	0.00279116457601478	0.00268566592607106	0.0196343187424757	0.00715662198670514	0.00849045851655894	0.0101019177381814	0	0.00185992287575039	0	0.0407601951487677	0.00780846737301476	0.0250637851542314	0.00610750948165032	0.0111635308613945	0.00300765809905181	0.00678293815370473	0.0110159334461365	0.00727329011957976	0.0213390773993581	0.0222075282903465	0.00516471836274296	0.020084517296246	0	0.0038365883804125	0.00686130817758806	0.00211850914704665	0.00306085643343155	0.0117903523778984	0.00940740371994345	0.00471369370588379	0.0068159832945081
4933405D12Rik	ENSMUSG00000097852	0	7.12903191311136e-05	0.000104581501174372	0	0	0	0.000104052999603454	0.00286291365892437	0.00135800686084546	0.00448527075331951	0	0	0	0	0	0	0.00179941796789334	0.00292865046029599	0.0311564423710618	0	0	0	0	0.00379164889331248	0.0163604812195671	0	0	0	0.000257724041318011	0.00123569752079446	0.000755750880125678	0	0.00215730144001481	0.000628428510454517	0.000219914159342706	0.00135123645637801
4933406B17Rik	ENSMUSG00000110427	0.000171549567789441	0.000218996405174009	0.000288061202635357	0	0	0	0	0	0	0	0	0	0	0	0	0	0	0	0	0	0	0	0	0.138347540951722	0	0	0	0	0.000569254816928681	0.000660012052690562	5.84824131920978e-05	0.000805859808164885	8.74284338162166e-05	0.0012650838524648	0.00137318025630273	0
4933406C10Rik	ENSMUSG00000097494	0.00154668636802924	0.00369662039456412	0.000598485509020521	0.000363127404266544	0.0012711897550339	0.000417097511016484	0.0018031838467226	0.00541299121767317	0.000450144838603269	0.001940522235333	0.0059204728225868	0	0.00128676012281594	0	0.0032336753687211	0	0.00425962486647706	0.0102112854446472	0.00345606001928164	0	0.00224331989809046	0	0	0.00835033848471942	0	0.00565025700193973	0.00631462625305865	0	0.0017401529626505	0.0035150140047013	0.00263804527636966	0.0017026759732058	0.00137057613643436	0.00238529727068143	0.000553346728899822	0.00172211141520831
4933406I18Rik	ENSMUSG00000087475	0.00370776579625977	0.001595623941297	0.00290189836800815	0.0090884897830129	0.0266176159589369	0.0120842364645708	0.000982969432356807	0.000451521084228549	0.00983304409556247	0.00231802704916184	0.0196121104424632	0.0021711921118868	0.00627499896481824	0	0.00469678217127303	0.00122735514417066	0.00105613104135999	0.00927965757646117	0.00266439873046729	0.0119637639621399	0	0.0707983524791382	0.00821821528300237	0	0	0	0.0367092432240936	0	0.0145554590745204	0.00948945145436559	0.00137120837395227	0.00533757669881584	0.00987180434026472	0.00962310932922714	0.00301547855860901	0.0046219065479668
4933406J10Rik	ENSMUSG00000086690	0	0	0	0	0	0.000374810247627011	0	0.000270411995389584	0	0	0	0	0.000864394933055206	0	0	0	0	0	0	0	0	0	0	0	0	0	0	0	0	0	0	0.000399439029351075	0	0	0	0
4933406P04Rik	ENSMUSG00000069713	0.0302686468095201	0.00520178299120709	0.00914782555755685	0.0262607973016684	0.0259633996539442	0.0352956904070068	0.00988799988247183	0.017631922919391	0.0288784036039393	0.00780108154532194	0.0101507451602294	0.0165535060536434	0.00722465642964951	0.0323211623730901	0.0149943645482529	0.0109005330374279	0.0198827535485855	0.00119776229257452	0.0381157567086218	0.0376815636754365	0.0219153450482549	0.0660356648973153	0.0105442895120178	0.00853926584712245	0.0164949196658342	0	0.0314188998519079	0.0927019584278856	0.0304096061285634	0.0193529582448773	0.0197058470718858	0.0177255357061093	0.0188745836530135	0.0200716569174439	0.017099020720123	0.0149062234891847
4933407K13Rik	ENSMUSG00000087396	0.000294495526393641	0.00687941323889004	0.00271389245989923	0	0.0120490014623791	0.0299343384240769	0.00785223233417429	0.0370084041930067	0.0232185844628666	0.0279416756278507	0.0345863722066828	0	0.00576356935632695	0	0.0154885293102718	0.010353576120556	0.0377528708404081	0.0140365021169104	0.0189596235533697	0.0196993264662912	0.0452659762382541	0.0195991346660863	0.0110461930573278	0.00912518974640387	0.0222742425185979	0.00618839845096969	0	0	0.0103574857803525	0.00977698712608631	0.0029195544377946	0.00609086008890249	0.0266711107655582	0.0140376642836301	0.0101900969924817	0.0144224591558775
4933407L21Rik	ENSMUSG00000026224	0	0.000837921399363361	0.000437286668080927	0.000599019333468792	0	0.000671477399346545	0.000652495337920811	0.000363234401843022	0	0	0	0	0	0	0.000446338347319792	0.00299781248183345	0	0	0	0	0	0	0	0	0	0	0	0	0.000535750183494082	0.000501478602440715	0	0.000496223548349866	0	0.00141357239073575	0	0
4933408B17Rik	ENSMUSG00000049357	0.176649012000314	0.00811704176058114	0.00436361356157717	0.117014915314376	0.0949700048606838	0.00482766458218402	0.00852131053071187	0.0332018873872688	0.00880524165957149	0.0173827342478227	0.00711137555983292	0.234297477478274	0.00641815018371717	0.0523681435929203	0.0109714302397183	0.00708222977462699	0.0618145019149335	0.0244609593834399	0.0182102025496052	0.0512160059396655	0.0131070469258856	0.00871541722445337	0.00704025960087124	0.0041809762867254	0.0176086495966288	0	0.0895459403332724	0.169111322734872	0.0326051452076973	0.0264065414457353	0.104033756513348	0.0705089917858337	0.0194760932123818	0.0262814338982155	0.125786223762121	0.0579096826607682
4933408J17Rik	ENSMUSG00000097407	0	0.000818573918693774	0.000690503952158553	0	0	0.00530745989801531	0.00177499776150858	0.000486984641708051	0.0019115975292815	0.00101184821237002	0.00029664589018181	0	0.00228810282919007	0	0.00248495113592086	0.00169615078155857	0.000544113483790506	0	0.00424265257427188	0.0038446485183878	0	0.0101858321371397	0	0	0	0.00516471836274296	0.00690190665171253	0	0.00197636425008946	0.000581167044128979	0.000347522881005502	0.000769795978060474	0.00197318975117623	0.000291100709731153	0.00150285933985572	0.000548876017985454
4933408N05Rik	ENSMUSG00000084848	0	0.000404513453009214	0	0.000341162233286189	0	0	0	0	0.000517906836018059	0	0	0	0	0	0.000351037044166989	0	0	0	0	0	0	0	0	0	0	0	0	0	0	0.000254061364979697	0	0	0	0	0.000377607178060497	0.000173795122575168
4933409K07Rik	ENSMUSG00000095552	0	0	0	0	0	0	0	0	0.00152733968584455	0.00187987528036316	0	0	0	0	0	0	0	0	0.00557726668703334	0	0	0	0	0	0	0	0	0	0	0	0	0	0.00054334901908444	0.000971187653588278	0	0.000297365481375804
4933411E08Rik	ENSMUSG00000112500	0	9.64362002208389e-05	0	0	0	0.000509800272998046	0	0	0.00138457248416949	0.00218112750589544	0	0	0	0	0	0	0.0034194113050972	0.00121936958836156	0	0	0	0	0	0	0	0	0	0	0	0	0.000894114094949985	0.000347695435381625	0.000678898817586874	0	0	0
4933411K16Rik	ENSMUSG00000090369	0	0	0	0	0	0	0	0.00185003753193039	0	0	0	0	0	0	0	0	0	0	0	0	0	0	0	0	0	0	0	0	0	0	0	0	0	0.00087198289365798	0	0
4933412E12Rik	ENSMUSG00000112627	0.00132034150870378	0.00698330907875623	0.0157673306811046	0.00278837845676358	0.0180137625601257	0.0140522879825483	0.03474037197111	0.0625467405707812	0.0140711275543345	0.127327721660367	0.0166526767620304	0.000459937912981127	0.0303782380952284	0.0158130405994419	0.021478259895922	0.0174990468769474	0.0418334080258814	0.0156762032768924	0.0419811388978147	0.00267192501509638	0.010046609795776	0.0140462064005753	0.00982145174887461	0.00370910250846603	0.123282812121972	0.0267793692927898	0.0345279345005138	0.054737967735031	0.0136069867978374	0.0163800816355764	0.00909468839165241	0.0146330062660915	0.0335785405144553	0.0258638119285674	0.0216297624208976	0.0275744077222471
4933412O06Rik	ENSMUSG00000113960	0.0473060076604276	0.00175898080806366	0.00158367916644354	0.0267446757006964	0.0260021561374782	0	0.00768490819002018	0.00199993633543673	0.00138791041204839	0.00394554110010438	0	0.0600374600102511	0	0.0688584720876194	0.00350235584079818	0	0	0.00674832050510128	0.00149760503003597	0.0363171599451105	0	0	0	0.00235573757554556	0	0	0.00631462625305865	0.0375512133426211	0.00226288018411243	0	0.0388767572610551	0.0266703352804975	0.00135602099296451	0.00498054052841034	0.0268528071996481	0.0210264951834741
4933413C19Rik	ENSMUSG00000089952	0.000547299154946561	0	0.00093440630725471	0.00137233009124366	0.000243520148029079	0	0.000330597637879877	0.0057098405852379	0	0.00163967649944781	0.00269134657631265	0.000918081851587478	0	0	0	0	0.0145294515978517	0.00292865046029599	0.00430525275277861	0	0.0113753591697176	0	0	0.00370910250846603	0	0	0	0	0.00124783222244991	0	0.000560774629686477	0.00113599629114462	0.00309964454897184	0.00100424530461158	0.00110882219533731	0.000832466702524815
4933413J09Rik	ENSMUSG00000021874	0	0	0	0	0.000868848455191791	0.000587843997489671	0.000795259312859933	0	0	0	0.00178574553626117	0	0	0	0	0	0	0	0	0	0	0	0	0	0	0	0	0	0	0	0	0	0	0.00199332846857478	0	0
4933415A04Rik	ENSMUSG00000045877	0.00573820989503929	0.000186257805506203	0.000349061317640225	0.00530608496919348	0.00182737962435711	0.000652743474295027	0	0.00646304001711586	0.0012195422375039	0.000786307245624691	0	0.00306822475315124	0.000370375226401116	0.00859417215631361	0	0	0.0116795207670481	0.00145795207886471	0	0	0.00314125896004853	0	0	0	0.00744234591394438	0	0	0.0106060509641961	0.00466758636852153	0.00258061180113363	0.00370259868118981	0.00239379256848324	0.000783275038818368	0.00329858346480664	0.00193905429764951	0.000940126128112829
4933416M07Rik	ENSMUSG00000097262	0.00153543742747867	0.00100307135129225	0.000406258695117546	0.00145152564960378	0.000279234240305692	0	0.00144542888765671	0	0.00207394773822379	0	0	0.000950001857260547	0.000913864354931025	0.00103059103365189	0	0.00127902982006864	0	0	0	0	0	0	0	0.0043382159954362	0.0035779314618605	0	0	0	0.000899103304997706	0.000112953692058596	0.00113240654430469	0.00153576268531131	0	0.000227582485956062	0.00106991588791243	0.00114873516346202
4933417D19Rik	ENSMUSG00000097637	0	0.000607522664725216	0	0	0	0	0.000830417362013458	0.000268473558146648	0	0.00127157091593631	0	0	0	0	0	0	0.000632186978149406	0	0.00273485872813754	0	0	0	0	0	0	0	0	0	0	0	0	0.000664845230182616	0.000593801463971659	0	0	0.000400055269044511
4933417E11Rik	ENSMUSG00000101848	0.000490085106485331	0.026941725299982	0.0128703053612256	0	0.001207094892064	0.00146293611492086	0.0140410920741499	0.000981889249176784	0	0.000572190811330809	0.000700959276789472	0	0	0	0.0235732308699146	0.00337992961313198	0	0.0158559770088445	0	0	0	0	0	0.00365564442498283	0	0	0	0	0.00477036674750961	0.00819711538371222	0.00338475036538984	0.00775484833893329	0.0119046487981207	0.0110676628577174	0.00381497652166927	0.00317003491247217
4933421A08Rik	ENSMUSG00000086443	0	0	0	0	0	0.000385485083442679	0	0	0	0	0	0	0	0	0	0	0	0	0	0	0	0	0.00358618152042048	0	0	0	0	0	0	0	0	0	0	0	0	0.000298211122116455
4933421O10Rik	ENSMUSG00000085037	0.0398112280691665	0.0298042758054047	0.0587856256247867	0.0547539705770253	0.101381354241094	0.0683557665630768	0.044036670526638	0.0651318269095626	0.106012928083135	0.112369812036217	0.0569328305446005	0.0165026725104043	0.058891859117319	0.0855519656512999	0.0493387174444508	0.0826489713410433	0.0742341006621082	0.0477811936180669	0.099765401635977	0.0503909520317557	0.0697923109636485	0.086819305314335	0.241762438397157	0.064724999328503	0.0745438187470931	0.0928119373913417	0.106317857083426	0.103763227167933	0.0791800569885051	0.0749876392918299	0.0433326408869795	0.044597593886795	0.076442410568655	0.0769171220630966	0.0463011768231964	0.0601711401905111
4933422A05Rik	ENSMUSG00000111746	0	0.00114982583026372	0.00014190432625848	0	0.000385778997936738	0.000834533334310237	0	0.000400403863352732	0	0.001906747077028	0	0	0	0	0.000479676076664133	0	0	0	0.0022072950217551	0	0	0	0	0	0	0	0	0	0.000246309189332819	0.000429656483242177	0.000508172157080642	0.000320623874902432	0.000634729556603978	0.00015129808511294	0	0.000619515197302662
4933423P22Rik	ENSMUSG00000085471	0.0386037805454223	0.0108196897327228	0.0182638754498145	0.0584393142220556	0.031073483418216	0.000554787729338151	0.00863807198900765	0.00248347931857439	0.00497846623849227	0.00160630880650432	0.00914489615510859	0.0166002327005975	0.0386105529499294	0.0693498838047992	0.00670406431815445	0.0128997043630645	0.00200244678973237	0.00745607513922667	0.0133596469948352	0.0143760625547628	0	0.0596459753524158	0.00293285070665766	0.00484707479036402	0	0	0.0336793328792073	0.172992378533886	0.0460409178900904	0.0318425995144312	0.0245256452585307	0.0195802845163284	0.00819432448802337	0.0194761389019364	0.0169916190914927	0.0127661562435855
4933424G05Rik	ENSMUSG00000117450	0.000142976975945739	0	0.000130032205726553	0.000792034540309489	0.00200024881475116	0.00152216446158732	0	0	0.00111830854490613	0	0.00499678528742253	0	0	0	0	0	0	0	0	0	0.00404566788118018	0	0.00711442060138475	0	0.00312811932148589	0	0	0	0	7.52503609609315e-05	0	0.000237379532812709	0.00268299756522893	0.00127736184345716	0.00119781995835874	0
4933424G06Rik	ENSMUSG00000102416	0.000147002294661719	7.74467959873266e-05	0	0.00125363652453378	0	0.000228462492433037	0	0.000596845599385774	0	0	0.000515462854715764	0	0	0	0	0.000519046596525824	0	0	0	0	0	0	0	0	0	0	0	0	0.000266657181366718	0.00104072584331889	0.000405500925778985	0	0	0	0	0
4933424M12Rik	ENSMUSG00000087289	0.00272088161693841	0.0317700783406654	0.00394157414737068	0.000493281895212719	0.000342801957618571	0.000525335485807931	0.00814041920623735	0	0.00524589678238421	0.000761007015356628	0.00183510598395152	0.00669422444483692	0	0.00771919207031728	0.0219400408094113	0.0104362291496345	0	0.0190088186210315	0.00107640772602409	0.0102698084064544	0.00908327173497026	0	0.0170202006534102	0.0018167729933061	0	0	0.00497419635640117	0.00564541169164761	0.00606704188232169	0.0104958545390818	0.00449460003697984	0.00660363034259421	0.0105889133398772	0.00861868835876229	0.0032218817057241	0.00803779010885175
4933425D22Rik	ENSMUSG00000107164	0	0	0	0	0	0	0	0	0	0.00232938704985194	0	0	0	0	0.000446338347319792	0	0	0	0	0	0	0	0	0.00179918083296675	0	0.00347224392374675	0	0	0.000432940782588794	0	0	0.000265931825992289	0.000210293863593516	0	0	0
4933426B08Rik	ENSMUSG00000116644	0.000125965076711535	0.00129712419071862	0.000167388305549943	0.000594693242952647	0.0391419481894444	0	0.00149758890633941	0.000381850784932473	0.000531158727012247	0.000250131162528351	0	0	0.00148742434773839	0.00251237091438242	0.00100615613661733	0.00339210944467778	0	0	0	0	0	0.104879925469084	0.0094596191612004	0	0	0	0.0293352843113444	0	0.00672089607121443	0.0111646075799747	0.000554646357401336	0.00310733139511239	0.00699429089402578	0.00530323913689589	0.00169472219522758	0.00174842268047203
4933426K07Rik	ENSMUSG00000086933	0.000140768981813872	0.000130364499139594	0	0	0	0.00254801682183024	0	0	0.000297204659408216	0.000158549714055591	0.00117593989347866	0	0	0	0	0	0.000964797435954334	0	0	0	0	0	0	0	0	0	0	0	0.000753270734450837	0.000289933914189019	0	0	0.000897863210658307	0	0.000280096500802945	0
4933427D14Rik	ENSMUSG00000020807	0.000959090752443919	0.00260474230106513	0.00100031697372875	0.00307358189843923	0.000260088927525388	0.00242780677782744	0.00173906740376863	0.00822673103414043	0.00559083572793116	0.00631181333839538	0.00416755037723249	0.000394608542406804	0.000606959384159586	0.00836219108460345	0.00695202778432122	0.00289322679768967	0.0106750212432499	0.00407704756078994	0.00436505857908613	0.00959535584303849	0	0	0.00369051425949894	0.00973185645605844	0	0.0344357292177743	0	0	0.00286415188010288	0.0039626397723468	0.00163984109605898	0.00160718246993749	0.00212579026857879	0.00469662169564891	0.00242557477030129	0.00444563540327008
4933427E11Rik	ENSMUSG00000044276	0	0	0.000733313542434814	0	0.00243946867519626	0.00131149530160637	0	0	0.000732697996246828	0.000816368189430135	0.00314529158533361	0	0.000603870532331802	0	0.000421693463599505	0.00135544001784843	0	0	0.00173951766654142	0.00324495377238856	0	0	0.00571077440385226	0	0.00403148102905972	0	0	0	0.00208126500370222	0.000542986779906013	0.000447976746336129	0.000792399961189637	0	0.000247493770743136	0.00012148432561852	0.000444747322608055
4933427J07Rik	ENSMUSG00000087267	0.000213270169225716	8.4092654969098e-05	0	0.000702005038711366	0.000280340306219081	0	0	0	0	0	0	0	0	0	0	0	0	0	0	0	0	0	0	0	0	0	0	0	0	0.000660866240359707	0.000415433717420023	0	0	0	0	0
4933428G20Rik	ENSMUSG00000047988	0.000407994520679089	0.00065856726734351	0.000784059491320359	0.00122627797461588	0	0	0.000184866878654749	0.000578649589251375	0	0.000694920996169248	0	0	0	0.00337918892707372	0	0.00225609981707543	0.00216863358521188	0	0	0	0	0	0	0	0	0	0	0	0.000558582728324403	0.00100953347098272	0.000562500666382824	0.000347080459913241	0.000441278090495904	0.0015880242846765	0	0.000189416407119778
4933428P19Rik	ENSMUSG00000105203	0.000416495188404812	0.000560726472085651	0.000386555132546463	0.00124841415549459	0.000493345338727703	0	0	0.000826854104569924	0.000490602123836218	0	0	0	0	0	0	0	0.00259642270073139	0	0.00239096711750743	0	0	0	0	0	0	0	0	0	0.000796436227050191	0.00204311647626532	0	0.000846143394414228	0	0	0	0
4933429H19Rik	ENSMUSG00000097786	0.00200729609647257	0.00205752437906388	0.00236611150191022	0.00297234897423806	0.0159843928935808	0.0101995262987461	0.00464512720866408	0.0106672443194734	0.00507817293032534	0.0138267665786567	0.00227099958166277	0.000707058065729532	0.00205486350650972	0.00295496864511579	0.00333569080550252	0.00730890366829425	0.00319340951205253	0.00175351982619305	0.0111847693893306	0.0139026870348576	0	0.0351545067828526	0.00405944842710973	0.00178007050859285	0.00898579880789857	0.0118071560811577	0.0263244488318526	0	0.00768547876800629	0.00888614564626275	0.00313196459651891	0.00272609385437988	0.00829839003287227	0.0066532135989502	0.00327981907377473	0.00481445023247054
4933430I17Rik	ENSMUSG00000058046	0.000331998668927275	0.0024850574537141	0	0.000711712973559578	0	0.000276737643968608	0.0106674399746763	0	0	0.00232472054807339	0.00110958400219659	0	0	0.0028376594871044	0.00129738735454595	0	0	0.00126564303145806	0	0	0	0	0	0	0.00484386292255438	0	0	0	0.000531017064853994	0.000340806554760012	0	0	0.0008094222117211	0.000695820366973339	0.00320490993218856	0.00350660273319118
4933430L12Rik	ENSMUSG00000108523	0.000513834470700006	0.00118593343677836	0.000264374364675355	0.000715215903655268	0.00038309417657776	0.0010701257854278	0.000723161790869371	0.000821577235843959	0.00163676622133531	0	0.000772197313710873	0	0.000893690748861907	0.000676808506779049	0	0	0	0	0	0.00197077498361301	0.00404387605519891	0	0	0	0	0	0	0	0.000960929324121749	0.00121319368053801	0.000674665055942358	0.00049357745804959	0.00024706251852404	0	0.000406878438104979	0.00113175264612457
4933431E20Rik	ENSMUSG00000086968	0	0.00471404647510181	0	0	0	0.00125931055517587	0.000836470952186793	0.00417073753085658	0.00335097398434155	0.0197603119275944	0.00106719254932951	0	0	0	0.00173192210764722	0	0.00407329312249613	0.000805966927791892	0.036707398934948	0	0	0	0.00334975592430241	0.0025474169828648	0	0.0294946999560344	0	0	0.00225029508082133	0.00274723489952342	0.000989986913482562	0.00131316476891986	0.00494980921233092	0.00354014606604042	0.00197566301562673	0.00229784756783043
4933431G14Rik	ENSMUSG00000108709	0.0028034987984532	0.000259344744559952	0.000192500723037123	0.0100442730632465	0.000622422054728576	0	0	0.0008624950367004	0.000676663421388898	0	0	0	0.00164549187858221	0.00581546635744141	0	0.00174233451219686	0	0	0	0	0	0	0	0	0	0	0.0130165961601041	0.02508994746165	0.00507624723857345	0.00411249641970698	0.00222980811640908	0.000654628029464447	0.00181502854326789	0.00064351842566565	0	0
4933431K23Rik	ENSMUSG00000086451	0.000368235463895857	0	8.74382724051064e-05	0	0.00262337099231094	0.00224858378729476	0.00025252628558733	0.000282943060538497	0.0014903765186754	0.00615464949661502	0.00529455588537045	0	0	0	0.00262632971006908	0	0	0	0.0194533958788963	0	0	0.0234392634555578	0	0	0.0253307207203024	0	0.0054366292898403	0	0.00101425758520381	0.00184224404211036	0.0010809309929968	0.000760329923736423	0.00245330178744601	0.00218064291730065	0.0015716574931101	0.000256171793917697
4933432I03Rik	ENSMUSG00000114980	0.0823476294434503	0.00436517314533519	0.00244797450010541	0.122377069182168	0.0210650351639659	0.00175143051698148	0.0068958312902106	0.00688471678126225	0.00488430521463504	0.00286167573718896	0.00651823584634383	0.0425747244792811	0.00310749516619378	0.127657362850376	0.00525909234003162	0.00287198372495903	0.000851406348749833	0.0233593153607167	0.00568387299337625	0.0680873105337423	0	0.00966893564356436	0.00339514304416674	0	0	0	0.106907962604418	0.0453216601565066	0.0643721093589444	0.0527593767617323	0.0444999403124398	0.0244906244683475	0.00790627684517165	0.020996212202263	0.0271377244896913	0.0199251690754871
4933432I09Rik	ENSMUSG00000116557	0	0.000626911409341073	0.000114685159419253	0	0.00101603238135841	0	0	0	0	0.00224672593480747	0.00127370751803315	0	0	0	0	0	0	0.00098227870979656	0	0	0	0	0.00467633670746615	0	0	0	0	0	0.000172168361167764	0.000397787202083291	0	0.000814558151698343	0.00149447479728752	0	0	0
4933432K03Rik	ENSMUSG00000108811	0	0	0	0	0.00123166083021555	0	0	0.000683609985737161	0	0	0	0.00110994504606498	0	0	0	0	0	0	0	0	0	0.00973156452416542	0	0	0	0	0.00785237534354142	0	0.000862989083856045	0	0.0007665834622741	0	0	0	0	0
4933433G15Rik	ENSMUSG00000097021	0.0340010450827706	0.0304843268319266	0.026342867370923	0.057083477655196	0.0370012477311306	0.013492595278464	0.0394040186160614	0.0329716956350992	0.0272529368327743	0.0215274203073363	0.0129120795485335	0.0224761396364207	0.0323383181618386	0.133650466291803	0.0208756698573457	0.0172625928347527	0.0335744098231425	0.0227913764417067	0.0142322792537227	0.069141803217033	0.0225592185175718	0.0584919414915661	0.0144256583543976	0.00719425445698623	0.0194567707450511	0.0371958289823779	0.122150799818505	0.0892309644773362	0.0543486492602533	0.0421063608965884	0.0330081190424933	0.0318483723035919	0.0249141462019001	0.0326823701550869	0.0297036639591976	0.0232550064956829
4933433G19Rik	ENSMUSG00000114362	0.00050627649903296	0.000643407329506268	0.00020122536184093	0	0.00057167942435998	0.00149779643433738	0	0.000920322865161213	0.00245033386673347	0.000928927738711206	0.00385710034549906	0.00133475529263842	0	0.00228311284171065	0	0.00289489889644042	0	0	0	0	0	0	0	0	0	0	0	0.0143376164572897	0.000786058869910989	0.000825744066867491	0.00080310412612549	0.000156934979499662	0.0013365970305295	0.00241758455448311	0.000240106674131354	0.00039926820227224
4933433H22Rik	ENSMUSG00000117571	0.000475238472869109	0.00225642710519351	0.00100627433610038	0.000507990074280341	0.00039773393477068	0	0.00201023020734379	0.00146154385800809	0	0	0	0	0.00436859079316779	0.00259064270218541	0.00137984783687695	0	0	0	0	0	0	0	0	0	0.00394772579412452	0	0	0	0	0.000708225838949888	0.000642137941183457	0.00115968045953716	0.00141010745104811	0.000972350462752675	0.00115667756410257	0.00134880450802195
4933434E20Rik	ENSMUSG00000027942	0.146623162573834	0.353775632923022	0.298491331712533	0.214206083206548	0.347100612219277	0.315690129169608	0.324877236466793	0.388679683270017	0.40545271169185	0.233273783538949	0.435647044947143	0.115090930969924	0.340770204800911	0.399927881083856	0.29178799120303	0.278231530849689	0.419435214634733	0.338717447210341	0.222375420974659	0.214554562230247	0.292139705472059	0.366736844524775	0.313173057889928	0.309166459551933	0.360285424428365	0.341706960090709	0.348818077554653	0.304163746013859	0.334034584380258	0.329607404189649	0.19598490884947	0.239509750670259	0.390735877890573	0.31470563891015	0.260204822164915	0.298621572833468
4933439C10Rik	ENSMUSG00000072893	0.000601199246700412	0.0047976114802025	0.00721909455278887	0.00150825948286641	0.013219927626468	0.0180932663866551	0.00668991443180837	0.0480165874208304	0.0221225484437627	0.0355965557346632	0.0159716449855875	0	0.00469199305210572	0	0.0155156509743944	0.0141052168991892	0.0273368289167354	0.0117204592452199	0.0555331591003553	0.0124782435436366	0.0583348963435047	0.00576823685764914	0.0108167754791729	0.023906437180415	0.0551617861804802	0.03557558982762	0	0.022475950732716	0.00970103224458333	0.0130314012567401	0.00619534279981401	0.00844003821864207	0.0184693145612361	0.0154398000249608	0.00705334979086931	0.0173157411674536
4933439K11Rik	ENSMUSG00000085184	0.0141279473173715	0.00835108280570057	0.00479311412980877	0.0213713657013622	0.0102565280022113	0.00188723804826049	0.00864999383141618	0.00285920833604328	0.00863131707028204	0.00123958120958597	0	0.0193598937498022	0.010621393695509	0.0218920019528353	0.00461222253208877	0.0228140524299413	0.00268564522626561	0.00113724629456726	0.00101536119646914	0.00661601127047	0	0	0.00663928378037594	0.0163513825295505	0.00713450430960137	0.0143610926106121	0	0.0143376164572897	0.0100333833518682	0.00789930034219206	0.01171357991679	0.00643123200031709	0.00446031385793796	0.00843335162961749	0.0134795377476655	0.0117043897935427
4933440M02Rik	ENSMUSG00000045928	0	0	0	0	0	0.00234470144679862	0	0	0	0	0.00107377592229298	0	0	0	0	0	0	0	0	0	0	0	0	0	0	0	0	0	0.000724532005109912	0	0	0	0.000757206606166562	0	0	0
5031415H12Rik	ENSMUSG00000097282	0	6.78268218453915e-05	0	0	0	0	0.000560265149314058	0	0	0	0	0	0	0	0	0	0	0.00109979930862216	0	0	0.00132993472946335	0	0	0.00148829124073632	0	0	0	0	0	0.000292521370351826	0	0	0	0	0.000194543751125629	0
5031425E22Rik	ENSMUSG00000073147	0.356505240601968	0.194838463970647	0.263228927140916	0.44632752916804	0.586896063781545	0.635469790527306	0.21001925231326	0.451525506451086	0.712777150418168	0.230651603277656	0.644125587147153	0.213547462464306	0.364777657076996	0.605102239112766	0.27203066505051	0.322285499063265	0.343601222253708	0.237757175980502	0.268681945976563	0.74565086848218	0.360563855809785	0.736390552337595	0.410173239700011	0.265864470872538	0.272998736588209	0.238990140017766	0.714875572232303	0.433137589618238	0.542309465243206	0.527464995258364	0.285163971741124	0.295300776566938	0.450689041685012	0.467231847109328	0.282326856302331	0.355545981754101
5031425F14Rik	ENSMUSG00000085129	0.00513100106529793	0.0221956113720547	0.0162982695039591	0.00778186654250497	0.00364013569889823	0.00216439500884612	0.0287209784675062	0.00211710466528741	0.0107637262268546	0.000723254774005045	0.0526126492941622	0.0056551336966761	0.0133734172774352	0.00802799953449285	0.0143464296793258	0.0122488553603397	0	0.011557125529935	0.00194895244910162	0.0162874695510195	0.00152916866286893	0	0.00653049242279651	0	0	0.00306489360528339	0.0108372580792055	0	0.0099079437272542	0.0126559121289529	0.00799146505934229	0.0133887491558761	0.0161072673432864	0.00844324914657469	0.0116755663271485	0.0111648624591259
5031434O11Rik	ENSMUSG00000097885	0.00991833329727676	0.00606910671866307	0.00421663341127345	0.00874594417156231	0.00746664891518559	0.0247016182675462	0.00526402718595119	0.0179257453818693	0.0213411194196424	0.0125403361871283	0.00911423288733548	0.00183910268722256	0.00499779692779025	0.00722908014591986	0.00417204623029457	0.0123577150367628	0.00540023646128402	0.00771200408603742	0.0134408812920254	0.0335947637052873	0.0185822661235809	0.00441633691351046	0.00640067518233361	0.00911083937299601	0.00296234152953988	0.0130098283737853	0.0263221208169044	0.143223998786991	0.0089423006818548	0.0151559431854913	0.0069116094886627	0.00877895324523291	0.0130907673163327	0.0102073430716618	0.0102429464336144	0.00955904640999605
5031439G07Rik	ENSMUSG00000036046	0.439868665080824	0.673309430496655	1.06265770816247	0.552162557965579	0.35427352536197	0.0829575108491356	0.857116357332388	0.297847673380101	0.114243760387003	0.227206459722174	0.0933868524320291	0.255532633736196	1.44891749899053	0.566638306357087	0.490939288670987	0.807226698576666	0.269155065156844	0.555530829895782	0.156187867404694	0.230839127969481	0.244983898664477	0.252582565165597	0.177887213259946	0.0837264140952167	0.25588599675145	0.168093930835181	0.721176968346149	0.245062944583685	0.566034199683312	0.609202751283311	0.511612803503039	0.583948927170753	0.460878858731269	0.529438894750223	0.437927870787856	0.448135054445962
5033403F01Rik	ENSMUSG00000096932	0.00119768144630336	0.0014462333841292	0.00140879403616647	0.00077489201104934	0.00117252788356011	0.00159504074886893	0.00149769954347781	0.001169724169683	0.00418637061364693	0.000684837641132618	0.0019872142634291	0	0	0	0	0.00383895121295966	0.00453296365146532	0.000771177577364149	0	0.0130666748357022	0	0	0	0	0	0	0	0	0.00152929115462906	0.00191369197507628	0.000847340199855945	0.000919109998209273	0.00252631960261064	0.00104538374645089	0.00133337806570886	0.00131625729945922
5033403H07Rik	ENSMUSG00000106352	0	0	0	0	0	0	0	0	0	0	0	0	0	0	0	0	0	0	0	0	0	0	0	0.00326200949570964	0	0	0	0	0	0	0	0	0	0.000125759559443136	0	0
5033406O09Rik	ENSMUSG00000113769	0.019103075077406	0.0174082206678492	0.00384720636979407	0.00806637546556786	0.00915425321632983	0.00212719735779143	0.00704011111152254	0.0437606696916646	0.00545427558832436	0.0023468194238316	0.0217235295762729	0.00268888219228669	0.00136010345923432	0.00631212776703197	0.0147507607323438	0.0236105555209917	0.141455543191098	0.0508322188941499	0	0.011902832415861	0.0960039825244736	0	0.0107516359604466	0.0124360423037406	0.0268501875300625	0.0244867950541957	0.00980993255671367	0	0.0164139793270365	0.0231169235485803	0.0114633160515152	0.0111449931772117	0.0290637770023761	0.013948922156283	0.00912471903872234	0.0103980244790753
5033417F24Rik	ENSMUSG00000097251	0.00199698085587398	0.000826218779172002	0	0.00257766841554993	0.00398729214751115	0.000627123636609697	0.00164641933220922	0.00182765604607609	0.00332471620346424	0.00501385370749445	0.00504115130662165	0.00156486441232299	0.00128665403944392	0.00252058371677713	0	0	0.00105311911767153	0.00182597541324106	0.00789459983339741	0.00329716997306872	0	0	0	0.0188220904916988	0.00284192717902635	0	0	0	0.00326311164998481	0.00175606906055824	0.00241272773298447	0.00147578920562238	0.00281258582832972	0.00298790129103321	0.00109407524353746	0.000711379170300241
5033421B08Rik	ENSMUSG00000112276	0.00038127341775688	0.00898420387434058	0.000910436265292841	0	0	0	0.0141046325366386	0.000887507852550125	0	0.00593791684445792	0	0	0.000903902345283103	0	0.00139764363375302	0	0	0.0121010366653728	0	0.00375384675446163	0	0	0.00322831621211443	0.00230709246365176	0.0127020439349439	0	0	0	0.00251291784427156	0.00337710222965389	0.00115806347530182	0.00138252925011755	0.00599012840005696	0.00450980200565547	0.0012012739864393	0.00181962245216302
5033426O07Rik	ENSMUSG00000097097	0.000170246247236435	0	0	0	0	0	0	0.00131105083320862	0	0	0.00101645043716517	0	0	0	0	0	0.00100122339486619	0	0	0	0	0	0	0	0	0	0	0	0	0.000689315003820972	0.00045459563950248	0	0	0	0	0
5033428I22Rik	ENSMUSG00000097910	0	0	0	0	0	0	0	0	0	0	0	0	0	0	0	0	0	0	0	0	0	0	0	0	0	0.0185486985313924	0	0	0.000357584708606348	0	0	0	0	0	0	0
5033430I15Rik	ENSMUSG00000038152	0.00738947081203956	0.0208367244074129	0.0070487029151891	0.0121889111306974	0.00771253288467867	0.0336322995907697	0.0040690698251645	0.0305047388036814	0.126863781583281	0.00763110158094028	0.0398543407994488	0.000565623016784297	0.00189367577854863	0.019291734507763	0.0509085542527403	0.0050719897206698	0.0152604017758008	0.0151496222894798	0.0459519167509876	0.0432992395193681	0.00490240055848147	0.0110605140240144	0.0243965105258072	0.0471394869757892	0.00680915106377823	0.0429297220927955	0	0.0206853469139531	0.0163614596189991	0.0132775390438398	0.0130319220960978	0.0194804210386655	0.023824855921534	0.0210829473330319	0.0226354695021639	0.0284589600727549
5330413P13Rik	ENSMUSG00000086822	0	0	0	0	0	0	0	0	0	0	0	0	0	0	0	0.00351004695569483	0	0	0	0	0	0	0	0.0796672314023619	0	0	0	0	0.000759867254475999	0.000505583548334947	0	0.000103684752895801	0	0.000828323343615995	0.000577377289525205	8.97779620420572e-05
5330417C22Rik	ENSMUSG00000040412	0.000507886672315847	0.00129595522631618	0.00113403099505877	0.000626594268532441	0.000757287357307183	0.00371690202318898	0.000193533968191841	0.000984193071910657	0.0154702946473189	0.00248340323900577	0.0018682866469257	0	0.000769231301775517	0.00157565747853521	0.00128286221971126	0.00382981698262648	0.00264522294633009	0	0.00282305965463817	0	0	0	0	0.555163333322259	0	0.00448535285598115	0	0	0.00366307006647251	0.00555596549239869	0.00203565700501069	0.00188344585991178	0.0122107822437442	0.00515480945670192	0.00222114571095932	0.00190598523323332
5330426L24Rik	ENSMUSG00000105501	0.000315244956049179	0.00155248466459617	0.000794328033441112	0.000710484823475783	0.00106187569002851	0.00118017862904133	0.000391608729096913	0	0.00273088709423837	0	0	0.000584562693033562	0.00117046493660014	0.00606707024817958	0.000569909875592094	0	0	0	0.00101708871780101	0	0	0.0122764200518634	0.00229082268940751	0	0	0	0	0	0.000184281278758803	0.000980057718545508	0.000668468121434679	0.000768500185110037	0.000519016074303888	0.000910305871551555	0.00200256721225653	0.00134946999024374
5330434G04Rik	ENSMUSG00000087620	0	0	0	0	0	0	0	0	0	0	0	0	0	0	0	0	0	0	0	0	0	0	0	0	0	0	0	0	0	0	0	0	0	0	0	0
5330438D12Rik	ENSMUSG00000052291	0.0377690712819697	0.0074644849077245	0.0344450540068384	0.0360402490914644	0.084343437557798	0.0692129192136063	0.0182629958744081	0.041943253770215	0.0612764987615965	0.0200707204570247	0.0620768562799533	0.0187027423748051	0.0358641596791938	0.0557681611273369	0.0213994257861843	0.0292427858940785	0.0295286674555798	0.0152534691867186	0.0347989253454136	0.0750809668695011	0.0171748559665196	0.0614675356322853	0.019378792265714	0.04222920745025	0.011966717872596	0	0.0657274953433651	0.0333357779570502	0.0419699550438229	0.0537434582841046	0.0387232442552162	0.0323300447916373	0.0435341857128046	0.0389666766462962	0.0323249539813849	0.0330058598303325
5330439K02Rik	ENSMUSG00000097827	0.00780663793574989	0.00281674624457444	0.00570216296790448	0.0126862123660405	0.0127494276962438	0.00445480407457034	0.00964265020355581	0.00499196784127306	0.0124895170958542	0.00253169668111356	0.011800699182017	0.000735553724844062	0.00360997257157863	0.010731229200955	0.00806196415588211	0.00845438963377114	0.00281560817432167	0.00471030671633214	0	0.00794153757697335	0	0.00619547977795401	0.00352088386968814	0.0050948339657296	0	0	0.0284099845908109	0.0123327068318263	0.00797380039470687	0.00875581351381369	0.00375525053062205	0.00589588810689323	0.00800393583604617	0.0090598700567566	0.00789328133418917	0.00752175372436339
5330439M10Rik	ENSMUSG00000112470	0.00403867611761056	7.02817489894363e-05	0.0040733918880264	0.00232212576776453	0.00155976746783391	0	0.00210758957186803	0.000710593066658177	0.00354702732055892	0.000159732097326364	0	0.00259540514425242	0.00474361161401949	0	0	0	0.00230761580135305	0	0	0	0	0	0	0	0	0	0	0	0.00224823272010419	0.00133365391746515	0.0026556310029257	0.00260101130892836	0.00106344244472869	0.0018508268048252	0.00240215707809573	0.00111351506352202
5430400D12Rik	ENSMUSG00000097699	0.000441737166316912	0.0022332162706808	0.00212119354665711	0.00120551102379298	0.00655326590049811	0.00567743819893099	0.00297734264758076	0.00680848471127045	0.0106788664672299	0.00259791215983151	0.00379215868980126	0.000502868614008612	0.000704866085311916	0	0.00551961117351575	0.00261339375789504	0.019971142394885	0.000651201923390001	0	0.00323784916155896	0	0	0.0120561874090757	0	0.00542438488831463	0.0248846339624035	0	0	0.00317417677484878	0.00397535734548275	0.00144713313346883	0.00155851628741699	0.0044446763888833	0.00619820583967799	0.00367693268041651	0.00306017782846362
5430401H09Rik	ENSMUSG00000112071	0.000289299566982194	0.00130143066980543	0.000119763225707512	0	0.000550097034366377	0	0	0.00195129198943429	0.00129858324567896	0.000167405763110801	0	0	0	0	0.000547229818684155	0	0	0.00882648956280788	0.00664222328497795	0	0	0	0	0	0	0	0	0	0.000143483617066771	0.000442501887203744	0.000469399571687894	0.000841604847203688	0.00149784851442187	0.0012440960290412	0	0.000278001535131749
5430402O13Rik	ENSMUSG00000085776	0.00667718478366919	0.00484460733513487	0.00503162145310786	0.00995270063587159	0.00859589998480449	0.00786303558259764	0.0051293297252806	0.00212773886874589	0.00805928880397725	0.0106806885505	0.0153760974269277	0.0060866607502808	0.0102571043393627	0.0102071560051505	0.00229479791717983	0.00876515523697444	0.00116979874431463	0.00185651897539593	0.0101659559840465	0.00969056883257995	0	0.0130127358646831	0.00471764414695613	0.0319091321876622	0.00374764273272112	0	0	0	0.00684021432565109	0.00650558734472834	0.00708610024032153	0.00730826480377919	0.00711964354463451	0.00568387857090854	0.0068715517674982	0.00823652037065135
5430403G16Rik	ENSMUSG00000072763	0.000502264901512679	0.00653940817725116	0.00434952132926923	0.00165806416648829	0.0169174348431218	0.0250120175357891	0.00664697484990921	0.0303327186210232	0.0206250950807502	0.0256908914434365	0.0377512518734188	0.000673568044854243	0.00964551437324205	0.00277091284121367	0.0177555330374002	0.0121576934282314	0.0187253320526712	0.00875621319182142	0.0303747174693566	0.00978029497815467	0.0362808890686196	0.0378335669734049	0.0263526607890004	0.0108249130446988	0.0420069866321362	0.0625740961438679	0.0120445648900933	0.0223381822080846	0.0123766715454642	0.0146242751723734	0.00447512273179369	0.00387077678785813	0.0205108977176281	0.019933662526567	0.00968477410907907	0.0125414387962967
5430405H02Rik	ENSMUSG00000085741	0.123609015004534	0.0364288017843843	0.0519833268045495	0.154286869258139	0.142945229746062	0.101670200403772	0.0466704155207765	0.107254219829851	0.103914945004523	0.0710549319604862	0.151745352069047	0.0595623155030175	0.0706789163768786	0.12176577789582	0.0485379184693515	0.0532288052484206	0.157491078741095	0.0342914075407965	0.0453670864201395	0.131161412293483	0.0816526873819624	0.131737929852121	0.097553252619308	0.0725475021820936	0.0898923050936992	0.144948182144422	0.157657466545599	0.152364773169518	0.124643322312023	0.0902636457460221	0.0978635801498857	0.0688722422953187	0.0989046442344836	0.114488984730514	0.0884041231915145	0.0820197788627123
5430414B19Rik	ENSMUSG00000114419	0.00680260413046795	0.00365322382090121	0.00636798360601454	0.00798272912672851	0.00820553248221584	0.00568352358588137	0.00270235686323771	0.00316698956702114	0.00231363884722506	0.00525605127058038	0.0076824267230389	0.00362196492693923	0.00542389713417828	0.00423406854874831	0.00669156712473321	0.00230577753679182	0.00491627941089646	0.00112572489647552	0.00294766132550434	0.0227188042629238	0	0.00423441734417344	0	0	0	0	0.00963855421686747	0	0.0079035251581543	0.00610847401866857	0.00669972487326463	0.00505933832030731	0.00252063928536743	0.00492285277929311	0.00471031088152264	0.00525057208901329
5430416N02Rik	ENSMUSG00000097772	0.0069472425018416	0.0313384173252615	0.0617672905747377	0.015595412337598	0.0961151105991435	0.137217393603602	0.0633658559933649	0.162472612827956	0.190788287282336	0.0776418168337373	0.143213738948034	0.00386589362566646	0.0644635768342539	0.0292666430538168	0.108989767091031	0.0559151236914645	0.117564579542689	0.0587693832221046	0.0687961763036635	0.0693722244764569	0.131473973729864	0.0975373500202442	0.0859868173431887	0.0735688724116854	0.172443951480078	0.106136782887524	0.106811621323859	0.0488701227617484	0.0676637391923058	0.0770419785084059	0.032634662411089	0.0463539141561048	0.102906297043259	0.0862923269257716	0.0525410337853698	0.0852438714922212
5430425K12Rik	ENSMUSG00000114554	0.0626257022013013	0.00249625577560619	0.0124771917152793	0.105291101710232	0.00796121559187127	0.00130982942090253	0.00341980066485843	0.0073582344839828	0.00424285946452294	0.000920856159393133	0.00128612786191151	0.00819364076396877	0.00812613792457173	0.158889652743932	0.00129630076989173	0.00296898999305887	0.00353844814753933	0.0100890602463364	0.00310959197177983	0.0154603420171409	0.00426741864273043	0	0	0.0688742861176041	0	0.00423093635275516	0.0780264188578086	0.138264304446132	0.07361748618356	0.0617837632871852	0.0273332017600339	0.0109279625835393	0.00747098213870512	0.0262837594243552	0.0113451444054899	0.00878711282672423
5430427M07Rik	ENSMUSG00000085004	0.000435692756767214	0.000171981413850631	0.00224659551360329	0.00248655221900817	0	0.000585951118785769	0.00023175526384572	0.000355929645522547	0.000972694140996296	0	0	0.000541741156075627	0.00268812393124858	0	0.00492047567258256	0.00106596841471629	0	0	0.0030199364122189	0	0	0	0.00264406170182387	0	0	0	0	0	0.000675288529598188	0.000850003870381716	0.000598564560994194	0.00103570608959804	0.0017712425783924	0.000641587337710483	0.00096993222680445	0.000507608575287305
5430427N15Rik	ENSMUSG00000104684	0	0	0	0	0	0.00034664692073367	0	0	0	0.000239087022296658	0.000451392029825096	0	0	0	0	0	0	0	0	0	0	0	0	0	0	0.00527708941078131	0	0	0.000173642334091822	0	0	0	0	0	0	0.000249039587241021
5430427O19Rik	ENSMUSG00000025058	0.246658517161219	0.172814828637371	0.158132172183273	0.438938631556553	0.209053549699326	0.0154967291537664	0.116712483458332	0.0289049427443294	0.0274797989506567	0.0130640325212217	0.101467548793379	0.114802048220841	0.267873134357891	0.520948470110857	0.125074350779942	0.124071341961306	0.0191428328301777	0.186050811964934	0.0172247393332107	0.0828448148527189	0.033954939236606	0.129494911357729	0.0743269402522075	0.0240200319561432	0.0183761715678099	0.0239440893578971	0.329931993649488	0.435700465370035	0.274354197872657	0.2438849782022	0.243231457532609	0.14775988760084	0.111260531920641	0.167884371331862	0.129480349678296	0.0950687845933161
5430431A17Rik	ENSMUSG00000108322	0.000584707723300266	0.00169123151268888	0.00143313039010198	0.00137505236231878	0.0220094339437561	0.0195120081811395	0.00262072127953713	0.00946500289043208	0.0104709459639246	0.0135637904848856	0.0111032635098032	0	0.0107641054949507	0	0.0023091339041055	0.00198678430813912	0.00162640924294878	0.00391954629758012	0.0754903475506723	0.00483289375173166	0.022601742219969	0.0192668639176098	0.00855885624555726	0.00446357831682925	0.0120010089743562	0	0.00980993255671367	0	0.00574207514885782	0.00769253829344319	0.0030045009435499	0.00356569271105785	0.0120259167599325	0.0122780128524786	0.00442052534602461	0.0088773476265532
5530601H04Rik	ENSMUSG00000087174	0.105280556249237	0.053981232514907	0.142831019130531	0.0815901839496034	0.114610536498799	0.0578603277599889	0.064977090503152	0.118067207464638	0.0861993263520479	0.095695724579761	0.0886691367158236	0.0965972565209404	0.233724879041989	0.0881635579412596	0.0951767460959096	0.0697104651736962	0.106196540083788	0.0602550895267799	0.0881793971238194	0.0467855923492096	0.11378655941304	0.189880487506774	0.0291479167274622	0.0415622697283403	0.068398881060651	0.0983431841599525	0.0968592031528782	0.0355841337425385	0.104330632249784	0.0982410255314441	0.112337877970719	0.10594623211365	0.0910038446551272	0.0975741286791606	0.0822465257918569	0.0821339704797943
5730405O15Rik	ENSMUSG00000087424	0.00153267387114688	0.00171295058354303	0.00168146579140696	0.000332439204847974	0.00452237048376082	0.00678306723790574	0.00107724582601618	0.00501838617327756	0.00510435065370245	0.00192002673626151	0.0182894333978305	0.000702112586561706	0.00455730885139367	0.00753393570419045	0.00503110500646161	0	0.00544847689700989	0	0.00284369461904729	0	0	0.0134051132463967	0.00134423923586989	0.00149995762619706	0	0.0137090771638395	0.0049906425452277	0	0.00393941493657563	0.00191584034616111	0.00175075422718066	0.00154541319005048	0.0039206781051265	0.00393560201792181	0.00537117689371256	0.00311365826698037
5730409E04Rik	ENSMUSG00000073755	0.000473704893888342	0.0550278276647529	0.00646799409295982	0.00103068346999542	0.00275260172458563	0.00235909835152127	0.026397748804117	0.102723703941711	0.0103845412078974	0.104820863926936	0.00970380311273859	0.000435466575218686	0.00825892456459197	0.00163267838439943	0.0247501359957666	0.0223366248916199	0.126644795332034	0.0522729272991452	0.15914521604819	0	0.067256897949918	0	0.00769762159064667	0.00929294955572771	0.182459265645281	0.189007686491587	0.00551267916207277	0	0.0208755553494526	0.0339444902560909	0.0138274775008354	0.0227731512779789	0.0480699514043229	0.0367687570636734	0.0132898923189117	0.022382617581948
5730414N17Rik	ENSMUSG00000116506	0.00629209723319971	0.00651699722584614	0.00637944608794287	0.00662248682884173	0.0065911529409267	0.0103949817191941	0.00667851104886566	0.0454845980991061	0.00581425544520289	0.00737294400487512	0.00659739660042019	0.00378175096894032	0.00587335524189191	0.00401391057436133	0.00391400267714103	0.00707523806272412	0.0390788060242142	0.0174936853819615	0.00504337168789933	0.00988882710480434	0.0394689299442423	0.0285705617273063	0.00733280506011343	0.00876059695739333	0.0323446154234282	0.0135288195736577	0.00497419635640117	0	0.00653245433212097	0.0135916824272039	0.00835313537245815	0.00634809370521813	0.0168120496985336	0.0128846516040418	0.00625738247576742	0.00784905363572069
5730419F03Rik	ENSMUSG00000099364	0	0	0	0	0	0	0	0	0	0	0	0	0	0	0	0	0	0	0	0	0	0	0	0	0	0	0	0	0	0	0	0	0	0	0	0
[truncated: 20,018 more rows]
