# Supplementary material for: Integrative single-cell RNA-seq and ATAC-seq analysis reveals the key role of inflammatory cell activation in pulmonary arterial hypertension
Source: Front Immunol. 2026 Apr 15;17:1796116. doi: 10.3389/fimmu.2026.1796116 (PMC13124965; doi:10.3389/fimmu.2026.1796116)
Supplement: Supplementary file 4 [file Table3.xlsx]

## Sheet: ALL
Cluster	Cell type	Gene makers
Cluster1	Granulocytes	s100a9、Ngp、Mcpt8
Cluster2	Monocytes/macrophages	Adgre4、Olr1、Cenpf、Top2a、Mrc1、Vcan、Arg1、Birc5
Cluster3	NK/T cells	lef1、Cxcr6、Cd4、Ctla4、Gzma
Cluster4	Endothelial cells	Tmem100、vwf、ackr1、CCL21a
Cluster5	B lymphocytes	Ms4a1, Cd19、Igkc、Ighg2b、Jchain、Eaf2
Cluster6	Fibroblasts	Dcn、Msln
Cluster7	Dendritic cells	Ccl17、Il12b, Cacnb3
Cluster8	SMC	Tagln
Cluster9	Epithelial cells	Ager、Sftpc
